# Supplementary material for: Loss of p53-DREAM-mediated repression of cell cycle genes as a driver of lymph node metastasis in head and neck cancer
Source: Genome Med. 2023 Nov 17;15:98. doi: 10.1186/s13073-023-01236-w (PMC10656821; doi:10.1186/s13073-023-01236-w)
Supplement: Supplementary file 2 — Additional file 2: Table S1. Details of all curated head and neck cancer gene expression studies. Table S2. HNC patients within the Stanford bulk RNA-Seq dataset (Bulk RNA-sequencing of flow sorted-cells). Table S3. Antibodies used for flow cytometry. Table S4. Survival and LNM-associated genes. Table S5. Genes associated with cancer grade based on a meta-analysis. Table S6. Top 10 gene sets that most significantly overlapped with each prognostic gene signature. [file 13073_2023_1236_MOESM2_ESM.xlsx]

## Sheet: Table S1
Table S1: Details of all curated head and neck cancer gene expression studies
First author /Study_labela	Pubmed reference	Study accessionb	Platform	N genesc	N patients	Survival measured	N patients survival (Censored|Event, (% event))e	Max follow-up (Months)	N patients LNM (LNM0|LNM+, (% LNM+))f	N patients grade (N patients each level)g	% subanatomic location (H|L|OC|OPH|NA)h	% HPV status (Negative|Positive|NA)i	% Sex (Female|Male|NA)	Age (Mean (IQRj))
Walter	PMID: 23451093	GSE39366	Agilent-UNC-custom-4X44K	12546	138	RFS	73|64 (47)	36	51|66 (56)	Well:26|Moderate:92|Poor:19	9|22|40|25|4	59|10|30	31|69|0	59 (50-67)
Chung_GSE2837	PMID: 16912200	GSE2837	Affymetrix Human X3P Array	17473	29	RFS	14|14 (50)	105	7|21 (75)	Well:3|Moderate:24|Poor:2	0|17|45|38|0	0|0|100	7|93|0	59 (52-63)
Reis	PMID: 21989116	GSE31056	Affymetrix Human Genome U133A 2.0 Array	20408	23	RFS	14|9 (39)	59.67	NA	Moderate:8|Poor:5	0|0|100|0|0	0|0|100	0|0|100	NA
TCGA	PMID: 25631445	TCGA	RNA-sequencing	18803	520	OS	299|220 (42)	210.97	176|244 (58)	G1:62|G2:304|G3:125|G4:7	2|22|61|15|0	82|14|4	26|74|0	61 (53-69)
Wichmann	PMID: 26095926	GSE65858	Illumina HumanHT-12 V4.0 expression beadchip	15820	253	OS	168|85 (34)	78.67	77|176 (70)	NA	11|17|31|40|1	71|29|0	17|83|0	60 (52-68)
Lohavanichbutr	PMID: 23319825	GSE41613	Affymetrix Human Genome U133A 2.0 Array	20408	97	OS	46|51 (53)	85.03	NA	NA	0|0|100|0|0	100|0|0	32|68|0	NA
Lohavanichbutr	PMID: 23319825	GSE42743	Affymetrix Human Genome U133A 2.0 Array	20408	74	OS	32|42 (57)	92.65	29|45 (61)	NA	0|0|96|4|0	0|0|100	22|78|0	NA
Stansfield	PMID: 26884679	GSE33205	Affymetrix Human Exon 1.0 ST Array	17284	44	NA	NA	NA	7|37 (84)	NA	9|30|23|39|0	70|30|0	27|73|0	NA
Pickering	PMID: 23619168	GSE41116	Affymetrix Human Exon 1.0 ST Array	17284	43	OS	18|24 (57)	143.08	16|26 (62)	Well:6|Moderate:28|Poor:8	0|0|98|0|2	70|2|28	28|72|0	59 (51-68)
Bhosale	PMID: 28433800	GSE85195	Agilent-014850 Whole Human Genome Microarray 4x44K G4112F	19596	34	OS	26|5 (16)	63	22|10 (31)	Well:5|Moderate:19|Poor:8	0|0|100|0|0	100|0|0	26|74|0	50 (39-61)
Chung_GSE3292	PMID: 16943533	GSE3292	Affymetrix Human Genome U133 Plus 2.0 Array	20408	32	OS	24|8 (25)	112	10|21 (68)	NA	9|25|44|22|0	0|0|100	19|81|0	57 (48-67)
García-Escudero	PMID: 29598951	GSE95805	Affymetrix Human Transcriptome Array 2.0	18203	31	OS	18|13 (42)	61	25|6 (19)	NA	0|0|0|0|100	100|0|0	48|52|0	67 (57-78)
Ambatipudi	PMID: 28433800	GSE23558	Agilent-014850 Whole Human Genome Microarray 4x44K G4112F	19596	27	OS	18|9 (33)	113	14|13 (48)	Moderate:19|Poor:8	0|0|100|0|0	100|0|0	26|74|0	53 (44-60)
Cromer	PMID: 14676830	GSE2379_GPL8300	Affymetrix Human Genome U95 Version 2 Array	8459	20	OS	7|13 (65)	143	NA	NA	100|0|0|0|0	0|0|100	10|90|0	56 (50-63)
Krishnan	PMID: 27288358	GSE75538	Illumina HumanHT-12 WG-DASL V4.0 R2 expression beadchip	20280	14	NA	NA	NA	NA	Well:6|Moderate:7|Poor:1	0|0|100|0|0	21|43|36	43|57|0	48 (38-56)
Cromer	PMID: 14676830	GSE2379_GPL91	Affymetrix Human Genome U95A Array	8457	9	NA	NA	NA	NA	NA	100|0|0|0|0	0|0|100	0|100|0	61 (53-70)
Krishnan	PMID: 27288358	GSE75539	Illumina HumanHT-12 V4.0 expression beadchip	30462	7	NA	NA	NA	NA	Well:3|Moderate:4	0|0|100|0|0	29|43|29	0|100|0	52 (40-66)
Thurlow	PMID: 20458058	Thurlow	Affymetrix Human Genome U133 Plus 2.0 Array	17079	64	DSS	43|20 (32)	69	30|34 (53)	Well to moderate:3|Moderate:31|Moderate to poor:13|Poor:11	16|12|20|31|20	59|27|14	23|77|0	62 (52-70)
Jung	PMID: 23757353	E-MTAB-1328	Affymetrix Human Genome U133 Plus 2.0 Array	20408	89	DMFS	48|41 (46)	187	17|63 (79)	Well:19|Moderate:37|Poor:24	42|0|16|43|0	100|0|0	8|92|0	58 (51-66)
Fountzilas	PMID: 23950933	GSE27020	Affymetrix Human Genome U133A Array	12265	109	DFS	75|34 (31)	94	NA	G1:39|G2:48|G3:16	0|100|0|0|0	0|0|100	5|92|4	63 (56-70)
Chen	PMID: 18669583	GSE30784	Affymetrix Human Genome U133A 2.0 Array	20408	167	NA	NA	NA	NA	NA	0|0|100|0|0	0|0|100	28|72|0	NA
Pavón	PMID: 22696598	GSE23036	Affymetrix Human Genome U133A 2.0 Array	12265	63	NA	NA	NA	10|53 (84)	NA	0|0|0|0|100	0|0|100	13|87|0	NA
Pyeon	PMID: 17510386	GSE6791	Affymetrix Human Genome U133 Plus 2.0 Array	20408	42	NA	NA	NA	NA	Well to moderate:25|Poor:10	5|5|57|29|5	60|38|2	26|69|5	60 (54-68)
Sticht	PMID: 18472963	GSE10121	DKFZ/Operon Human Oligo Set v4.0	10429	33	NA	NA	NA	12|21 (64)	NA	0|0|100|0|0	0|0|100	27|73|0	62 (53-69)
Enokida	PMID: 28977904	GSE78060	Affymetrix Human Genome U133A 2.0 Array	20408	26	NA	NA	NA	5|21 (81)	NA	0|0|100|0|0	0|0|100	31|69|0	60 (49-69)
Ye	PMID: 18254958	GSE9844	Affymetrix Human Genome U133A 2.0 Array	20408	26	NA	NA	NA	15|11 (42)	NA	0|0|100|0|0	0|0|100	23|77|0	58 (48-66)
O'Donnell	PMID: 15558013	GSE2280	Affymetrix Human Genome U133A Array	12265	22	NA	NA	NA	8|14 (64)	NA	0|0|100|0|0	0|0|100	18|82|0	60 (47-74)
Kuriakose	PMID: 15170515	GSE6631	Affymetrix Human Genome U95 Version 2 Array	8459	22	NA	NA	NA	13|9 (41)	NA	5|18|55|14|9	0|0|100	0|0|100	NA
Toruner	PMID: 15381369	GSE3524	Affymetrix Human Genome U133A Array	12265	16	NA	NA	NA	7|7 (50)	NA	0|0|94|0|6	0|0|100	19|81|0	56 (50-64)
aFirst author/Study_label: Study label consists of first author name combined with gene expression omnibus accession number for studies with the same first author name
bStudy accession: Apart from TCGA, accessions represent gene expression omnibus accession numbers. Platform accession numbers are included for studies with multiple datasets generated using different platforms.
cN gene: Number of genes included in dataset after preprocessing
dOS: Overall survival; RFS: Recurrence-free survival; DSS: Disease-specific survival; DMFS: Distant metastasis-free survival; DFS: Disease-free survival
eNumber of patients with survival data including patients that were censored and that had an event, as well as the percentage of patients events
fNumber of patients with lymph node metastasis (LNM) data including patients that were LNM negative (LNM0) and positive (LNM+), as well as the percentage of LNM+ patients
gNumber of patients with grade data including the numbers of patients with each level of grade
hPercentage of HNCs within each subanatomic location. Abbreviations: H=Hypropharynx, L=Larynx, OC=Oral cavity, OPH-Oropharynx, NA=Not annotated
iPercentage of HNCs that are human papilomavirus (HPV) negative and positive. Abbreviations: NA=Not annotated
jInterquartile range

## Sheet: Table S2
Table S2: HNC patients within the Stanford bulk RNA-Seq dataset (Bulk RNA-sequencing of flow sorted-cells)
Patient	Cell types analyzed (Bulk RNA-Seq)				HPV_status	Tumor Location	Tumor Site	T (Stage)	N (Stage)	Sex	Age	Ancestry	Ethnicity	Tobacco Use	Alcohol Use
	Endothelial	Fibroblast	Leukocyte	Malignant
SCC7151	No	No	Yes	Yes	Positive (P16 Immunostaining)	Oropharynx	Right lateral oropharynx	pT1	pN2a	Male	63	White	Nonhispanic or Latino	Never	2 Drinks / month
SCC7174	Yes	Yes	Yes	Yes	Not tested	Oral Cavity	Left retromolar trigone	pT4a	pN2c	Female	53	White	Nonhispanic or Latino	Never	Glass of Wine/Beer / Daily
SCC7184	Yes	Yes	Yes	Yes	Negative (P16 Immunostaining)	Oral Cavity	Right neck	ypT2	ypN0	Female	58	Other	Hispanic or Latino	1/2 PPD, 36 Year Hx, Quit 2015	0.5/Week
SCC7190	Yes	Yes	Yes	Yes	Negative (P16 Immunostaining)	Oral Cavity	Right lateral tongue	pT3	pN1	Female	52	Unknown	Unknown	None	Occasional
SCC7195	Yes	Yes	Yes	Yes	Negative (P16 Immunostaining)	Oral Cavity	Left Lateral Tongue	pT3	pN2b	Female	28	Asian	Nonhispanic or Latino	None	None
SCC7197	Yes	Yes	Yes	Yes	Not tested	Oral Cavity	Right lateral tongue, matched lymph node	pT3	pN0	Female	78	Asian	Nonhispanic or Latino	Never	None
SCC7200	Yes	No	Yes	No	Positive (In situ hybridization)	Oral Cavity	Left alveolar ridge-buccal	cT2	cN2b	Female	70	White	Nonhispanic or Latino	Never	n/a
SCC7202	Yes	Yes	Yes	Yes	Positive (P16 Immunostaining)	NA	NA	NA	NA	female	48	NA	NA	NA	NA
SCC7204	No	No	Yes	Yes	Positive (P16 Immunostaining)	Oropharynx	Right tongue-base	pT2	pN2	Male	40	White	Nonhispanic or Latino	Never	3 drinks / day
SCC7205	Yes	Yes	Yes	Yes	Positive (In situ hybridization)	NA	NA	NA	NA	Female	71	NA	NA	NA	NA
SCC7207	Yes	No	Yes	No	Positive (P16 Immunostaining)	NA	NA	NA	NA	Male	82	NA	NA	NA	NA
SCC7209	No	No	Yes	Yes	Not tested	Larynx and glottis	Right larynx and glottis, with subglottic extension	pT4a	pN1	Male	62	White	Nonhispanic or Latino	50 pack years	Previous alcohol abuse, 4+ drinks/day, now quit
SCC7211	Yes	Yes	Yes	Yes	Negative (P16 Immunostaining)	Oral Cavity	Left Tongue	pT4a	pN3b	Male	71	Asian	Nonhispanic or Latino	Never	Ocassional
SCC7224	No	Yes	Yes	Yes	Negative (P16 Immunostaining)	Oral Cavity	Left lateral tongue	pT3	pN2b	Male	71	White	Nonhispanic or Latino	40 pack years	previous alcohol abuse (3-4 vodka shots every night), now quit
SCC7228	Yes	Yes	Yes	Yes	Not tested	NA	NA	NA	NA	Female	66	NA	NA	NA	NA

## Sheet: Table S3
Table S3: Antibodies used for flow cytometry
Cell type	Fluorescence	Vendor	Marker	Clone	Catalog #	Lot #
Leukocytes	FITC	Biolegend	CD45	2D1	368508	B230036
Leukocytes	FITC	Biolegend	CD19	HIB19	302206	B248329
Leukocytes	FITC	Biolegend	CD68	Y1/82A	333806	B243370
Leukocytes	FITC	Biolegend	CD3	HIT3a	300306	B218086
Endothelial	PE	BD	CD31	WM59	555446	7335512
Endothelial	PE	Biolegend	CD140a(PDGFRa)	16A1	323506	B233466
Fibroblasts	APC	Biolegend	FAP	427819	FAB3715A	AEH10116051
Live	DAPI	Biolegend	LIVE/DEAD		422801

## Sheet: Table S4
Table S4: Survival and LNM-associated genes
entrezgene ID	Gene symbol	Survival meta-z scorea	Survival p-valueb	Survival directon of association	Survival gene cluster	LNM meta-z scorec	LNM p-valued	LNM directon of association	LNM gene cluster	Grade meta-z scoree	Grade directon of association	Survival pan-cancer (PRECOG) meta-z scoref	Survival pan-cancer (PRECOG) directon of associationg	Cell type highest mean expression Stanford scRNA-Seqh	Cell type highest mean expression Puram scRNA-Seqi	Cell type highest mean expression Stanford bulk RNA-Seqj	Cell cluster highest mean expression Puram scRNA-Seqk	Cell cluster highest mean expression Stanford scRNA-Seql	Survival meta-z score (Excluding HPV+ve OPH)	LNM meta-z score (Excluding HPV+ve OPH)
100	ADA	5.499	3.81e-08	Anti-survival	S1					-0.212		2.364		Malignant	Endothelial	Endothelial	9	6	4.26015	1.7138
10007	GNPDA1	3.504	0.000458	Anti-survival	S2					2.112		4.524	Anti-survival	Myeloid	Myeloid	Leukocyte	12	1	4.16577	0.477496
100128731	OST4	3.154	0.00161	Anti-survival						1.669		1.956		Endothelial	Malignant	Fibroblast	2	10	2.2188	-0.677129
100128822	LINC01003	-3.955	7.64e-05	Pro-survival						0.426				Malignant		Endothelial		20	-2.34143
100129138	LOC100129138	3.511	0.000446	Anti-survival						0.834		0.01			T/NK cell		8		3.51139
100130335	NAP1L1P3	3.665	0.000247	Anti-survival						3.207	Pro-grade					Malignant			3.40884
100130433		-3.228	0.00124	Pro-survival						-0.426		-0.366							-3.22848
100130967	LINC02901	4.008	6.13e-05	Anti-survival						-1.625									3.18031
100132891	MSC-AS1	3.117	0.00183	Anti-survival						1.167				Fibroblast		Endothelial		10	2.72546
100288144		-3.857	0.000115	Pro-survival						-0.568		-0.366							-3.85747
100302736	TMED7-TICAM2	4.577	4.72e-06	Anti-survival						-1.84				Endothelial	Fibroblast	Fibroblast	10	14	3.34042
10036	CHAF1A	-3.167	0.00154	Pro-survival	S3	4.242	2.22e-05	Pro-LNM	L4	6.206	Pro-grade	8.102	Anti-survival	Malignant	Malignant	Malignant	2	18	-0.0432852	2.67098
1004	CDH6	4.094	4.25e-05	Anti-survival	S4					-0.971		2.043		Fibroblast	Fibroblast	Malignant	4	15	3.53463	-0.927224
10044	SH2D3C	-3.314	0.000921	Pro-survival	S5					3.079		0.152		Endothelial	Endothelial	Endothelial	9	13	-1.98856	1.32932
10048	RANBP9	-3.444	0.000573	Pro-survival	S6	-3.755	0.000173	Anti-LNM	L2	-3.135	Anti-grade	-1.929		Endothelial	Myeloid	Fibroblast	10	12	-3.09584	-2.04428
100505573	INAFM2	3.452	0.000557	Anti-survival						2.686				Myeloid		Leukocyte		1	2.73742
100505687	LINC00888	3.537	0.000404	Anti-survival						1.544						Endothelial			3.2712
100505806	SNHG18	3.394	0.000688	Anti-survival						0.612				Fibroblast		Fibroblast		15	3.00404
100506275	KRBOX1-AS1	-3.316	0.000914	Pro-survival						-0.59						Malignant			-3.00282
100506428	CBR3-AS1	-3.227	0.00125	Pro-survival						-2.498					B/Plasma cell	Malignant	3		-2.74369
100506433	LINC00648	3.176	0.00149	Anti-survival						0.171					Malignant	Malignant	13		2.20505
100507003	GFY	3.277	0.00105	Anti-survival												Leukocyte			1.27861
100507462	CCDC28A-AS1	3.547	0.00039	Anti-survival						1.408						Malignant			3.81776
100507567	RAB11B-AS1	-3.137	0.00171	Pro-survival						0.154				Endothelial	B/Plasma cell	Malignant	3	13	-2.40655
10052	GJC1	3.118	0.00182	Anti-survival	S1					0.906		6.848	Anti-survival	Fibroblast	Fibroblast	Malignant	4	15	2.50894	2.80217
100631383	FAM47E-STBD1	3.107	0.00189	Anti-survival						1.384					Fibroblast	Malignant	4		2.38154
100861547	LINC00566	3.093	0.00198	Anti-survival						-0.779						Malignant			3.07019
100862704	RB1-DT	3.816	0.000135	Anti-survival						1.319				B/Plasma cell	B/Plasma cell	Malignant	10	16	4.09328
100885850	PTGES3L-AARSD1	3.571	0.000356	Anti-survival						-2.686					Malignant	Endothelial	5		2.96629
10098	TSPAN5	3.521	0.000431	Anti-survival	S1					-3.152	Anti-grade	-1.305		Fibroblast	Malignant	Malignant	11	2	2.39311	0.525608
100996624	LINC01981	-3.956	7.63e-05	Pro-survival						1.512						Malignant			-3.18832
10134	BCAP31	4.594	4.35e-06	Anti-survival	S2					-0.897		4.272	Anti-survival	Endothelial	Malignant	Malignant	0	13	3.0933	0.96146
10152	ABI2	4.052	5.08e-05	Anti-survival	S2					3.597	Pro-grade	2.718		Fibroblast	Fibroblast	Fibroblast	1	9	3.29243	2.21437
10163	WASF2	-3.256	0.00113	Pro-survival	S6					-0.195		-1.111		Endothelial	Endothelial	Endothelial	9	13	-2.18451	-1.76997
101927027	CHROMR	3.139	0.00169	Anti-survival						0.884						Leukocyte			2.07072
101927953	EPIST	-3.127	0.00177	Pro-survival						-0.79									-1.7134
101928730	LOC101928730	-3.183	0.00146	Pro-survival						-1.011									-2.21754
10194	TSHZ1	-3.374	0.00074	Pro-survival	S3					2.323		-5.169	Pro-survival	Endothelial	Endothelial	Endothelial	6	13	-1.47421	-0.157048
10205	MPZL2	-3.713	0.000205	Pro-survival	S6	-3.641	0.000271	Anti-LNM	L2	-8.87	Anti-grade	1.789		Endothelial	Endothelial	Endothelial	5	6	-4.40508	-3.10946
10211	FLOT1	3.624	0.00029	Anti-survival	S4					3.552	Pro-grade	2.134		Endothelial	Endothelial	Endothelial	9	14	3.77552	1.36884
10220	GDF11	3.423	0.00062	Anti-survival	S4					4.075	Pro-grade	1.963		Fibroblast	T/NK cell	Fibroblast	8	10	3.23957	2.27241
1024	CDK8	3.671	0.000242	Anti-survival	S2					-1.42		-0.007		Mast	Fibroblast	Malignant	13	17	3.15353	-1.4165
10270	AKAP8	-3.695	0.00022	Pro-survival	S3					-0.289		1		T/NK cell	T/NK cell	Endothelial	7	18	-2.39967	0.624969
10272	FSTL3	3.802	0.000144	Anti-survival	S1					-0.794		2.945		Fibroblast	Malignant	Fibroblast	4	9	2.30168	1.00636
102724143		-3.279	0.00104	Pro-survival						0.93		-0.366							-2.89551
1029	CDKN2A	-4.041	5.32e-05	Pro-survival	S3					5.194	Pro-grade	2.499		Malignant	Malignant	Malignant	0	12	-1.9136	1.31017
10320	IKZF1	-3.195	0.0014	Pro-survival	S5					4.42	Pro-grade	-6.139	Pro-survival	T/NK cell	T/NK cell	Leukocyte	7	18	-1.64643	2.42048
10327	AKR1A1	-3.609	0.000307	Pro-survival	S3					4.06	Pro-grade	-2.299		Myeloid	Myeloid	Leukocyte	2	14	-2.81532	-0.137385
10328	EMC8	3.897	9.73e-05	Anti-survival	S2					-2.022				Endothelial	Malignant	Malignant	2	9	2.52671	0.384851
10360	NPM3	3.179	0.00148	Anti-survival	S2					-0.894		5.477	Anti-survival	Malignant	Malignant	Malignant	2	20	2.09801	0.242175
10376	TUBA1B	3.395	0.000685	Anti-survival	S2					5.64	Pro-grade	7.325	Anti-survival	Fibroblast	Myeloid	Malignant	2	12	4.31138	-0.33705
10388	SYCP2	-3.419	0.000628	Pro-survival	S3	3.629	0.000285	Pro-LNM	L4	8.113	Pro-grade	-0.549		Fibroblast	Endothelial	Malignant	9	15	-0.684442	1.68636
10391	CORO2B	4.761	1.93e-06	Anti-survival	S4					1.013		-0.441		Fibroblast	Fibroblast	Fibroblast	3	15	4.48948	0.370071
10409	BASP1	3.9	9.6e-05	Anti-survival	S1					-0.012		-2.922		Myeloid	Myeloid	Fibroblast	10	20	2.64647	0.246363
10420	TESK2	-3.35	0.000808	Pro-survival	S3					0.621		-2.086		B/Plasma cell	Mast	Leukocyte	14	14	-2.04759	-0.554282
10428	CFDP1	3.428	0.000608	Anti-survival	S2					0.695		4.272	Anti-survival	Endothelial	Malignant	Fibroblast	2	9	2.3533	0.679195
1043	CD52	-3.452	0.000556	Pro-survival	S5					5.354	Pro-grade	-4.263	Pro-survival	Mast	Mast	Leukocyte	6	17	-1.5747	2.23156
10462	CLEC10A	-3.191	0.00142	Pro-survival	S5					1.497		-5.356	Pro-survival	Myeloid	Myeloid	Leukocyte	12	14	-2.25563	-1.15445
1050	CEBPA	-3.486	0.00049	Pro-survival						-3.78	Anti-grade	-6.639	Pro-survival	Malignant	Myeloid	Leukocyte	5	1	-3.32756	-1.56169
10501	SEMA6B	3.144	0.00167	Anti-survival	S4					-0.447		-0.034		Endothelial	Endothelial	Endothelial	9	13	2.43451	1.92029
10507	SEMA4D	-4.113	3.91e-05	Pro-survival	S5					2.376		-3.906	Pro-survival	Mast	B/Plasma cell	Leukocyte	7	17	-2.13138	1.75907
1051	CEBPB	3.476	0.000509	Anti-survival	S1					-2.427		4.244	Anti-survival	Fibroblast	Fibroblast	Fibroblast	10	10	2.03555	-0.228487
10512	SEMA3C	3.907	9.33e-05	Anti-survival	S1					0.411		-0.826		Fibroblast	Malignant	Malignant	0	18	2.37148	-1.55201
105369343	MIR194-2HG	-3.652	0.00026	Pro-survival						-0.731				T/NK cell		Malignant		7	-2.84143
105370624	LOC105370624	-3.384	0.000715	Pro-survival						-1.507									-2.92806
10538	BATF	-3.843	0.000121	Pro-survival	S5					5.005	Pro-grade	-2.447		T/NK cell	T/NK cell	Leukocyte	11	2	-2.25593	2.13608
105416157	NKILA	3.336	0.000851	Anti-survival						-0.899				Malignant		Fibroblast		18	3.34555
10544	PROCR	3.52	0.000432	Anti-survival	S1					-2.226		1.863		Endothelial	Mast	Malignant	14	15	2.0726	0.086319
10575	CCT4	3.482	0.000497	Anti-survival	S2					0.617		5.986	Anti-survival	Malignant	Malignant	Malignant	2	9	3.08673	1.55644
10588	MTHFS	4.286	1.82e-05	Anti-survival						3.642	Pro-grade	2.235		Malignant	Malignant	Leukocyte	2	19	3.45029	1.74424
10598	AHSA1	3.882	0.000104	Anti-survival	S2					-1.208		3.431	Anti-survival	Fibroblast	Malignant	Malignant	2	15	2.76891	0.525578
1060	CENPC	-4.641	3.47e-06	Pro-survival	S3					2.736				T/NK cell	T/NK cell	Leukocyte	6	11	-2.98557	-1.12293
10602	CDC42EP3	3.855	0.000116	Anti-survival	S1					2.603		3.767	Anti-survival	Endothelial	Endothelial	Endothelial	9	17	3.62822	0.583658
10617	STAMBP	3.158	0.00159	Anti-survival	S2					-0.053		4.283	Anti-survival	Malignant	Malignant	Malignant	2	18	1.8597	0.369287
10625	IVNS1ABP	3.307	0.000943	Anti-survival	S1					0.903		2.76		Malignant	Malignant	Leukocyte	0	9	2.32943	1.21337
10631	POSTN	3.115	0.00184	Anti-survival	S4					1.116		4.723	Anti-survival	Fibroblast	Endothelial	Fibroblast	10	10	2.34716	3.25554
10644	IGF2BP2	3.231	0.00124	Anti-survival	S1					-0.921		2.874		Fibroblast	Malignant	Malignant	5	19	1.37657	0.558842
106480890	RN7SKP187	3.201	0.00137	Anti-survival						1.331						Malignant			2.61994
10663	CXCR6	-3.124	0.00178	Pro-survival	S5					2.758		-5.103	Pro-survival	T/NK cell	T/NK cell	Leukocyte	11	2	-1.19868	0.874664
10681	GNB5	3.121	0.0018	Anti-survival	S1					-3.067		-2.549		Fibroblast	Malignant	Leukocyte	4	16	1.53485	0.617981
10712	ENTREP3	3.463	0.000535	Anti-survival	S2					2.512									2.35881	0.61992
10741	RBBP9	-3.293	0.000992	Pro-survival	S3					3.247	Pro-grade	-0.331		Malignant	Endothelial	Malignant	10	12	-1.11175	-1.39824
10781	ZNF266	-5.528	3.25e-08	Pro-survival	S3					4.591	Pro-grade	-1.726		Endothelial	Endothelial	Leukocyte	9	12	-3.51676	0.746671
10783	NEK6	4.695	2.67e-06	Anti-survival	S1					3.521	Pro-grade	0.939		Myeloid	Myeloid	Leukocyte	14	19	3.80618	3.19411
10797	MTHFD2	4.857	1.19e-06	Anti-survival	S2					2.661		8.805	Anti-survival	Mast	Myeloid	Leukocyte	1	15	4.81256	0.612519
107984399	LOC107984399	-3.192	0.00141	Pro-survival						-2.538									-3.25554
107984659		-3.219	0.00129	Pro-survival						-0.994		-0.366							-1.94509
107985433	LOC107985433	3.313	0.000925	Anti-survival						1.991									2.33267
107987251		-3.814	0.000137	Pro-survival						-1.519		-0.366							-2.93507
10808	HSPH1	3.498	0.000469	Anti-survival	S1					-4.895	Anti-grade	3.57	Anti-survival	Mast	Malignant	Endothelial	2	7	2.33359	1.63105
1081	CGA	4.217	2.48e-05	Anti-survival	S4					1.367		1.167		T/NK cell	T/NK cell	Malignant	11	2	3.87235	0.583176
10813	UTP14A	4.04	5.34e-05	Anti-survival	S2					-1.349		3.062		Malignant	Malignant	Malignant	2	18	3.18664	0.5794
10857	PGRMC1	3.118	0.00182	Anti-survival	S2					3.404	Pro-grade	2.182		Fibroblast	Malignant	Fibroblast	10	10	2.87769	0.669732
10924	SMPDL3A	-3.145	0.00166	Pro-survival	S6					-4.052	Anti-grade	-3.816	Pro-survival	Myeloid	Fibroblast	Leukocyte	3	1	-2.70997	-2.95214
10945	KDELR1	4.091	4.3e-05	Anti-survival	S4					0.039		5.993	Anti-survival	Fibroblast	Fibroblast	Fibroblast	3	10	2.64976	1.4411
10950	BTG3	-5.042	4.6e-07	Pro-survival	S3					0.001		4.072	Anti-survival	Fibroblast	Fibroblast	Leukocyte	11	12	-3.85876	-3.54176
10953	TOMM34	5.213	1.85e-07	Anti-survival	S2					3.204	Pro-grade	6.12	Anti-survival	Mast	Malignant	Malignant	2	19	3.77676	2.35818
10954	PDIA5	4.055	5.01e-05	Anti-survival	S4					2.345		2.791		Endothelial	Endothelial	Endothelial	9	10	2.3169	1.73416
10955	SERINC3	4.871	1.11e-06	Anti-survival	S1					-2.334		-0.994		Fibroblast	Mast	Fibroblast	13	15	3.21457	0.0633306
10963	STIP1	4.838	1.31e-06	Anti-survival	S2					-0.875		7.213	Anti-survival	Endothelial	Malignant	Malignant	2	12	4.20649	0.751954
109729181	ZNF710-AS1	-4.711	2.47e-06	Pro-survival						0.232				Endothelial		Malignant		13	-4.27047
10979	FERMT2	4.19	2.79e-05	Anti-survival	S4					2.826		2.832		Fibroblast	Fibroblast	Fibroblast	4	15	3.20689	0.898342
11005	SPINK5	-3.911	9.2e-05	Pro-survival	S6	-4.12	3.79e-05	Anti-LNM	L2	-3.46	Anti-grade	1.876		Malignant	Malignant	Malignant	2	6	-4.10043	-3.57793
11014	KDELR2	4.505	6.63e-06	Anti-survival	S1					0.917		6.246	Anti-survival	Fibroblast	Malignant	Fibroblast	10	10	2.54048	0.202218
11046	SLC35D2	3.478	0.000505	Anti-survival	S1					0.709		-0.256		Fibroblast	Myeloid	Malignant	12	15	2.86354	0.384411
110806301	LINC02560	-3.526	0.000421	Pro-survival						-3.672	Anti-grade			Malignant		Malignant		6	-2.3259
11098	PRSS23	3.487	0.000489	Anti-survival	S1					-0.342		-0.162		Endothelial	Endothelial	Fibroblast	9	15	2.18962	0.185574
11112	HIBADH	3.399	0.000677	Anti-survival	S2					4.827	Pro-grade	-0.137		Fibroblast	Fibroblast	Malignant	3	15	2.75835	2.18028
11137	PWP1	3.279	0.00104	Anti-survival	S2					-2.956		5.932	Anti-survival	Fibroblast	Malignant	Malignant	2	15	1.64196	-1.16912
1114	CHGB	5.446	5.14e-08	Anti-survival	S4					1.497		-1.301		T/NK cell	Fibroblast	Malignant	3	2	3.7086	2.02258
11151	CORO1A	-3.839	0.000124	Pro-survival	S5					6.227	Pro-grade	-3.143	Pro-survival	T/NK cell	T/NK cell	Leukocyte	11	12	-1.94632	1.8478
11166	SOX21	-3.142	0.00168	Pro-survival	S6					1.177		-0.898		B/Plasma cell	Malignant	Malignant	1	0	-2.46337	-1.27082
11170	FAM107A	-3.553	0.000381	Pro-survival	S5					2.312		-2.494		Endothelial	Endothelial	Endothelial	9	13	-2.93137	-0.710455
11182	SLC2A6	3.568	0.000359	Anti-survival						4.925	Pro-grade	-1.581		Myeloid	Mast	Leukocyte	14	18	3.42457	2.62021
11184	MAP4K1	-4.461	8.14e-06	Pro-survival	S5					6.126	Pro-grade	-1.467		T/NK cell	T/NK cell	Leukocyte	11	20	-3.01762	2.71312
11221	DUSP10	3.564	0.000365	Anti-survival	S1					1.328		0.529		Mast	Mast	Leukocyte	14	17	2.38858	2.65555
11237	RNF24	3.51	0.000449	Anti-survival	S4					-0.973		2.638		Fibroblast	Fibroblast	Fibroblast	3	15	2.11562	-0.144274
11281	POU6F2	3.121	0.0018	Anti-survival						0.712		0.568		Malignant	Malignant	Malignant	1	7	1.81142	0.446506
112846	RBM8B	3.568	0.000359	Anti-survival						2.315		0.495				Leukocyte			3.0105
112849	L3HYPDH	3.215	0.0013	Anti-survival	S2					-1.042				Fibroblast	Malignant	Malignant	10	15	1.59358	-0.721049
113091	PTH2	3.285	0.00102	Anti-survival	S4					1.026		-0.135				Endothelial			-0.282695	-0.55988
113675	SDSL	3.11	0.00187	Anti-survival	S5					1.16		0.684		Myeloid	Mast	Leukocyte	14	1	3.06893	1.67098
113791	PIK3IP1	-3.292	0.000996	Pro-survival	S5					3.129	Pro-grade	-7.597	Pro-survival	T/NK cell	T/NK cell	Leukocyte	11	3	-2.34669	1.00348
1138	CHRNA5	3.875	0.000107	Anti-survival	S2					3.299	Pro-grade	4.104	Anti-survival	Endothelial	B/Plasma cell	Malignant	8	12	2.83135	1.04382
114569	MAL2	-3.719	0.0002	Pro-survival	S6					-3.751	Anti-grade	1.745		Malignant	Malignant	Malignant	5	6	-3.40395	-3.26539
114794	ELFN2	3.31	0.000933	Anti-survival						-0.086		1.045		Malignant	B/Plasma cell	Endothelial	0	9	2.54845	0.568995
114836	SLAMF6	-3.842	0.000122	Pro-survival	S5					3.488	Pro-grade	-2.121		T/NK cell	T/NK cell	Leukocyte	8	0	-1.6178	1.19263
114904	C1QTNF6	4.156	3.24e-05	Anti-survival	S4					-1.301		2.955		Fibroblast	Endothelial	Fibroblast	10	10	2.916	1.88779
115019	SLC26A9	-3.333	0.000859	Pro-survival	S6					-3.081		0.123		Malignant	Endothelial	Malignant	5	6	-3.28474	-1.8622
1153	CIRBP	-3.56	0.000371	Pro-survival	S3					3.782	Pro-grade	-8.246	Pro-survival	T/NK cell	Fibroblast	Leukocyte	3	11	-2.31193
115350	FCRL1	-3.454	0.000553	Pro-survival						5.561	Pro-grade	-2.493		B/Plasma cell	Mast	Leukocyte	12	16	-1.85225
115352	FCRL3	-4.083	4.46e-05	Pro-survival	S5	3.477	0.000507	Pro-LNM	L5	4.529	Pro-grade	-2.665		T/NK cell	T/NK cell	Malignant	11	2	-2.46016	2.79727
115677	NOSTRIN	-3.715	0.000204	Pro-survival	S3					0.035		-2.985		Endothelial	Endothelial	Endothelial	9	13	-3.56916	-2.71848
116039	OSR2	-3.494	0.000475	Pro-survival	S1					-1.768		-0.437		Fibroblast	Malignant	Fibroblast	3	9	-3.69639	0.191424
116092	DNTTIP1	3.268	0.00108	Anti-survival	S2					4.103	Pro-grade	5.174	Anti-survival	Malignant	Myeloid	Malignant	2	20	2.89829	1.03685
116254	GINM1	3.33	0.00087	Anti-survival	S1					-0.508				Fibroblast	Endothelial	Fibroblast	3	15	2.13015	-0.172271
116447	TOP1MT	3.826	0.00013	Anti-survival	S2					-0.514		1.85		Malignant	Malignant	Malignant	0	9	2.23093	1.87112
116449	CLNK	-3.202	0.00136	Pro-survival						1.119		0.449		Mast	Mast	Leukocyte	14	20	-1.67279
116842	LEAP2	-3.375	0.000738	Pro-survival	S3	3.483	0.000496	Pro-LNM	L4	3.125	Pro-grade	-1.882		Malignant	B/Plasma cell	Malignant	12	14	-0.634735	1.4811
116984	ARAP2	-3.526	0.000422	Pro-survival	S6					-7.015	Anti-grade	-1.466		T/NK cell	T/NK cell	Leukocyte	8	19	-4.06799	-1.14189
118460	EXOSC6	3.151	0.00163	Anti-survival	S2					-3.255	Anti-grade	0.811		Endothelial	Endothelial	Malignant	1	18	1.43429	-0.109576
118812	MORN4	3.17	0.00152	Anti-survival	S4					2.078		-0.349		Malignant	Endothelial	Malignant	9	9	2.09609	0.894036
118932	ANKRD22	-3.741	0.000184	Pro-survival	S6					-4.656	Anti-grade	-1.391		Myeloid	Myeloid	Leukocyte	12	14	-3.22851	-3.68577
119	ADD2	4.084	4.43e-05	Anti-survival	S2					1.564		0.222		Malignant	Malignant	Malignant	2	9	3.53426	2.2547
12	SERPINA3	3.688	0.000226	Anti-survival	S1					1.011		0.917		Malignant	Fibroblast	Malignant	13	6	1.94633	-0.0781156
120	ADD3	-3.623	0.000291	Pro-survival	S3					3.361	Pro-grade	-5.34	Pro-survival	Endothelial	Fibroblast	Fibroblast	3	13	-2.13244	0.621387
121260	SLC15A4	3.759	0.000171	Anti-survival	S1					1.32		-0.522		Myeloid	Myeloid	Leukocyte	10	18	3.15025	0.536099
121457	IKBIP	3.487	0.000489	Anti-survival	S1					2.842		3.12	Anti-survival	Fibroblast	B/Plasma cell	Fibroblast	13	15	2.4883	0.764107
122961	ISCA2	3.196	0.00139	Anti-survival	S2					0.534		0.241		Myeloid	Malignant	Malignant	2	20	2.53789	1.30531
123016	TTC8	3.105	0.0019	Anti-survival	S2					-1.252		0.047		Fibroblast	Fibroblast	Fibroblast	10	10	1.47574	-0.308504
123096	SLC25A29	-3.353	0.0008	Pro-survival	S3					5.972	Pro-grade	-1.165		Malignant	Endothelial	Endothelial	5	9	-2.23444	1.03028
1236	CCR7	-3.782	0.000155	Pro-survival	S5					2.798		-4.964	Pro-survival	T/NK cell	T/NK cell	Leukocyte	7	19	-2.16691	1.34061
124460	SNX20	-3.456	0.000547	Pro-survival						3.546	Pro-grade	-0.632		Myeloid	Myeloid	Leukocyte	11	14	-2.19846	1.14299
124491	TMEM170A	3.338	0.000844	Anti-survival	S2					-1.245		1.849		Endothelial	B/Plasma cell	Leukocyte	6	12	1.85786	1.30944
124808	CCDC43	4.599	4.24e-06	Anti-survival	S2					-3.416	Anti-grade	3.812	Anti-survival	Malignant	Malignant	Malignant	5	9	3.46302	-0.276309
124817	CNTD1	-3.099	0.00194	Pro-survival	S3					5.251	Pro-grade	-1.441		Fibroblast	Endothelial	Malignant	13	18	-0.934775	-0.444109
124961	ZFP3	-4.791	1.66e-06	Pro-survival	S3					6.051	Pro-grade	-4.677	Pro-survival	Myeloid	Mast	Malignant	3	14	-2.09001	-0.259894
124975	GGT6	-4.233	2.31e-05	Pro-survival	S6					-1.577		-1.798		Malignant	T/NK cell	Malignant	1	6	-3.809	-3.26261
124995	MRPL10	3.665	0.000247	Anti-survival	S2					3.318	Pro-grade	0.901		T/NK cell	Malignant	Malignant	8	12	3.56363	-0.0555145
1269	CNR2	-4.02	5.82e-05	Pro-survival						2.067		-1.694		B/Plasma cell	Myeloid	Leukocyte	8	16	-2.97521	0.263781
127602	DNAH14	4.195	2.73e-05	Anti-survival						1.961		1.083		Mast	Malignant	Malignant	1	9	2.47671	2.45976
127829	ARL8A	3.3	0.000968	Anti-survival	S4					1.612		-1.069		Myeloid	Myeloid	Leukocyte	11	1	2.10702	1.31908
128486	FITM2	4.985	6.21e-07	Anti-survival						-0.396		1.165		Fibroblast	Malignant	Malignant	4	15	3.78163	-1.28683
128611	ZNF831	-3.72	0.000199	Pro-survival						2.345		-2.271		T/NK cell	T/NK cell	Leukocyte	11	8	-1.99723	2.0911
128876	FAM83C	-3.289	0.00101	Pro-survival	S6					-7.335	Anti-grade	0.007		Malignant	Malignant	Malignant	5	6	-4.25442	-4.27474
1301	COL11A1	3.297	0.000978	Anti-survival	S4					0.059		5.29	Anti-survival	Fibroblast	Fibroblast	Fibroblast	10	10	2.23347	2.99878
131177	FAM3D	-3.576	0.000349	Pro-survival	S6					-0.016		-1.702		Endothelial	Endothelial	Malignant	5	13	-3.51408	-1.39098
1315	COPB1	3.931	8.46e-05	Anti-survival	S1					-0.583		2.583		Fibroblast	Malignant	Fibroblast	10	18	2.92471	-0.0259571
131566	DCBLD2	5.372	7.77e-08	Anti-survival	S1	4.341	1.42e-05	Pro-LNM	L4	4.144	Pro-grade	6.919	Anti-survival	Mast	Mast	Malignant	10	15	5.10228	3.2013
132	ADK	3.258	0.00112	Anti-survival	S1					-3.223	Anti-grade	0.849		Malignant	Malignant	Malignant	2	16	2.30041	-1.23342
133	ADM	3.745	0.000181	Anti-survival	S1					-1.82		9.818	Anti-survival	Fibroblast	Malignant	Fibroblast	0	10	2.63367	0.2252
133522	PPARGC1B	-3.43	0.000604	Pro-survival	S3					1.602		-0.035		Mast	Malignant	Leukocyte	5	20	-1.61412	-0.529835
133957	CCDC127	3.232	0.00123	Anti-survival	S1					2.638		1.254		Fibroblast	Malignant	Malignant	0	18	2.97563	1.68602
136647	MPLKIP	3.348	0.000813	Anti-survival	S2					-2.45				Fibroblast	Malignant	Malignant	2	10	2.27876	0.45737
138639	PTPDC1	3.706	0.00021	Anti-survival	S1					2.753		3.649	Anti-survival	Fibroblast	Endothelial	Fibroblast	9	10	4.06682	2.31628
1387	CREBBP	-3.115	0.00184	Pro-survival	S3					0.863		-3.332	Pro-survival	Endothelial	Mast	Leukocyte	3	9	-3.01382	-0.290958
140890	SREK1	-3.131	0.00174	Pro-survival	S3					2.295		-1.136		Endothelial	Endothelial	Endothelial	13	13	-1.38646	-1.53639
1411	CRYBA1	4.365	1.27e-05	Anti-survival						-1.722		1.739			Myeloid	Endothelial	13		3.70279	1.33428
1437	CSF2	3.622	0.000292	Anti-survival	S1					-0.4		0.471		Endothelial	Mast	Malignant	14	10	3.27959	0.593347
144100	PLEKHA7	-3.363	0.000772	Pro-survival	S6					-0.093		-1.239		Malignant	Myeloid	Leukocyte	12	9	-3.2732	-1.8244
1445	CSK	-3.518	0.000434	Pro-survival	S5					1.746		0.808		T/NK cell	T/NK cell	Leukocyte	11	20	-3.35145	0.197665
144568	A2ML1	-3.778	0.000158	Pro-survival	S6	-4.101	4.11e-05	Anti-LNM	L2	-4.787	Anti-grade	1.682		Malignant	Malignant	Malignant	5	6	-4.04728	-3.66461
145389	SLC38A6	4.306	1.66e-05	Anti-survival	S2					1.814		0.682		Myeloid	Myeloid	Malignant	3	1	3.02975	2.21209
145567	TTC7B	3.58	0.000343	Anti-survival						-2.838		0.159		Mast	Mast	Malignant	11	17	1.29439	0.148551
1459	CSNK2A2	4.325	1.52e-05	Anti-survival	S2					-2.515		2.369		Endothelial	Malignant	Endothelial	3	20	2.93458	-0.229093
146433	IL34	-3.715	0.000203	Pro-survival	S3					4.125	Pro-grade	0.304		Fibroblast	Fibroblast	Fibroblast	3	15	-2.35217	-0.184148
1468	SLC25A10	-3.575	0.000351	Pro-survival						-1.531		4.256	Anti-survival	Malignant	Malignant	Malignant	2	9	-3.65304	-0.838722
147	ADRA1B	3.164	0.00156	Anti-survival	S1	3.16	0.00158	Pro-LNM	L5	3.313	Pro-grade	-0.281			Fibroblast	Malignant	13		3.16074	3.97995
147138	TMC8	-4.085	4.4e-05	Pro-survival	S5	3.169	0.00153	Pro-LNM	L5	3.83	Pro-grade	-2.041		T/NK cell	T/NK cell	Leukocyte	8	12	-3.18595	1.85449
147372	CCBE1	5.187	2.13e-07	Anti-survival	S1					0.252		-2.345		Fibroblast	T/NK cell	Fibroblast	10	10	4.5638	1.34323
147463	ANKRD29	-3.553	0.00038	Pro-survival	S3					-2.605		-5.475	Pro-survival	Endothelial	Endothelial	Endothelial	0	15	-3.27738	-1.25985
1475	CSTA	-4.052	5.08e-05	Pro-survival	S6	-3.436	0.00059	Anti-LNM	L2	-6.772	Anti-grade	-1.912		Malignant	Malignant	Malignant	5	6	-4.42291	-4.55808
148156	ZNF558	-3.973	7.1e-05	Pro-survival	S3					1.329		3.623	Anti-survival	Endothelial	Malignant	Malignant	0	13	-2.61298	-1.6512
1490	CCN2	3.288	0.00101	Anti-survival						1.669				Fibroblast	Fibroblast	Fibroblast	3	10	3.21678	0.70355
149420	PDIK1L	-4.003	6.26e-05	Pro-survival	S3					3.62	Pro-grade	-3.256	Pro-survival	Malignant	Endothelial	Endothelial	9	19	-1.47194	0.512751
149428	BNIPL	-3.249	0.00116	Pro-survival	S6	-4.592	4.39e-06	Anti-LNM	L2	-9.918	Anti-grade	0.49		Malignant	Malignant	Malignant	5	14	-4.76378	-4.30396
149628	PYHIN1	-3.342	0.000832	Pro-survival	S5					3.032		-4.529	Pro-survival	T/NK cell	T/NK cell	Leukocyte	6	11	-1.49983	1.63213
149699	GTSF1L	-3.586	0.000335	Pro-survival						0.846		-0.585		T/NK cell	Endothelial	Leukocyte	9	4	-2.0896	-0.276437
1511	CTSG	-3.204	0.00136	Pro-survival	S5	-3.538	0.000403	Anti-LNM	L2	-2.66		-1.956		Mast	Mast	Leukocyte	14	17	-3.07664	-2.30724
151112	ZSWIM2	3.134	0.00173	Anti-survival						-0.025		-1.051			Endothelial	Malignant	9		2.96614	-0.393458
1514	CTSL	4.818	1.45e-06	Anti-survival	S1					-3.494	Anti-grade			Myeloid	Myeloid	Leukocyte	3	1	3.19642	0.00727935
151888	BTLA	-3.579	0.000344	Pro-survival	S5					3.72	Pro-grade	-0.842		T/NK cell	B/Plasma cell	Leukocyte	11	20	-2.00596	2.51769
151963	MB21D2	3.592	0.000329	Anti-survival						-1.792		0.127		Myeloid	Myeloid	Leukocyte	11	19	3.65574	1.02354
1521	CTSW	-3.236	0.00121	Pro-survival	S5					2.534		-4.386	Pro-survival	T/NK cell	T/NK cell	Leukocyte	6	11	-2.03702	-0.569573
153020	RASGEF1B	-3.398	0.000679	Pro-survival						1.064		-1.295		Myeloid	Myeloid	Leukocyte	14	14	-2.60653	0.247654
153241	CEP120	-3.661	0.000252	Pro-survival	S3					7.411	Pro-grade	-3.118	Pro-survival	T/NK cell	T/NK cell	Leukocyte	4	2	-0.572436	0.206606
153684	ANXA2R-AS1	-3.985	6.75e-05	Pro-survival						0.627									-2.76943
155051	CRYGN	3.09	0.002	Anti-survival						-0.348		0.29		Fibroblast	Fibroblast	Leukocyte	3	10	3.0325	2.59874
1562	CYP2C18	-3.462	0.000536	Pro-survival	S6	-4.702	2.58e-06	Anti-LNM	L2	-5.681	Anti-grade	-0.053			Malignant	Malignant	5		-3.77529	-4.76092
1571	CYP2E1	-3.78	0.000157	Pro-survival	S3					3.086		-3.35	Pro-survival	Malignant	B/Plasma cell	Malignant	10	20	-2.07	0.715572
158	ADSL	3.226	0.00125	Anti-survival						3.176	Pro-grade	4.027	Anti-survival	Fibroblast	Malignant	Malignant	2	20	2.29844
1588	CYP19A1	3.497	0.00047	Anti-survival	S1					-2.636		2.826		Fibroblast	Fibroblast	Malignant	13	10	2.88375	0.491992
159119	HSFY2	3.428	0.000607	Anti-survival						0.859		-0.206			Fibroblast	Malignant	4		3.4284
159195	USP54	-3.39	0.0007	Pro-survival	S6					0.826		-2.308		Mast	Fibroblast	Malignant	13	10	-2.53984	-0.913356
159296	NKX2-3	-3.713	0.000205	Pro-survival	S3					3.169	Pro-grade	1.112		Malignant	Malignant	Endothelial	2	9	-1.71902	-0.651092
1594	CYP27B1	3.478	0.000506	Anti-survival	S1					-2.385		2.32		Myeloid	Malignant	Fibroblast	2	19	2.42716	-0.841775
159963	SLC5A12	3.409	0.000653	Anti-survival	S2					0.232		0.873		Malignant	Malignant	Malignant	0	9	2.5865	-0.244507
1603	DAD1	3.478	0.000506	Anti-survival	S2					0.975		2.926		Fibroblast	B/Plasma cell	Fibroblast	10	10	2.70607	1.08736
160897	GPR180	3.645	0.000268	Anti-survival	S1					1.145		2.94		Fibroblast	B/Plasma cell	Fibroblast	2	15	3.12806	0.266218
161725	OTUD7A	-3.094	0.00197	Pro-survival	S3					1.079		-0.759		Endothelial	Fibroblast	Malignant	1	11	-1.31051	-0.347566
1622	DBI	-3.256	0.00113	Pro-survival	S6					-1.523		0.575		Myeloid	Malignant	Leukocyte	2	14	-2.16469	-2.65031
162333	MARCHF10	4.089	4.34e-05	Anti-survival						1.324				Endothelial	Malignant	Malignant	0	11	1.71422	0.0378342
162461	TMEM92	4.881	1.05e-06	Anti-survival	S1					-1.171		1.25		Fibroblast	Malignant	Malignant	5	10	3.52606	2.793
1627	DBN1	3.754	0.000174	Anti-survival	S4					1.832		5.026	Anti-survival	Endothelial	Endothelial	Endothelial	9	13	3.12405	1.59435
163071	ZNF114	3.43	0.000604	Anti-survival	S1					-2.334		3.632	Anti-survival	Endothelial	Malignant	Malignant	2	16	1.61781	-0.293487
163782	KANK4	3.323	0.00089	Anti-survival	S4					-0.486		0.82		Fibroblast	Malignant	Malignant	10	10	2.11629	1.33559
164118	TTC24	-3.568	0.00036	Pro-survival						2.217		0.112		T/NK cell	T/NK cell	Leukocyte	6	16	-2.67634
164284	APCDD1L	4.85	1.23e-06	Anti-survival	S1					0.89		3.371	Anti-survival	Fibroblast	Malignant	Fibroblast	13	10	3.29049	0.814768
1644	DDC	3.595	0.000324	Anti-survival	S4					2.057		0.198			Malignant	Leukocyte	1		1.68206	1.76675
165	AEBP1	3.189	0.00143	Anti-survival	S4					0.989		4.093	Anti-survival	Fibroblast	Fibroblast	Fibroblast	10	10	2.29063	3.46743
165631	PARP15	-3.578	0.000346	Pro-survival	S5					4.056	Pro-grade	-0.124		T/NK cell	T/NK cell	Leukocyte	8	16	-1.8188	1.87555
166379	BBS12	3.162	0.00157	Anti-survival	S1					1.697		-0.744		Fibroblast	B/Plasma cell	Fibroblast	13	8	3.54216	1.66791
1667	DEFA1	3.36	0.000778	Anti-survival						1.514		-0.928			Endothelial	Malignant	3		2.66263
1672	DEFB1	-3.591	0.00033	Pro-survival	S6					-4.652	Anti-grade	0.406		Malignant	Malignant	Malignant	5	6	-4.22341	-1.90718
168537	GIMAP7	-3.848	0.000119	Pro-survival	S5					4.295	Pro-grade	-6.429	Pro-survival	Endothelial	Endothelial	Endothelial	9	3	-2.00269	1.21394
170575	GIMAP1	-3.212	0.00132	Pro-survival						2.861		-3.823	Pro-survival	Endothelial	Endothelial	Leukocyte	9	0	-1.25085	1.7107
1717	DHCR7	3.415	0.000638	Anti-survival	S2					-0.325		6.376	Anti-survival	Malignant	Malignant	Malignant	2	6	2.28307	0.710351
173	AFM	3.606	0.000311	Anti-survival						-1.062		-0.584				Malignant			3.04208	1.42999
1731	SEPTIN1	-3.365	0.000765	Pro-survival		3.283	0.00103	Pro-LNM		5.494	Pro-grade			T/NK cell	T/NK cell	Leukocyte	11	12	-1.738	1.6931
1741	DLG3	-3.383	0.000716	Pro-survival	S6					3.484	Pro-grade	-0.779		Fibroblast	Malignant	Malignant	1	15	-2.66146	-3.31776
1774	DNASE1L1	4.093	4.25e-05	Anti-survival	S1					-2.67		1.34		Endothelial	Endothelial	Endothelial	9	18	2.48453	0.275167
1778	DYNC1H1	3.546	0.000391	Anti-survival	S2					-1.446		-1.715		Endothelial	Endothelial	Endothelial	9	9	1.92712	0.896432
1785	DNM2	-3.686	0.000228	Pro-survival	S6					-0.289		0.02		Endothelial	Myeloid	Leukocyte	12	12	-2.16578	-1.03001
1821	DRP2	3.188	0.00143	Anti-survival						1.608		1.794		Fibroblast	T/NK cell	Fibroblast	3	12	2.20131	0.607352
1826	DSCAM	3.136	0.00171	Anti-survival	S1					-1.587		1.105			Endothelial	Malignant	13		2.64252	-0.646243
1829	DSG2	3.634	0.00028	Anti-survival	S2					3.837	Pro-grade	2.587		Malignant	Malignant	Malignant	2	6	2.74048	1.31535
1845	DUSP3	3.875	0.000107	Anti-survival	S4					-1.271		2.553		Myeloid	Myeloid	Leukocyte	4	14	2.96873	2.41736
1861	TOR1A	4.758	1.95e-06	Anti-survival	S1					1.824		2.484		Endothelial	Endothelial	Fibroblast	9	15	4.51547	2.41034
1870	E2F2	-4.313	1.61e-05	Pro-survival	S3					2.089		4.576	Anti-survival	Malignant	Malignant	Malignant	2	12	-3.09939	0.192927
190	NR0B1	3.86	0.000113	Anti-survival	S4					1.381		0.482			Malignant	Leukocyte	1		1.49166	1.9442
192666	KRT24	-3.739	0.000185	Pro-survival	S6					-0.515		-0.318			Malignant	Malignant	5		-2.58133	-1.63
1942	EFNA1	3.231	0.00123	Anti-survival	S1					2.204		1.06		Endothelial	Endothelial	Endothelial	9	13	1.66664	1.17282
1948	EFNB2	5.566	2.61e-08	Anti-survival	S1					-3.294	Anti-grade	1.151		Endothelial	Endothelial	Endothelial	5	13	4.07746	1.51774
196527	ANO6	3.671	0.000241	Anti-survival						0.075		1.904		Fibroblast	Fibroblast	Fibroblast	3	10	2.1787	0.00189877
196743	PAOX	-3.753	0.000175	Pro-survival	S3					-0.21		-4.283	Pro-survival	B/Plasma cell	B/Plasma cell	Leukocyte	12	20	-3.16726	0.0537089
197358	NLRC3	-4.04	5.35e-05	Pro-survival	S5					4.105	Pro-grade	-4.868	Pro-survival	T/NK cell	T/NK cell	Leukocyte	6	11	-2.32984	0.939398
199675	MCEMP1	4.297	1.73e-05	Anti-survival	S1					0.216				Myeloid	Myeloid	Leukocyte	12	1	3.55114	-0.814946
199731	CADM4	-3.43	0.000604	Pro-survival	S6	-4.917	8.8e-07	Anti-LNM	L2	-3.312	Anti-grade	-0.732		Malignant	Malignant	Malignant	5	18	-3.33109	-4.55333
199786	NIBAN3	-3.277	0.00105	Pro-survival						4.365	Pro-grade			B/Plasma cell	T/NK cell	Leukocyte	12	18	-2.29518	1.96958
1999	ELF3	-3.184	0.00145	Pro-survival	S6					2.315		3.068		Malignant	Malignant	Malignant	5	9	-2.39481	-0.841446
200959	GABRR3	3.187	0.00144	Anti-survival						-1.452		-1.627				Malignant			3.06975
201305	SPNS3	-3.845	0.000121	Pro-survival	S5					0.903		-1.551		T/NK cell	Myeloid	Leukocyte	8	0	-3.03793	-0.740959
201501	ZBTB7C	-3.824	0.000132	Pro-survival						-1.327		-1.876		Malignant	Malignant	Malignant	4	6	-2.61673	-0.266115
2017	CTTN	3.104	0.00191	Anti-survival	S1					-0.601		1.829		Fibroblast	Endothelial	Endothelial	5	10	1.54207	1.24028
201895	SMIM14	-4.117	3.84e-05	Pro-survival	S6					-3.673	Anti-grade			Endothelial	Malignant	Malignant	3	16	-3.8243	-1.12362
202052	DNAJC18	3.324	0.000888	Anti-survival	S4					1.635		0.284		Endothelial	Endothelial	Endothelial	3	2	2.72961	1.60445
2023	ENO1	3.438	0.000587	Anti-survival	S1					0.34		10.181	Anti-survival	Malignant	Malignant	Malignant	2	9	3.10511
202309	GAPT	-3.397	0.000681	Pro-survival	S5					2.771		-2.191		Mast	Mast	Leukocyte	14	18	-2.36605	1.66353
2028	ENPEP	3.112	0.00186	Anti-survival	S4					-1.082		3.46	Anti-survival	Fibroblast	Fibroblast	Fibroblast	4	15	2.25466	-0.000725175
203430	RTL3	-3.419	0.000628	Pro-survival						-0.328					Fibroblast	Fibroblast	3		-3.02176
2048	EPHB2	3.712	0.000206	Anti-survival	S1					1.241		2.042		Myeloid	Malignant	Malignant	2	1	3.02	1.17621
2053	EPHX2	-3.795	0.000147	Pro-survival	S3					3.025		-6.793	Pro-survival	Malignant	T/NK cell	Malignant	11	2	-2.94575	-0.682348
2054	STX2	3.195	0.0014	Anti-survival	S1					0.813		2.84		Endothelial	Endothelial	Fibroblast	13	10	2.60163	1.37514
205860	TRIML2	3.353	0.0008	Anti-survival	S1					-1.628		1.325		Fibroblast	Malignant	Malignant	0	10	2.93058	1.1913
2065	ERBB3	-4.196	2.71e-05	Pro-survival	S6					-0.569		-3.403	Pro-survival	Malignant	Malignant	Malignant	5	9	-3.80867	-3.07259
2098	ESD	3.189	0.00143	Anti-survival	S2					0.637		0.09		Fibroblast	Malignant	Fibroblast	3	15	3.01184	0.294833
2132	EXT2	4.223	2.41e-05	Anti-survival	S1					-1.778		3.966	Anti-survival	Fibroblast	Malignant	Fibroblast	13	15	2.8242	-0.489904
2146	EZH2	-3.472	0.000517	Pro-survival	S3					4.193	Pro-grade	6.178	Anti-survival	Malignant	Malignant	Leukocyte	2	9	-1.38914	0.175553
2150	F2RL1	3.251	0.00115	Anti-survival	S1					-7.108	Anti-grade	0.804		Malignant	Malignant	Fibroblast	2	6	0.815876	-0.986783
217	ALDH2	-3.969	7.21e-05	Pro-survival	S3					2.338		-8.486	Pro-survival	Myeloid	Myeloid	Leukocyte	12	19	-2.86042	-0.801073
2181	ACSL3	3.69	0.000224	Anti-survival	S1					-0.697		0.599		Myeloid	Malignant	Malignant	2	1	2.69838	-1.23363
2184	FAH	4.85	1.23e-06	Anti-survival	S2					-0.027		3.99	Anti-survival	Mast	Malignant	Leukocyte	2	20	2.57228	0.774239
219	ALDH1B1	3.49	0.000483	Anti-survival	S4					5.504	Pro-grade	3.477	Anti-survival	Fibroblast	Fibroblast	Fibroblast	10	10	3.70545	2.4449
2191	FAP	4.211	2.54e-05	Anti-survival	S4					0.95		1.897		Fibroblast	Fibroblast	Fibroblast	10	10	3.15073	2.00597
219333	USP12	3.342	0.000833	Anti-survival						0.302		-0.583		Endothelial	Endothelial	Leukocyte	11	19	3.45664	0.257138
219902	TLCD5	4.594	4.35e-06	Anti-survival	S4					1.292				Fibroblast	Fibroblast	Fibroblast	4	15	3.03675	0.21523
22	ABCB7	3.662	0.00025	Anti-survival	S2					2.917		1.12		Fibroblast	Myeloid	Leukocyte	13	19	4.2283	1.7398
220001	VWCE	-3.803	0.000143	Pro-survival	S3					1.511		2.706		Endothelial	Endothelial	Malignant	12	19	-2.63542	-0.643288
220082	CBY2	3.366	0.000763	Anti-survival						0.147				B/Plasma cell	Malignant	Malignant	1	3	3.24928	1.48489
220323	OAF	4.661	3.15e-06	Anti-survival	S4					-3.393	Anti-grade	-0.921		Endothelial	Endothelial	Endothelial	9	15	3.19468	0.386362
2206	MS4A2	-4.097	4.19e-05	Pro-survival	S5					-3.376	Anti-grade	-5.057	Pro-survival	Mast	Mast	Leukocyte	14	17	-3.37974	-1.33198
2212	FCGR2A	3.646	0.000266	Anti-survival						1.928		0.052		Myeloid	Myeloid	Leukocyte	12	1	3.67408	0.575954
221749	PXDC1	3.577	0.000347	Anti-survival	S1					-1.971				Endothelial	Endothelial	Fibroblast	13	14	2.08942	-0.0465759
221830	POLR1F	3.118	0.00182	Anti-survival	S2					0.355									3.02834	0.621336
222068	TMED4	3.2	0.00137	Anti-survival	S2					3.047		-1.25		Malignant	B/Plasma cell	Malignant	5	18	2.23268	1.67067
222699	TOB2P1	-3.444	0.000573	Pro-survival						-1.165					Fibroblast	Malignant	4		-3.44401
2243	FGA	3.492	0.000479	Anti-survival	S2					-0.595		1.348			Malignant	Malignant	5		2.24061	1.00244
2244	FGB	4.781	1.74e-06	Anti-survival	S2					0.515		3.35	Anti-survival		B/Plasma cell	Malignant	3		4.36619	1.30365
2254	FGF9	3.094	0.00197	Anti-survival	S4					0.147		-1.365		T/NK cell	Malignant	Malignant	8	7	3.01147	1.56821
2274	FHL2	4.733	2.21e-06	Anti-survival	S1					0.201		1.098		Fibroblast	Malignant	Malignant	3	10	3.64954	-0.615015
22800	RRAS2	4.344	1.4e-05	Anti-survival	S1					-2.489		1.261		Malignant	Malignant	Malignant	13	16	2.346	-0.385617
22806	IKZF3	-3.457	0.000545	Pro-survival	S5					6.167	Pro-grade	-1.215		T/NK cell	T/NK cell	Leukocyte	7	0	-1.44438	1.67281
22824	HSPA4L	-3.371	0.000749	Pro-survival	S6	-4.039	5.38e-05	Anti-LNM	L2	-5.67	Anti-grade	3.048		Mast	Malignant	Malignant	5	6	-3.65173	-5.51595
22827	PUF60	3.457	0.000546	Anti-survival	S2					0.621		2.806		Malignant	Malignant	Malignant	2	12	2.89966	2.58798
22845	DOLK	3.594	0.000326	Anti-survival	S1					-2.869		0.797		Fibroblast	Malignant	Malignant	2	10	2.6944	-0.150141
22856	CHSY1	3.71	0.000207	Anti-survival	S4					0.323		3.353	Anti-survival	Endothelial	Endothelial	Fibroblast	4	15	2.36424	0.904699
22861	NLRP1	-3.261	0.00111	Pro-survival	S1					-0.743		-5.258	Pro-survival	Endothelial	T/NK cell	Leukocyte	7	4	-3.21764	0.19616
22873	DZIP1	3.8	0.000144	Anti-survival	S4					3.24	Pro-grade	0.996		Fibroblast	Fibroblast	Fibroblast	13	10	2.73	2.40992
22891	ZNF365	3.302	0.00096	Anti-survival	S1					-3.39	Anti-grade	-0.663		Mast	Malignant	Fibroblast	13	10	1.69547	-0.857583
22902	RUFY3	-3.31	0.000932	Pro-survival	S3					0.285		-3.38	Pro-survival	Endothelial	Endothelial	Endothelial	3	19	-2.87171	-2.29835
22917	ZP1	3.561	0.000369	Anti-survival						-0.092		2.122		Fibroblast	Fibroblast	Malignant	4	10	2.89138	0.537295
22921	MSRB2	3.17	0.00153	Anti-survival	S4					-0.727		-3.42	Pro-survival	Fibroblast	Endothelial	Fibroblast	9	10	2.09308	-1.65079
22926	ATF6	4.473	7.71e-06	Anti-survival	S2					-1.355		2.285		Endothelial	Endothelial	Endothelial	13	16	2.82879	0.966681
22938	SNW1	3.349	0.00081	Anti-survival	S2					-0.129		0.452		Fibroblast	Malignant	Malignant	2	12	3.06956	1.06784
22941	SHANK2	4.064	4.83e-05	Anti-survival	S1					-0.527		-1.726		Malignant	Malignant	Malignant	5	9	3.17834	-0.922019
22943	DKK1	4.386	1.15e-05	Anti-survival	S1					2.361		4.622	Anti-survival	Malignant	Malignant	Malignant	0	9	3.36233
22954	TRIM32	4.991	6.01e-07	Anti-survival	S1					1.296		1.094		Fibroblast	Malignant	Fibroblast	3	15	4.24085	0.0956626
22978	NT5C2	-3.232	0.00123	Pro-survival	S6					-2.142		-2.85		Myeloid	Fibroblast	Malignant	4	20	-3.12608	-2.64472
22993	HMGXB3	3.129	0.00176	Anti-survival						-1.227		0.834		Malignant	Endothelial	Fibroblast	2	9	2.76287
23	ABCF1	3.137	0.00171	Anti-survival	S2					-0.815		2.66		Endothelial	Malignant	Malignant	2	12	2.96081	2.21938
2300	FOXL1	3.457	0.000545	Anti-survival						1.705		2.103		Fibroblast	Fibroblast	Malignant	1	15	2.5046	-0.628176
23034	SAMD4A	3.172	0.00151	Anti-survival	S1					0.94		-0.077		Endothelial	Endothelial	Endothelial	10	13	2.49779	2.50158
23038	WDTC1	-3.099	0.00194	Pro-survival	S3					2.146		-3.528	Pro-survival	Endothelial	Myeloid	Leukocyte	11	20	-1.56283	-0.314497
23062	GGA2	-3.63	0.000284	Pro-survival	S3	4.703	2.56e-06	Pro-LNM	L5	6.533	Pro-grade	-4.273	Pro-survival	T/NK cell	B/Plasma cell	Leukocyte	8	18	-1.38779	3.45389
23065	EMC1	3.383	0.000718	Anti-survival	S1					0.624				Malignant	Malignant	Malignant	0	9	3.25837	-0.544224
23077	MYCBP2	-3.432	0.0006	Pro-survival	S6					-2.526		-7.535	Pro-survival	Endothelial	T/NK cell	Malignant	11	8	-3.09677	0.0236693
23086	EXPH5	-4.191	2.78e-05	Pro-survival	S6					-6.119	Anti-grade	-2.917		Malignant	Malignant	Malignant	2	20	-4.62642	-3.39784
23113	CUL9	-3.811	0.000139	Pro-survival	S3					2.388		-2.587		T/NK cell	B/Plasma cell	Malignant	11	2	-2.19482	0.275117
23151	GRAMD4	-4.04	5.34e-05	Pro-survival	S3					1		-1.128		Myeloid	B/Plasma cell	Leukocyte	11	18	-3.54326	-0.576252
2316	FLNA	3.4	0.000674	Anti-survival	S1					1.16		3.472	Anti-survival	Fibroblast	Fibroblast	Fibroblast	4	15	2.70485	-0.500676
23178	PASK	-3.92	8.87e-05	Pro-survival	S5	4.036	5.43e-05	Pro-LNM	L5	5.653	Pro-grade	-3.046		T/NK cell	T/NK cell	Leukocyte	7	3	-2.38559
23193	GANAB	3.114	0.00184	Anti-survival	S4					5.173	Pro-grade	3.591	Anti-survival	Malignant	B/Plasma cell	Fibroblast	2	9	3.42111	1.76354
23197	FAF2	3.365	0.000766	Anti-survival	S1					0.048		1.739		Malignant	Malignant	Malignant	2	9	3.95673	0.414038
2322	FLT3	-3.404	0.000664	Pro-survival	S5					0.702		-4.88	Pro-survival	Myeloid	Myeloid	Leukocyte	12	20	-2.09232	0.404917
23254	KAZN	-3.284	0.00102	Pro-survival	S6	-5.125	2.98e-07	Anti-LNM	L2	-3.858	Anti-grade	0.14		Malignant	Endothelial	Malignant	13	9	-3.56511	-5.39623
23262	PPIP5K2	-3.332	0.000862	Pro-survival						2.694		-0.462		Endothelial	Endothelial	Leukocyte	12	18	-1.86137	-1.2676
23301	EHBP1	3.236	0.00121	Anti-survival	S2					0.131		1.684		Fibroblast	Malignant	Malignant	1	10	2.47626	0.745769
23314	SATB2	3.482	0.000498	Anti-survival	S4					-1.157		1.257		Fibroblast	Fibroblast	Fibroblast	10	15	2.13965	0.815514
23328	SASH1	-3.752	0.000175	Pro-survival	S6	-4.568	4.93e-06	Anti-LNM	L2	-4.26	Anti-grade	-2.996		Endothelial	Endothelial	Endothelial	3	13	-3.93204	-4.34782
2335	FN1	5.168	2.36e-07	Anti-survival	S4					2.794		5.758	Anti-survival	Fibroblast	Fibroblast	Fibroblast	10	10	4.16071	3.03858
23357	ANGEL1	3.129	0.00175	Anti-survival	S2					-0.814		-0.931		Endothelial	Endothelial	Endothelial	13	13	2.17654	2.01723
23382	AHCYL2	-3.366	0.000762	Pro-survival	S6					-2.977		-2.471		Malignant	Myeloid	Malignant	12	19	-3.88366	-4.54966
23478	SEC11A	5.471	4.48e-08	Anti-survival	S4					0.943		1.031		Fibroblast	Malignant	Fibroblast	2	9	4.3001	1.20789
23479	ISCU	-3.667	0.000245	Pro-survival	S5					7.974	Pro-grade	-8.02	Pro-survival	Fibroblast	B/Plasma cell	Leukocyte	4	19	-1.54671	-0.00217493
23507	LRRC8B	-3.422	0.000622	Pro-survival						-0.729		0.432		Endothelial	T/NK cell	Malignant	11	8	-2.57218	-3.31893
23508	TTC9	-3.351	0.000804	Pro-survival						-1.653		-3.728	Pro-survival	Malignant	Mast	Malignant	14	6	-3.39209	-2.33432
23528	ZNF281	4.306	1.66e-05	Anti-survival	S1	3.78	0.000157	Pro-LNM	L5	3.09		1.207		Endothelial	Endothelial	Fibroblast	11	9	4.03825	4.19525
23531	MMD	3.414	0.00064	Anti-survival	S4					2.341		1.272		Fibroblast	Myeloid	Fibroblast	10	19	3.24602	1.32282
23532	PRAME	3.549	0.000387	Anti-survival	S2					1.955		3.921	Anti-survival	Malignant	Malignant	Leukocyte	1	6	2.4037	-0.185134
23536	ADAT1	3.506	0.000455	Anti-survival	S2					-1.343		2.634		T/NK cell	Endothelial	Leukocyte	8	20	2.45957	-1.71272
23541	SEC14L2	4.268	1.97e-05	Anti-survival	S1					-1.808		-0.98		Malignant	Malignant	Malignant	5	6	2.88275	0.574942
23550	PSD4	-3.184	0.00145	Pro-survival	S6					-3.903	Anti-grade	-1.754		T/NK cell	T/NK cell	Leukocyte	6	0	-3.10506
23552	CDK20	3.391	0.000697	Anti-survival	S4					4.928	Pro-grade	0.065		Fibroblast	Fibroblast	Fibroblast	3	15	3.33985	1.33461
23556	PIGN	-3.763	0.000168	Pro-survival	S6					-2.19		0.442		Malignant	Malignant	Malignant	2	18	-2.20758	-0.819942
23597	ACOT9	3.18	0.00147	Anti-survival	S1					-0.68		2.047		Endothelial	Myeloid	Leukocyte	12	19	1.53724
23650	TRIM29	-3.309	0.000936	Pro-survival	S6					-7.895	Anti-grade	0.213		Malignant	Malignant	Malignant	5	6	-4.38111	-2.44732
23659	PLA2G15	3.55	0.000385	Anti-survival	S4					0.597		1.827		Myeloid	Myeloid	Leukocyte	14	1	2.97209	0.412331
23670	CEMIP2	4.254	2.1e-05	Anti-survival						0.956				Endothelial	T/NK cell	Endothelial	8	11	4.80204	0.840908
23704	KCNE4	3.736	0.000187	Anti-survival	S4					0.852		3.245	Anti-survival	Fibroblast	Fibroblast	Malignant	4	15	3.98813	1.51507
24147	FJX1	3.173	0.00151	Anti-survival	S1					-1.092		5.011	Anti-survival	Endothelial	Malignant	Endothelial	0	15	1.48715	0.0775171
242	ALOX12B	-3.512	0.000444	Pro-survival	S6	-7.476	7.64e-14	Anti-LNM	L1	-9.512	Anti-grade	0.488		Malignant	Malignant	Malignant	5	6	-4.14224	-6.22999
2495	FTH1	4.854	1.21e-06	Anti-survival	S4	3.795	0.000148	Pro-LNM	L5	3.731	Pro-grade	-0.926		Myeloid	Myeloid	Leukocyte	14	1	4.08299	1.75124
2515	ADAM2	3.15	0.00163	Anti-survival	S2					-0.548		0.645			Malignant	Malignant	1		1.78174	-0.486579
2517	FUCA1	-3.773	0.000162	Pro-survival	S5					4.351	Pro-grade	-8.607	Pro-survival	Myeloid	Myeloid	Leukocyte	12	20	-2.17988	1.01163
2524	FUT2	-4.056	5e-05	Pro-survival	S6					-5.925	Anti-grade	-0.928		Malignant	Malignant	Malignant	5	9	-4.48662	-2.80905
2525	FUT3	-3.479	0.000503	Pro-survival	S6					-1.688		0.897		Malignant	Malignant	Malignant	5	6	-3.52802	-3.47309
252839	TMEM9	4.534	5.79e-06	Anti-survival	S4					3.704	Pro-grade	2.964		Fibroblast	Malignant	Fibroblast	2	10	3.62036	1.12485
2530	FUT8	3.304	0.000954	Anti-survival	S4	3.314	0.00092	Pro-LNM	L5	4.588	Pro-grade	1.11		B/Plasma cell	B/Plasma cell	Fibroblast	10	8	3.63847	3.39477
253152	EPHX4	3.97	7.18e-05	Anti-survival	S4					2.948		1.6		Endothelial	Endothelial	Endothelial	9	13	2.98626	1.41034
2535	FZD2	3.617	0.000298	Anti-survival	S4					2.85		5.237	Anti-survival	Fibroblast	Fibroblast	Fibroblast	10	19	2.6743	2.69235
253558	LCLAT1	4.185	2.85e-05	Anti-survival	S2					-1.731		4.794	Anti-survival	Malignant	Fibroblast	Malignant	4	9	2.7049	0.0870395
254295	PHYHD1	-3.174	0.0015	Pro-survival	S3					1.311		-2.808		Malignant	Fibroblast	Malignant	13	9	-2.65042	-2.06084
254428	SLC41A1	3.224	0.00126	Anti-survival	S2					1.957		2.854		Endothelial	Endothelial	Endothelial	11	13	2.82551	0.97959
255031	LINC00957	-3.834	0.000126	Pro-survival						-1.22				Mast		Leukocyte		17	-3.76045
256380	SCML4	-4.021	5.81e-05	Pro-survival						2.471		-2.152		T/NK cell	T/NK cell	Leukocyte	8	3	-2.29375	1.62447
257106	ARHGAP30	-3.916	9e-05	Pro-survival	S5					2.942		-1.375		T/NK cell	Myeloid	Leukocyte	11	12	-2.30152	0.666581
257144	GCSAM	-3.425	0.000614	Pro-survival	S5					5.098	Pro-grade			Myeloid	Myeloid	Leukocyte	12	20	-1.87124	-0.0615078
257169	C9orf43	3.481	0.0005	Anti-survival	S2					0.485				Mast	Malignant	Malignant	8	18	3.13388	0.812919
25797	QPCT	3.496	0.000473	Anti-survival	S4					0.848		-2.918		Mast	Mast	Leukocyte	14	20	3.19195	-0.082738
25817	TAFA5	3.139	0.00169	Anti-survival						0.885				Fibroblast	Fibroblast	Endothelial	10	10	2.18717	1.06435
25825	BACE2	3.383	0.000717	Anti-survival	S4					1.321		2.027		Mast	Endothelial	Endothelial	14	17	4.02594	-0.448836
2583	B4GALNT1	3.207	0.00134	Anti-survival	S2					1.04		2.052		Fibroblast	Malignant	Fibroblast	1	19	1.57113	1.65227
25841	ABTB2	3.181	0.00147	Anti-survival	S1					-0.158		2.784		Fibroblast	Fibroblast	Fibroblast	3	18	2.538	1.52539
25879	DCAF13	3.378	0.00073	Anti-survival	S2					-0.967		4.052	Anti-survival	Malignant	Malignant	Malignant	2	9	2.70735	0.536678
2590	GALNT2	3.814	0.000137	Anti-survival	S1					1.792		5.487	Anti-survival	Fibroblast	Malignant	Malignant	0	18	2.73043	0.323326
259232	NALCN	3.54	0.0004	Anti-survival						2.084		-3.108	Pro-survival		Fibroblast	Malignant	3		0.859751	1.50939
2597	GAPDH	3.343	0.000828	Anti-survival						3.655	Pro-grade	6.588	Anti-survival	Malignant	Malignant	Malignant	2	12	3.58622	0.480042
25977	NECAP1	3.634	0.000279	Anti-survival	S2					0.746		-2.347		Mast	B/Plasma cell	Malignant	1	11	3.01227	1.7621
25989	ULK3	-3.282	0.00103	Pro-survival		-3.767	0.000165	Anti-LNM		-4.209	Anti-grade	2.194		T/NK cell	T/NK cell	Leukocyte	7	2	-3.34094	-4.29823
26010	SPATS2L	3.21	0.00133	Anti-survival	S4					2.749		3.566	Anti-survival	Fibroblast	Malignant	Fibroblast	10	15	2.51557	0.477824
260293	CYP4X1	-3.535	0.000408	Pro-survival	S3					4.732	Pro-grade	-2.219		Fibroblast	Fibroblast	Malignant	4	15	-0.812739	0.0418123
26051	PPP1R16B	-4.162	3.16e-05	Pro-survival	S5					3.073		-2.798		T/NK cell	T/NK cell	Leukocyte	8	18	-2.18294
26064	RAI14	3.845	0.00012	Anti-survival	S4					5.33	Pro-grade	3.353	Anti-survival	Endothelial	Endothelial	Endothelial	9	13	3.09741	2.15698
26094	DCAF4	3.508	0.000451	Anti-survival	S2					-0.241		3.009		Endothelial	Malignant	Malignant	2	10	2.31597	0.239124
26128	KIFBP	3.632	0.000281	Anti-survival	S1					1.548				Fibroblast	Mast	Malignant	4	15	3.12362	0.686412
26136	TES	3.43	0.000604	Anti-survival	S1					0.169		0.231		Endothelial	Endothelial	Malignant	9	20	2.54605	1.1479
2617	GARS1	3.678	0.000235	Anti-survival	S2					-3.369	Anti-grade			Fibroblast	Malignant	Malignant	2	10	1.99431	0.137521
26191	PTPN22	-3.144	0.00166	Pro-survival	S5					1.364		-2.475		T/NK cell	T/NK cell	Leukocyte	6	2	-1.71954	-0.475485
26257	NKX2-8	4.325	1.53e-05	Anti-survival						0.619		1.207		Malignant	Malignant	Malignant	0	9	1.55462	-0.468359
2627	GATA6	3.096	0.00196	Anti-survival						3.974	Pro-grade	0.361		Endothelial	Endothelial	Endothelial	9	13	2.42471	2.36961
26278	SACS	4.194	2.74e-05	Anti-survival	S4					0.514		3.169	Anti-survival	Fibroblast	Fibroblast	Fibroblast	4	18	2.8816	-0.0649371
26279	PLA2G2D	-3.099	0.00194	Pro-survival	S5					2.878		-4.598	Pro-survival	B/Plasma cell	B/Plasma cell	Leukocyte	12	5	-1.62272	-0.040009
2628	GATM	-3.898	9.71e-05	Pro-survival	S3					3.832	Pro-grade	-1.945		Myeloid	Myeloid	Malignant	13	14	-1.77418	0.842516
26298	EHF	-4.008	6.11e-05	Pro-survival	S6					-1.678		-0.595		Malignant	Malignant	Malignant	5	6	-2.73131	-2.10136
2644	GCHFR	-3.322	0.000893	Pro-survival	S3					5.372	Pro-grade	0.03		T/NK cell	T/NK cell	Leukocyte	11	11	-2.86049	1.29472
26499	PLEK2	3.284	0.00102	Anti-survival	S1					-3.112	Anti-grade	3.802	Anti-survival	Malignant	Malignant	Malignant	2	9	2.25385	0.261885
26515	TIMM10B	3.47	0.000521	Anti-survival	S2					-0.205				Fibroblast	Endothelial	Malignant	10	20	3.27854	-1.04133
26608	TBL2	3.117	0.00183	Anti-survival	S2					0.492		3.756	Anti-survival	Fibroblast	B/Plasma cell	Fibroblast	10	18	1.58762	0.224755
2664	GDI1	3.4	0.000674	Anti-survival						1.442		2.338		Fibroblast	B/Plasma cell	Malignant	4	15	2.40228	0.403789
26747	NUFIP1	3.386	0.00071	Anti-survival	S2					-0.831		1.64		Malignant	Malignant	Malignant	8	20	2.35206	0.644385
2677	GGCX	3.452	0.000556	Anti-survival	S2					-1.376		2.06		Endothelial	Fibroblast	Malignant	3	18	1.6658	-1.12041
2688	GH1	-3.162	0.00157	Pro-survival						1.148		-0.416		B/Plasma cell	T/NK cell	Endothelial	7	16	-2.499	-0.325518
27	ABL2	5.189	2.11e-07	Anti-survival	S1					-1.687		3.097	Anti-survival	Endothelial	Endothelial	Endothelial	9	10	3.99312	0.959514
27040	LAT	-3.791	0.00015	Pro-survival						5.147	Pro-grade	-4.865	Pro-survival	Mast	Mast	Leukocyte	11	12	-2.49635	0.610093
27076	LYPD3	-3.821	0.000133	Pro-survival	S6	-4.721	2.34e-06	Anti-LNM	L2	-10.601		0.541		Malignant	Malignant	Malignant	5	6	-4.77927	-4.69935
27122	DKK3	4.734	2.2e-06	Anti-survival	S1					0.124		-3.467	Pro-survival	Fibroblast	Fibroblast	Fibroblast	4	15	3.42882	-0.26384
27130	INVS	4.548	5.42e-06	Anti-survival	S1					-2.195		4.057	Anti-survival	Mast	Endothelial	Malignant	2	18	3.4005	1.0466
27134	TJP3	-3.301	0.000962	Pro-survival						4.236	Pro-grade	-1.697		Malignant	T/NK cell	Malignant	11	3	-1.97337	0.422611
27141	CIDEB	-4.879	1.06e-06	Pro-survival	S3					1.549		-1.324		Malignant	Malignant	Leukocyte	2	14	-3.86633	-1.59961
27165	GLS2	-3.51	0.000448	Pro-survival	S3	3.322	0.000893	Pro-LNM	L4	6.585	Pro-grade	-3.135	Pro-survival	Malignant	Malignant	Malignant	2	9	-1.38499	0.799517
272	AMPD3	-3.718	0.0002	Pro-survival	S6	-3.163	0.00156	Anti-LNM	L1	-3.564	Anti-grade	-3.325	Pro-survival	Myeloid	Myeloid	Leukocyte	13	1	-2.25724	-3.82935
27240	SIT1	-3.594	0.000326	Pro-survival	S5					5.194	Pro-grade	-4.381	Pro-survival	T/NK cell	T/NK cell	Leukocyte	11	12	-1.61737	2.05825
27247	NFU1	3.124	0.00179	Anti-survival	S2					1.575		-2.96		Fibroblast	Malignant	Malignant	0	15	2.75944	-0.600041
27286	SRPX2	4.049	5.14e-05	Anti-survival	S4					1.288		4.553	Anti-survival	Fibroblast	Fibroblast	Fibroblast	10	10	2.0468	1.3893
27290	SPINK4	3.773	0.000161	Anti-survival						-1.314		0.08			Mast	Malignant	14		1.9381	1.03637
27334	P2RY10	-3.404	0.000664	Pro-survival	S5					3.557	Pro-grade	-3.989	Pro-survival	T/NK cell	T/NK cell	Leukocyte	11	2	-1.78911	2.51434
2768	GNA12	4.448	8.65e-06	Anti-survival	S1					0.192		1.151		Endothelial	Myeloid	Fibroblast	0	18	2.99222	0.942449
2790	GNG10	4.651	3.3e-06	Anti-survival						2.827		-1.017		Endothelial	Endothelial	Malignant	9	15	3.64598
283130	SLC25A45	-4.497	6.89e-06	Pro-survival	S5					2.642		-1.387		B/Plasma cell	B/Plasma cell	Malignant	11	20	-3.97657	0.0643068
283232	TMEM80	-3.352	0.000802	Pro-survival	S6					0.715		-3.631	Pro-survival	Endothelial	B/Plasma cell	Malignant	9	15	-2.28872	-2.13894
2833	CXCR3	-3.476	0.000509	Pro-survival	S5					3.216	Pro-grade	-3.99	Pro-survival	T/NK cell	T/NK cell	Leukocyte	11	18	-1.78679	0.708805
283303	MRGPRG-AS1	-3.144	0.00166	Pro-survival						-1.72						Fibroblast			-2.47614
283310	OTOGL	4.498	6.86e-06	Anti-survival	S4					1.213		0.044		Fibroblast	Fibroblast	Malignant	4	15	2.31444	-0.481628
283446	MYO1H	-3.689	0.000225	Pro-survival	S6	-3.844	0.000121	Anti-LNM	L1	-7.303	Anti-grade	-0.865			Fibroblast	Malignant	13		-3.90567	-2.93883
283537	SLC46A3	3.292	0.000996	Anti-survival	S5					1.44		-4.779	Pro-survival	Myeloid	Myeloid	Leukocyte	14	18	2.80619	2.27063
283635	FAM177A1	3.588	0.000333	Anti-survival	S2					-3.371	Anti-grade	-2.35		Malignant	T/NK cell	Malignant	7	3	1.75385	0.575662
2841	GPR18	-3.399	0.000677	Pro-survival	S5					4.915	Pro-grade	-6.753	Pro-survival	T/NK cell	T/NK cell	Leukocyte	8	16	-1.57684	2.09403
284119	CAVIN1	3.78	0.000157	Anti-survival						-4.068	Anti-grade			Endothelial	Endothelial	Endothelial	9	10	3.0889	-0.601785
28526	TRDC	-3.6	0.000318	Pro-survival						0.867		-4.617	Pro-survival	T/NK cell		Leukocyte		11	-3.52279
285386	TPRG1	-3.29	0.001	Pro-survival	S6					-2.472		0.041		Malignant	Malignant	Leukocyte	1	9	-3.37801	-2.91797
285498	RNF212	-3.148	0.00164	Pro-survival	S3					3.655	Pro-grade	0.994		Malignant	Fibroblast	Malignant	3	9	-0.802481	-0.174262
285761	DCBLD1	4.796	1.62e-06	Anti-survival	S1					-2.392		3.342	Anti-survival	Fibroblast	Endothelial	Fibroblast	5	10	2.98802	1.45596
285971	ZNF775	-3.767	0.000165	Pro-survival	S3					4.771	Pro-grade	-0.681		Endothelial	Endothelial	Fibroblast	10	19	-2.72216	0.0780516
286053	NSMCE2	3.156	0.0016	Anti-survival	S2					0.916		2.258		Malignant	Malignant	Malignant	5	12	3.62456	1.11103
286451	YIPF6	3.323	0.000892	Anti-survival	S2					-1.152		-1.347		Malignant	B/Plasma cell	Malignant	10	2	2.26181	0.467931
2872	MKNK2	-3.6	0.000318	Pro-survival	S6					-1.351		-3.895	Pro-survival	Malignant	B/Plasma cell	Malignant	13	18	-1.9029	-0.197242
288	ANK3	-3.691	0.000223	Pro-survival	S6					-4.989	Anti-grade	-6.34	Pro-survival	Malignant	Malignant	Malignant	5	9	-3.25623	-1.19571
2888	GRB14	3.579	0.000344	Anti-survival	S4					2.56		2.336		Malignant	Malignant	Malignant	1	9	2.78982	1.55024
28985	MCTS1	3.974	7.08e-05	Anti-survival	S2					-2.123		5.812	Anti-survival	Fibroblast	Endothelial	Malignant	10	15	2.93365
28987	NOB1	3.696	0.000219	Anti-survival	S2					-0.963		3.481	Anti-survival	Malignant	Malignant	Fibroblast	2	9	1.87052	-0.342911
28989	NTMT1	3.449	0.000562	Anti-survival	S2					-0.843				Malignant	Malignant	Malignant	2	15	2.93964	0.781929
2907	GRINA	4.119	3.8e-05	Anti-survival	S4					2.092		0.688		Myeloid	Myeloid	Leukocyte	12	19	3.10364	2.00989
29070	CCDC113	4.153	3.29e-05	Anti-survival	S1					0.674		1.648		Malignant	Endothelial	Malignant	9	20	2.72965	0.225283
29081	METTL5	3.621	0.000293	Anti-survival	S2					-0.485		4.033	Anti-survival	Malignant	Malignant	Malignant	2	15	2.64686	0.337319
29097	CNIH4	4.402	1.07e-05	Anti-survival	S2					-0.198		6.87	Anti-survival	Fibroblast	Malignant	Malignant	2	10	3.14229	0.519547
29105	CFAP20	3.343	0.000828	Anti-survival	S2					1.675				Endothelial	Malignant	Endothelial	2	12	2.58758	0.129391
29121	CLEC2D	-3.875	0.000107	Pro-survival	S5	3.676	0.000237	Pro-LNM	L5	5.834	Pro-grade	-3.517	Pro-survival	T/NK cell	T/NK cell	Leukocyte	6	12	-1.94703	1.51699
2919	CXCL1	3.396	0.000683	Anti-survival	S1					1.745		2.384		Fibroblast	Myeloid	Leukocyte	13	10	2.42957	0.975501
2920	CXCL2	3.122	0.0018	Anti-survival	S1					2.178		-0.528		Myeloid	Myeloid	Leukocyte	13	1	2.79831	1.23341
2963	GTF2F2	3.781	0.000156	Anti-survival	S2					-1.672		1.72		Malignant	Malignant	Malignant	2	9	2.86467	0.378197
29760	BLNK	-4.277	1.89e-05	Pro-survival	S6					-2.601		-3.986	Pro-survival	B/Plasma cell	B/Plasma cell	Leukocyte	12	18	-3.43435	-1.99406
29780	PARVB	3.551	0.000384	Anti-survival	S4					3.118	Pro-grade	4.586	Anti-survival	Endothelial	Endothelial	Endothelial	9	18	2.30907	4.29591
29803	REPIN1	-3.611	0.000305	Pro-survival	S3					4.284	Pro-grade	-0.71		Fibroblast	B/Plasma cell	Leukocyte	9	20	-2.62059	0.327814
29880	ALG5	3.797	0.000146	Anti-survival	S2					-0.696		0.398		B/Plasma cell	B/Plasma cell	Malignant	2	5	3.34411	-0.212306
29902	FAM216A	3.643	0.00027	Anti-survival	S2					4.423	Pro-grade			Fibroblast	Endothelial	Malignant	10	15	3.18531	1.63594
29909	GPR171	-3.882	0.000104	Pro-survival						1.551		-5.726	Pro-survival	T/NK cell	T/NK cell	Leukocyte	6	3	-2.69581	1.04507
29929	ALG6	-3.309	0.000935	Pro-survival	S3					2.224		-0.818		Endothelial	B/Plasma cell	Malignant	9	12	-1.15929	-1.61904
29940	DSE	3.204	0.00136	Anti-survival	S1					-0.85		1.248		Myeloid	Myeloid	Leukocyte	12	20	2.0163	0.176665
29954	POMT2	3.512	0.000445	Anti-survival	S2					-1.809		0.797		Endothelial	Malignant	Malignant	13	9	1.67295	0.623481
29956	CERS2	3.456	0.000548	Anti-survival	S2					4.575	Pro-grade			Endothelial	Endothelial	Fibroblast	9	18	3.42981	2.83309
29967	LRP12	3.609	0.000307	Anti-survival	S2					-0.077		1.014		Fibroblast	Malignant	Fibroblast	10	10	2.24837	-0.275091
29969	MDFIC	-3.333	0.00086	Pro-survival	S5					-1.21		-2.113		Endothelial	T/NK cell	Leukocyte	11	18	-3.31269	0.0137367
3002	GZMB	-3.225	0.00126	Pro-survival	S5					2.008		-4.53	Pro-survival	T/NK cell	T/NK cell	Leukocyte	6	18	-1.67741	0.545369
3004	GZMM	-3.271	0.00107	Pro-survival	S5					3.219	Pro-grade	-2.891		T/NK cell	T/NK cell	Leukocyte	6	0	-1.91005	0.804964
302	ANXA2	3.687	0.000227	Anti-survival	S1					-2.174		3.863	Anti-survival	Fibroblast	Malignant	Malignant	5	6	2.2325	-1.90527
3049	HBQ1	3.51	0.000449	Anti-survival	S4					1.102		2.102		Malignant	Malignant	Leukocyte	2	9	2.51315	0.122081
308	ANXA5	4.559	5.14e-06	Anti-survival	S1					2.294		4.67	Anti-survival	Fibroblast	Myeloid	Fibroblast	10	10	4.12613	0.525672
3080	CFHR2	3.094	0.00197	Anti-survival	S2					-1.433		-0.676				Malignant			2.00978	0.591971
30846	EHD2	3.415	0.000637	Anti-survival	S1					-3.297	Anti-grade	2.394		Fibroblast	Endothelial	Endothelial	4	15	1.75689	-0.216493
30850	CDR2L	3.312	0.000926	Anti-survival	S1					-0.479		3.121	Anti-survival	Endothelial	Malignant	Endothelial	0	10	2.23658	-0.907651
3131	HLF	-5.082	3.73e-07	Pro-survival	S3					3.588	Pro-grade	-7.562	Pro-survival	T/NK cell	T/NK cell	Leukocyte	11	2	-2.72632	-1.66043
3161	HMMR	3.155	0.0016	Anti-survival	S2					2.31		9.436	Anti-survival	Malignant	Malignant	Malignant	2	12	3.86476	1.5554
3170	FOXA2	3.18	0.00147	Anti-survival	S4					0.253		1.675			Malignant	Leukocyte	2		2.6288	0.257859
3198	HOXA1	6.573	4.92e-11	Anti-survival	S1					-3.744	Anti-grade	2.464		Mast	Malignant	Malignant	5	19	5.20544	0.138907
3206	HOXA10	4.267	1.98e-05	Anti-survival	S2					5.1	Pro-grade	3.505	Anti-survival	Mast	Malignant	Malignant	0	17	2.56172	1.57651
3207	HOXA11	4.38	1.19e-05	Anti-survival						2.376		1.912			Malignant	Malignant	2		2.08401	0.345489
323	APBB2	3.935	8.32e-05	Anti-survival	S1					-2.251		1.829		Endothelial	Endothelial	Endothelial	9	15	2.56682	-0.485684
3251	HPRT1	5.255	1.48e-07	Anti-survival	S2					3.024		7.733	Anti-survival	Myeloid	Malignant	Malignant	2	12	4.39689	1.58979
326624	RAB37	-3.499	0.000467	Pro-survival	S5					3.377	Pro-grade	-3.223	Pro-survival	Mast	Mast	Leukocyte	14	17	-1.52875	0.903178
3297	HSF1	3.569	0.000358	Anti-survival	S2					0.777		2.314		Malignant	Malignant	Malignant	2	20	2.78007	0.855487
3309	HSPA5	3.256	0.00113	Anti-survival	S1					-0.018		1.24		Malignant	B/Plasma cell	Fibroblast	2	9	1.93549	-0.894692
3310	HSPA6	3.105	0.0019	Anti-survival						0.187		5.896	Anti-survival	Fibroblast	Myeloid	Leukocyte	2	7	3.48452	1.76743
3320	HSP90AA1	3.989	6.63e-05	Anti-survival	S2					0.787		5.389	Anti-survival	T/NK cell	Malignant	Leukocyte	2	7	3.06931	3.95759
3358	HTR2C	3.263	0.0011	Anti-survival	S2					-1.891		0.503			Malignant	Malignant	1		1.55833	-1.36655
3364	HUS1	3.23	0.00124	Anti-survival	S2					-3.741	Anti-grade	0.712		Myeloid	Malignant	Leukocyte	0	19	1.85791	-0.432644
337976	KRTAP20-2	3.352	0.000804	Anti-survival						-2.401		0.693				Leukocyte			2.53955
3381	IBSP	3.264	0.0011	Anti-survival	S4					1.04		4.14	Anti-survival	Fibroblast	Fibroblast	Fibroblast	13	15	3.03447	2.61946
3385	ICAM3	-3.135	0.00172	Pro-survival	S5					5.888	Pro-grade	-1.503		T/NK cell	B/Plasma cell	Leukocyte	11	2	-1.52852	0.724193
3394	IRF8	-3.124	0.00178	Pro-survival	S5					3.307	Pro-grade	-5.829	Pro-survival	Myeloid	Myeloid	Leukocyte	12	20	-1.45624	2.87742
339778	FAM166C	5.072	3.93e-07	Anti-survival						1.399				Malignant	Malignant	Leukocyte	1	9	3.21017	-0.849642
3398	ID2	-3.633	0.000281	Pro-survival	S5					2.331		-1.532		Mast	Mast	Leukocyte	6	19	-1.55785	0.747811
340152	ZC3H12D	-4.603	4.17e-06	Pro-survival						3.224	Pro-grade	-1.087		T/NK cell	T/NK cell	Leukocyte	7	2	-2.95967
340267	COL28A1	3.294	0.000988	Anti-survival						-0.465		0.756		Malignant	Malignant	Malignant	0	6	1.38348
342897	NCCRP1	-3.439	0.000584	Pro-survival		-3.665	0.000247	Anti-LNM		-5.78	Anti-grade	1.369		Malignant	Myeloid	Malignant	5	19	-3.73987
347902	AMIGO2	3.47	0.000521	Anti-survival	S1					0.099		-0.629		T/NK cell	Mast	Malignant	4	18	2.35547	-1.09937
3480	IGF1R	3.147	0.00165	Anti-survival	S1					1.46		-2.21		Malignant	Malignant	Malignant	3	9	1.46612	1.67757
351	APP	3.527	0.000421	Anti-survival	S1					-0.455		-0.618		Endothelial	Endothelial	Endothelial	13	13	2.37847	-1.04269
353116	RILPL1	3.119	0.00181	Anti-survival						0.562		1.217		Endothelial	Fibroblast	Malignant	10	10	1.86789	-0.11665
3551	IKBKB	-4.389	1.14e-05	Pro-survival	S3					2.568		-3.961	Pro-survival	Malignant	Mast	Leukocyte	11	9	-3.05167	-0.732172
3556	IL1RAP	4.387	1.15e-05	Anti-survival	S1					-0.027		5.759	Anti-survival	Myeloid	Malignant	Malignant	5	1	3.43018	-0.774668
3561	IL2RG	-3.467	0.000527	Pro-survival	S5	3.491	0.000481	Pro-LNM	L5	6.943	Pro-grade	-5.371	Pro-survival	T/NK cell	T/NK cell	Leukocyte	11	2	-2.21862	2.54372
3569	IL6	3.662	0.00025	Anti-survival	S1					2.39		1.891		Fibroblast	Fibroblast	Leukocyte	4	10	3.29313	1.88896
3576	CXCL8	3.505	0.000456	Anti-survival	S1					0.461				Myeloid	Myeloid	Leukocyte	12	1	2.82552	0.862725
3603	IL16	-3.386	0.000709	Pro-survival	S5					4.145	Pro-grade	-5.144	Pro-survival	T/NK cell	B/Plasma cell	Leukocyte	11	18	-1.83047	2.382
3624	INHBA	5.268	1.38e-07	Anti-survival	S1					-0.818		3.893	Anti-survival	Fibroblast	Fibroblast	Fibroblast	10	10	3.83671	1.329
3625	INHBB	3.77	0.000163	Anti-survival	S4					-1.554		3.618	Anti-survival	Endothelial	Endothelial	Endothelial	9	13	2.54432	-0.239574
3628	INPP1	-4.191	2.78e-05	Pro-survival	S3					1.446		-3.586	Pro-survival	Endothelial	Endothelial	Endothelial	9	13	-2.63426	-2.20763
3635	INPP5D	-3.911	9.19e-05	Pro-survival	S5					2.786		-4.511	Pro-survival	T/NK cell	T/NK cell	Leukocyte	11	16	-2.04622	1.22949
3675	ITGA3	4.392	1.12e-05	Anti-survival	S1					-1.795		4.525	Anti-survival	Malignant	Malignant	Malignant	0	9	3.14778	-0.905637
3678	ITGA5	6.234	4.55e-10	Anti-survival	S1					0.739		4.066	Anti-survival	Endothelial	Endothelial	Endothelial	9	13	4.38405	1.72994
3683	ITGAL	-3.208	0.00134	Pro-survival	S5					4.94	Pro-grade	-4.699	Pro-survival	T/NK cell	T/NK cell	Leukocyte	8	12	-1.2892	1.57043
3694	ITGB6	3.751	0.000176	Anti-survival	S1					1.031		-0.009		Malignant	Malignant	Malignant	0	9	2.71844	1.3327
3695	ITGB7	-3.281	0.00104	Pro-survival	S5					1.758		-3.491	Pro-survival	T/NK cell	B/Plasma cell	Leukocyte	6	20	-1.7909	-0.740724
3702	ITK	-3.448	0.000564	Pro-survival	S5					3.739	Pro-grade	-7.42	Pro-survival	T/NK cell	T/NK cell	Leukocyte	7	8	-1.82039	1.74916
3713	IVL	-3.395	0.000687	Pro-survival	S6	-6.885	5.79e-12	Anti-LNM	L2	-11.819		0.523		Malignant	Malignant	Malignant	5	6	-4.84638	-4.94043
3718	JAK3	-4.681	2.85e-06	Pro-survival						7.151	Pro-grade	-2.52		T/NK cell	T/NK cell	Leukocyte	11	8	-3.461	1.36092
374	AREG	3.651	0.000262	Anti-survival						-2.326		-2.32		Mast	Mast	Leukocyte	14	11	2.43134	1.48923
374395	TMEM179B	3.468	0.000525	Anti-survival	S2					-0.476		0.739		Fibroblast	Malignant	Leukocyte	0	10	2.52942	-0.405975
374403	TBC1D10C	-3.751	0.000176	Pro-survival						4.319	Pro-grade	-4.978	Pro-survival	T/NK cell	T/NK cell	Leukocyte	11	12	-1.96399	2.01138
374654	KIF7	3.81	0.000139	Anti-survival	S4					1.009		2.792		Fibroblast	Fibroblast	Fibroblast	10	10	2.16316	-0.245242
375033	PEAR1	3.163	0.00156	Anti-survival						-1.474		-0.311		Endothelial	Endothelial	Endothelial	9	15	2.25093	-2.29194
3754	KCNF1	3.178	0.00148	Anti-survival	S4					0.7		1.396		Malignant	Fibroblast	Endothelial	3	13	1.65456	0.337697
375449	MAST4	-3.997	6.41e-05	Pro-survival	S6					-6.342	Anti-grade	-2.176		Mast	Mast	Endothelial	5	17	-4.64948	-2.15888
3755	KCNG1	3.678	0.000235	Anti-survival	S4					1.992		1.675		Fibroblast	Malignant	Malignant	5	10	3.17237	2.28109
3772	KCNJ15	3.953	7.71e-05	Anti-survival	S1					-2.537		0.475		Malignant	Malignant	Fibroblast	0	9	3.0003	-0.713913
3787	KCNS1	-3.186	0.00144	Pro-survival	S3					3.847	Pro-grade	1.458			Malignant	Malignant	11		-0.547161	0.740725
3820	KLRB1	-4.274	1.92e-05	Pro-survival	S5					3.892	Pro-grade	-10.661	Pro-survival	T/NK cell	T/NK cell	Leukocyte	7	8	-1.86596	1.3223
387695	GPR15LG	-3.438	0.000587	Pro-survival		-5.839	5.24e-09	Anti-LNM		-9.734	Anti-grade								-4.55157
387755	INSC	3.271	0.00107	Anti-survival						-0.137		-2.238		Malignant	T/NK cell	Malignant	11	11	1.08187
387763	C11orf96	3.376	0.000735	Anti-survival						1.665				Fibroblast	Fibroblast	Fibroblast	4	15	3.06611	3.39759
388015	RTL1	5.564	2.63e-08	Anti-survival						2.058		0.027			Fibroblast	Fibroblast	3		4.30966
388272	C16orf87	3.45	0.00056	Anti-survival	S2					-4.025	Anti-grade			T/NK cell	B/Plasma cell	Leukocyte	10	12	1.76643	-0.406297
388585	HES5	-4.715	2.42e-06	Pro-survival		-3.46	0.000541	Anti-LNM		-7.505	Anti-grade	-1.531		Endothelial	Fibroblast	Malignant	4	15	-4.78779	-3.72251
388591	RNF207	-3.631	0.000283	Pro-survival	S3					4.438	Pro-grade	-1.772		Malignant	Fibroblast	Malignant	10	9	-2.26255	-0.254954
389336	C5orf46	3.55	0.000385	Anti-survival	S4					-0.764				Fibroblast	Fibroblast	Fibroblast	10	10	2.38595	0.987069
3897	L1CAM	4.336	1.45e-05	Anti-survival	S1					-0.055		0.195		Malignant	Mast	Malignant	13	9	3.20656	1.23164
389766	C9orf153	3.125	0.00178	Anti-survival						-0.526				Fibroblast	T/NK cell	Malignant	6	18	2.90883
389840	MAP3K15	3.501	0.000463	Anti-survival						2.531		-0.518		T/NK cell	Endothelial	Malignant	7	2	3.27476
3914	LAMB3	3.271	0.00107	Anti-survival	S1					-0.21		2.225		Malignant	Malignant	Malignant	0	9	1.87785	-0.258604
3915	LAMC1	3.416	0.000635	Anti-survival						2.181		4.316	Anti-survival	Endothelial	Endothelial	Endothelial	3	15	2.20252	0.684357
3927	LASP1	4.643	3.43e-06	Anti-survival	S4					2.154		-2.237		Mast	Fibroblast	Leukocyte	13	15	4.33686	2.34857
3932	LCK	-3.831	0.000127	Pro-survival	S5					6.037	Pro-grade	-6.82	Pro-survival	T/NK cell	T/NK cell	Leukocyte	11	12	-2.15148	1.81164
3956	LGALS1	4.733	2.21e-06	Anti-survival	S4					2.975		6.769	Anti-survival	Fibroblast	Myeloid	Fibroblast	10	10	4.3112	0.947657
3957	LGALS2	-3.89	0.0001	Pro-survival	S5					4.07	Pro-grade	-7.549	Pro-survival	Myeloid	Myeloid	Leukocyte	12	20	-2.41791	0.579171
3976	LIF	3.838	0.000124	Anti-survival	S4					2.504		1.267		Mast	Mast	Fibroblast	14	17	3.24418	0.810784
3983	ABLIM1	-4.554	5.27e-06	Pro-survival	S6	-4.704	2.55e-06	Anti-LNM	L2	-7.849	Anti-grade	-4.609	Pro-survival	Endothelial	Endothelial	Endothelial	3	13	-5.02292	-2.93279
3991	LIPE	-3.316	0.000914	Pro-survival	S3					2.687		-0.081		Endothelial	T/NK cell	Malignant	13	12	-1.08722	0.468391
3993	LLGL2	-3.293	0.000991	Pro-survival	S6					-3.633	Anti-grade	1.533		Malignant	Mast	Malignant	5	9	-4.08277	-3.07997
3995	FADS3	4.681	2.86e-06	Anti-survival	S1					2.421		0.875		Malignant	Fibroblast	Malignant	13	9	3.51506	0.520782
399819		3.234	0.00122	Anti-survival						-0.203		-0.366							3.23419
400581	GRAPL	-3.519	0.000433	Pro-survival						1.377		-0.427		Endothelial	Endothelial	Endothelial	9	13	-2.74963
400629	TEX19	4.306	1.66e-05	Anti-survival	S4	3.162	0.00156	Pro-LNM	L4	3.432	Pro-grade	-0.191			Malignant	Leukocyte	0		3.80689	2.86602
401124	DTHD1	-3.458	0.000543	Pro-survival						-0.6		-0.298		T/NK cell	T/NK cell	Leukocyte	8	0	-2.59928
401237	CASC15	3.481	0.0005	Anti-survival						2.006				Endothelial	Endothelial	Endothelial	9	13	2.46109
401498	TMEM215	3.446	0.00057	Anti-survival						1.433		-0.065			Malignant	Leukocyte	5		3.21723
4017	LOXL2	3.162	0.00157	Anti-survival						1.548		4.731	Anti-survival	Fibroblast	Endothelial	Fibroblast	10	10	1.58073	2.12653
4050	LTB	-3.14	0.00169	Pro-survival	S5					6.262	Pro-grade	-6.434	Pro-survival	T/NK cell	T/NK cell	Leukocyte	11	2	-1.6718	2.70801
4063	LY9	-3.507	0.000454	Pro-survival	S5					2.628		-5.532	Pro-survival	B/Plasma cell	B/Plasma cell	Leukocyte	8	16	-2.05729	1.85735
4068	SH2D1A	-3.293	0.000992	Pro-survival	S5					4.534	Pro-grade	-5.68	Pro-survival	T/NK cell	T/NK cell	Leukocyte	8	12	-1.62639	1.21515
4103	MAGEA4	4.7	2.6e-06	Anti-survival	S2					0.046		2.561		Malignant	Malignant	Malignant	2	6	2.6268	0.851305
4114	MAGEB3	4.732	2.22e-06	Anti-survival						0.131		0.793				Malignant			4.44058	1.12459
414236	C10orf55	3.658	0.000254	Anti-survival						-2.213				Malignant	Myeloid	Leukocyte	12	9	3.05978
4148	MATN3	3.482	0.000497	Anti-survival	S4					1.39		1.061		Fibroblast	Fibroblast	Endothelial	10	15	2.38152	0.818825
415117	STX19	-3.256	0.00113	Pro-survival						-2.734		-1.404		Endothelial	Malignant	Malignant	5	6	-3.51455
4162	MCAM	3.182	0.00146	Anti-survival						-0.81		2.365		Endothelial	Fibroblast	Endothelial	4	15	3.92291	-1.07802
420	ART4	-3.126	0.00177	Pro-survival						2.068		-2.094		Endothelial	Endothelial	Endothelial	9	13	-1.74672	0.449803
4211	MEIS1	-4.93	8.23e-07	Pro-survival	S3					5.74	Pro-grade	-0.751		Fibroblast	Fibroblast	Malignant	3	10	-3.12425	-1.5896
4217	MAP3K5	-3.304	0.000952	Pro-survival	S6					-0.183		-2.844		Fibroblast	Fibroblast	Leukocyte	4	18	-3.29995	-3.28636
427	ASAH1	-3.171	0.00152	Pro-survival	S3					1.838		-6.971	Pro-survival	Myeloid	Mast	Leukocyte	14	1	-1.71476	-1.30725
4287	ATXN3	3.53	0.000415	Anti-survival	S2					-3.045		-0.377		Endothelial	Endothelial	Endothelial	9	15	2.42064	1.38323
4311	MME	3.781	0.000156	Anti-survival	S4					1.278		-0.255		Fibroblast	Fibroblast	Fibroblast	3	10	3.30194	-0.996588
4320	MMP11	3.197	0.00139	Anti-survival	S4	3.103	0.00192	Pro-LNM	L5	0.819		5.313	Anti-survival	Fibroblast	Fibroblast	Fibroblast	10	10	2.10216	3.43821
4323	MMP14	3.237	0.00121	Anti-survival	S4					2.513		3.357	Anti-survival	Fibroblast	Fibroblast	Fibroblast	10	10	2.06744	2.09011
4331	MNAT1	4.111	3.93e-05	Anti-survival	S2					1.389		-0.19		Malignant	Malignant	Malignant	2	18	3.75796	1.03738
440	ASNS	3.155	0.0016	Anti-survival						1.647		5.341	Anti-survival	Malignant	Malignant	Malignant	2	9	2.38105
440138	ALG11	3.189	0.00143	Anti-survival						-1.681		-0.926		Endothelial	B/Plasma cell	Malignant	14	20	2.38183	0.487981
440193	CCDC88C	-3.958	7.54e-05	Pro-survival	S3					0.973		-1.722		T/NK cell	T/NK cell	Leukocyte	11	2	-3.63552	0.252665
441150	C6orf226	-3.477	0.000506	Pro-survival						-0.748				Endothelial	Endothelial	Leukocyte	9	18	-2.85037	-1.40834
441263	DTX2P1-UPK3BP1-PMS2P11	-3.664	0.000248	Pro-survival						0.639					Malignant	Malignant	0		-3.20548
441519	CT45A3	3.594	0.000325	Anti-survival								0.899			Malignant	Malignant	1		2.49421
441521	CT45A5	4.83	1.36e-06	Anti-survival						1.222		1.44			Malignant	Malignant	1		3.42061
442213	PTCHD4	3.993	6.54e-05	Anti-survival						-1.128					Endothelial	Endothelial	9		2.90274
4430	MYO1B	4.898	9.69e-07	Anti-survival	S1					-4.419	Anti-grade	4.173	Anti-survival	Fibroblast	Malignant	Malignant	10	15	3.08274	-1.56008
444	ASPH	3.796	0.000147	Anti-survival	S2					1.393		0.341		Fibroblast	Malignant	Fibroblast	10	10	3.34797	1.00514
4494	MT1F	3.956	7.62e-05	Anti-survival	S4					3.067		2.567		Fibroblast	Malignant	Malignant	4	10	3.90668	1.84425
4502	MT2A	4.541	5.59e-06	Anti-survival	S1					1.011		2.765		Fibroblast	Malignant	Fibroblast	13	10	3.57261	0.281143
4524	MTHFR	-3.604	0.000313	Pro-survival	S6					-5.31	Anti-grade	-3.282	Pro-survival	Myeloid	Fibroblast	Leukocyte	1	14	-3.54741	-4.56424
4615	MYD88	-3.48	0.000501	Pro-survival	S6					-4.328	Anti-grade	-0.235		Myeloid	Myeloid	Leukocyte	12	20	-3.5824	-2.05909
4616	GADD45B	3.568	0.00036	Anti-survival	S4					0.951		-1.269		Mast	Fibroblast	Leukocyte	4	7	2.96166	1.77304
4628	MYH10	3.215	0.00131	Anti-survival	S1					-3.988	Anti-grade	-0.241		Endothelial	Malignant	Endothelial	10	9	1.05953	-0.638196
4629	MYH11	3.617	0.000298	Anti-survival	S3					1.024		-1.685		Fibroblast	Fibroblast	Malignant	4	15	3.86889	1.14067
4645	MYO5B	-3.874	0.000107	Pro-survival	S6					-3.243	Anti-grade	-0.747		Malignant	Malignant	Malignant	5	6	-3.0964	-2.78312
4690	NCK1	-3.772	0.000162	Pro-survival	S3					2.683		-2.364		Endothelial	Malignant	Malignant	0	0	-2.00059	0.478715
47	ACLY	4.342	1.41e-05	Anti-survival	S2					-4.883	Anti-grade	5.783	Anti-survival	Endothelial	Malignant	Endothelial	2	13	2.80373	0.347914
4734	NEDD4	3.383	0.000717	Anti-survival	S1					-2.103		-1.453		Endothelial	Endothelial	Malignant	10	10	2.46094	-1.06156
4738	NEDD8	3.901	9.57e-05	Anti-survival						-1.167		2.685		Malignant	Malignant	Malignant	2	6	2.21695	0.00118888
4758	NEU1	3.467	0.000527	Anti-survival	S2					0.52		2.032		T/NK cell	B/Plasma cell	Leukocyte	3	11	2.39444	0.593036
4774	NFIA	-3.796	0.000147	Pro-survival	S3					0.757		-5.622	Pro-survival	Endothelial	Fibroblast	Endothelial	3	13	-2.07197	-2.1846
4783	NFIL3	3.165	0.00155	Anti-survival	S1					0.861		2.76		Myeloid	Fibroblast	Leukocyte	4	1	2.77949	1.71542
4811	NID1	3.802	0.000143	Anti-survival	S4					-1.269		0.295		Fibroblast	Endothelial	Fibroblast	3	15	2.61645	0.402733
4820	NKTR	-3.886	0.000102	Pro-survival	S3					2.723		-4.849	Pro-survival	Endothelial	Endothelial	Endothelial	9	4	-2.13521	-0.101373
4836	NMT1	3.154	0.00161	Anti-survival	S2					-4.196	Anti-grade	-1.136		Malignant	Malignant	Malignant	0	18	2.92151	0.795552
4837	NNMT	3.978	6.95e-05	Anti-survival	S4					2.631		1.629		Fibroblast	Fibroblast	Fibroblast	13	10	3.74941	1.50788
489	ATP2A3	-3.285	0.00102	Pro-survival	S5					4.776	Pro-grade	-4.029	Pro-survival	Mast	B/Plasma cell	Leukocyte	8	12	-2.33829	0.893238
4907	NT5E	3.319	0.000902	Anti-survival	S1					-0.191		0.523		Endothelial	Endothelial	Fibroblast	3	10	2.2241	0.682425
497189	TIFAB	-3.31	0.000932	Pro-survival						1.29		-2.9		Myeloid	Myeloid	Leukocyte	12	18	-2.13868	-0.876575
4973	OLR1	4.164	3.12e-05	Anti-survival	S4					2.024		0.935		Myeloid	Myeloid	Leukocyte	12	1	3.55428	2.14998
5031	P2RY6	3.62	0.000295	Anti-survival						0.282		0.456		Endothelial	Endothelial	Endothelial	9	20	2.40264	-0.209321
5033	P4HA1	6.681	2.38e-11	Anti-survival	S4					3.559	Pro-grade	6.796	Anti-survival	Fibroblast	Myeloid	Fibroblast	10	10	5.46782	0.888377
50487	PLA2G3	-3.588	0.000334	Pro-survival	S6	-6.256	3.96e-10	Anti-LNM	L1	-5.264	Anti-grade	1.419			Malignant	Endothelial	2		-3.74561	-5.2328
50515	CHST11	3.969	7.23e-05	Anti-survival	S1					0.665		2.011		T/NK cell	T/NK cell	Leukocyte	11	19	2.51478	0.963408
5054	SERPINE1	4.332	1.48e-05	Anti-survival	S1					0.269		6.083	Anti-survival	Endothelial	Endothelial	Endothelial	10	13	2.89117	1.94532
50618	ITSN2	-3.652	0.00026	Pro-survival	S6					-1.019		-3.133	Pro-survival	Endothelial	Mast	Leukocyte	8	20	-2.95972	-2.27541
50619	DEF6	-3.493	0.000477	Pro-survival						0.513		-3.483	Pro-survival	T/NK cell	B/Plasma cell	Leukocyte	11	12	-2.74739	0.763482
50650	ARHGEF3	-4.843	1.28e-06	Pro-survival	S5					-0.049		-4.346	Pro-survival	Endothelial	T/NK cell	Leukocyte	6	18	-2.92997	-2.38314
5069	PAPPA	3.27	0.00107	Anti-survival	S1					-1.282		1.634		Fibroblast	Fibroblast	Fibroblast	10	10	1.80852	-0.162248
5073	PARN	3.539	0.000402	Anti-survival	S1					0.065		1.542		Endothelial	Malignant	Fibroblast	0	11	2.60206	1.5991
50863	NTM	3.332	0.000862	Anti-survival	S4					-0.569		0.784		Fibroblast	Fibroblast	Fibroblast	10	10	2.19878	1.27796
5101	PCDH9	3.128	0.00176	Anti-survival	S4					0.993		0.85		Mast	Fibroblast	Malignant	3	18	2.91826	0.813658
51015	ISOC1	-3.459	0.000542	Pro-survival	S3					5.053	Pro-grade	0.583		T/NK cell	T/NK cell	Leukocyte	11	2	-0.506221	-0.967105
51054	PLEKHA8P1	3.341	0.000836	Anti-survival						1.7		0.144			Endothelial	Malignant	9		2.4228
51067	YARS2	3.498	0.00047	Anti-survival						-0.371		3.05		Fibroblast	Malignant	Malignant	2	15	2.56786	0.640065
51068	NMD3	4.347	1.38e-05	Anti-survival	S2					-1.1		2.857		Fibroblast	Malignant	Malignant	4	15	4.19211	-0.458677
5108	PCM1	-3.245	0.00117	Pro-survival	S3					5.195	Pro-grade	-5.108	Pro-survival	T/NK cell	T/NK cell	Endothelial	8	18	-0.610124	-0.741252
51082	POLR1D	3.111	0.00186	Anti-survival	S6					-0.12		2.678		Malignant	Malignant	Malignant	5	9	3.68851	0.6014
51090	PLLP	-3.288	0.00101	Pro-survival	S3					3.525	Pro-grade	-2.323		Endothelial	Malignant	Malignant	0	13	-2.42401	0.287261
5110	PCMT1	3.864	0.000111	Anti-survival	S1					-0.59		0.54		Fibroblast	Malignant	Malignant	2	12	3.56913	0.173379
51109	RDH11	4.007	6.16e-05	Anti-survival	S2					-5.166	Anti-grade	1.943		Fibroblast	Malignant	Malignant	2	10	2.36091	-0.594228
51114	ZDHHC9	4.631	3.64e-06	Anti-survival	S2					-2.001		3.715	Anti-survival	Fibroblast	Malignant	Fibroblast	3	10	2.83022
51141	INSIG2	4.086	4.39e-05	Anti-survival	S1					-0.625		1.34		Fibroblast	Myeloid	Fibroblast	12	15	3.27594	-0.905108
51142	CHCHD2	3.174	0.0015	Anti-survival	S2					2.362		5.619	Anti-survival	Malignant	Malignant	Malignant	2	12	2.84169	-0.360525
51144	HSD17B12	3.203	0.00136	Anti-survival						-1.378		1.228		Malignant	Mast	Malignant	9	20	2.04015	-0.274182
51195	RAPGEFL1	-3.16	0.00158	Pro-survival	S6					-2.605		-1.788		Malignant	Malignant	Malignant	5	6	-3.14204	-3.06326
51218	GLRX5	3.394	0.000688	Anti-survival	S2					1.333		0.26		Fibroblast	Endothelial	Malignant	2	15	2.53337	1.7902
51228	GLTP	-3.645	0.000267	Pro-survival	S6					-6.733	Anti-grade	0.019		Malignant	Malignant	Malignant	5	6	-4.352	-5.4125
51257	MARCHF2	-3.874	0.000107	Pro-survival						-0.413				Endothelial	Myeloid	Leukocyte	9	20	-2.77703	-0.376866
51283	BFAR	4.38	1.19e-05	Anti-survival	S1					4.41	Pro-grade	1.235		Endothelial	Endothelial	Fibroblast	9	18	3.21777	0.239888
51316	PLAC8	-3.571	0.000355	Pro-survival	S5					5.148	Pro-grade	-1.603		Malignant	Myeloid	Leukocyte	7	18	-1.01201	1.73177
51330	TNFRSF12A	5.394	6.9e-08	Anti-survival	S1					-0.56		2.362		Malignant	Malignant	Fibroblast	10	10	3.13218	0.0682282
51335	NGRN	3.872	0.000108	Anti-survival	S4					0.984		0.371		Endothelial	Malignant	Malignant	2	15	3.60471	0.535238
51339	DACT1	3.974	7.06e-05	Anti-survival	S4					1.018		0.918		Fibroblast	Fibroblast	Fibroblast	10	10	3.02564	2.68888
51361	HOOK1	-3.347	0.000815	Pro-survival	S6					-5.262	Anti-grade	-2.8		Malignant	Malignant	Malignant	5	9	-2.99197	-3.94058
51363	CHST15	4.188	2.81e-05	Anti-survival		3.108	0.00188	Pro-LNM		1.711		-0.193		Fibroblast	B/Plasma cell	Fibroblast	10	10	3.65757	2.4779
51371	POMP	4.801	1.58e-06	Anti-survival	S2					-0.597		3.671	Anti-survival	Fibroblast	Malignant	Malignant	2	20	4.58595	0.357497
51385	ZNF589	-3.605	0.000313	Pro-survival	S3					-1.76		-4.124	Pro-survival	Endothelial	Malignant	Malignant	1	18	-2.70089	-1.72432
51390	AIG1	5.244	1.57e-07	Anti-survival	S2					-2.333		-2.245		Fibroblast	Malignant	Malignant	2	15	3.60923	-0.691762
5140	PDE3B	-3.798	0.000146	Pro-survival	S5					1.795		-3.568	Pro-survival	T/NK cell	T/NK cell	Leukocyte	6	8	-2.804	0.794112
51400	PPME1	3.482	0.000497	Anti-survival	S1					-1.57		3.146	Anti-survival	Malignant	Malignant	Malignant	0	9	2.39854	-1.1942
51411	BIN2	-3.261	0.00111	Pro-survival	S5					4.829	Pro-grade	-4.729	Pro-survival	T/NK cell	T/NK cell	Leukocyte	8	11	-1.33613	0.55537
51433	ANAPC5	-3.147	0.00165	Pro-survival	S3					3.645	Pro-grade	0.631		Fibroblast	Malignant	Malignant	2	12	-1.79721	-0.879706
51434	ANAPC7	-3.35	0.000807	Pro-survival						1.231		2.514		Malignant	Malignant	Malignant	2	9	-1.57318	-2.10533
51507	RTF2	3.862	0.000112	Anti-survival						-0.392				Fibroblast	Malignant	Malignant	2	14	4.22772	0.0909388
51528	JKAMP	3.209	0.00133	Anti-survival						-3.469	Anti-grade	-1.795		Fibroblast	Malignant	Malignant	2	15	1.65043	-1.10578
5154	PDGFA	5.759	8.45e-09	Anti-survival						1.722		0.589		Fibroblast	Fibroblast	Malignant	4	15	3.9136	-0.09313
5155	PDGFB	3.327	0.000879	Anti-survival	S4					2.027		0.567		Endothelial	Endothelial	Endothelial	9	13	2.47198	1.88519
51569	UFM1	3.508	0.000451	Anti-survival	S1					-0.915		-0.18		Fibroblast	B/Plasma cell	Fibroblast	10	10	2.40717	0.530522
51604	PIGT	3.2	0.00137	Anti-survival	S4					2.124		2.139		Fibroblast	Malignant	Malignant	13	15	2.54288	1.29717
51629	SLC25A39	3.61	0.000307	Anti-survival	S2					-4.725	Anti-grade	6.2	Anti-survival	Malignant	Malignant	Malignant	2	9	1.10178	-0.634921
5163	PDK1	3.158	0.00159	Anti-survival	S2					0.237		4.226	Anti-survival	B/Plasma cell	B/Plasma cell	Leukocyte	12	5	2.51162	0.721864
51635	DHRS7	3.576	0.000349	Anti-survival	S1					-5.507	Anti-grade	-2.886		Mast	Myeloid	Leukocyte	14	18	1.89133	-1.81145
51678	PALS2	3.643	0.000269	Anti-survival	S2					-1.678				Malignant	B/Plasma cell		2	9	1.66593	0.898967
51720	UIMC1	3.158	0.00159	Anti-survival	S3					1.584		-0.752		Endothelial	Endothelial	Leukocyte	10	19	3.45734	-0.332261
51727	CMPK1	-3.274	0.00106	Pro-survival	S6					-0.706		-2.381		Fibroblast	Malignant	Malignant	10	15	-2.43272	-2.10971
51806	CALML5	-4.085	4.4e-05	Pro-survival	S6					-3.101	Anti-grade	1.38		Malignant	Malignant	Malignant	5	6	-3.27615	-1.49328
5199	CFP	-3.134	0.00173	Pro-survival						1.458		-4.665	Pro-survival	Myeloid	Myeloid	Leukocyte	12	19	-2.63171	0.509456
5213	PFKM	3.153	0.00162	Anti-survival	S4					1.315		1.109		Fibroblast	Malignant	Malignant	4	15	2.8357	-0.252585
5214	PFKP	3.686	0.000227	Anti-survival	S1					-1.465		7.689	Anti-survival	Endothelial	Endothelial	Endothelial	5	12	2.37264
5217	PFN2	3.835	0.000126	Anti-survival	S2					-0.832		1.255		Malignant	Malignant	Malignant	2	6	1.57529	0.159598
5230	PGK1	4.199	2.68e-05	Anti-survival	S2					-0.163		8.008	Anti-survival	Myeloid	Malignant	Leukocyte	5	14	4.03507	0.997481
5243	ABCB1	-4.17	3.04e-05	Pro-survival	S5					2.308		-5.777	Pro-survival	Endothelial	Endothelial	Endothelial	9	11	-3.12641	-0.32787
5245	PHB1	3.832	0.000127	Anti-survival	S2					-0.993				Malignant	Malignant		2	18	3.57025	1.00553
5264	PHYH	4.327	1.51e-05	Anti-survival	S4					3.046		0.509		Fibroblast	Fibroblast	Endothelial	3	10	3.88629	2.46042
528	ATP6V1C1	3.741	0.000183	Anti-survival	S1					-0.899		-0.01		Myeloid	Malignant	Malignant	5	1	3.23873	1.8919
5287	PIK3C2B	-4.014	5.96e-05	Pro-survival	S6					-2.203		-3.885	Pro-survival	Endothelial	Endothelial	Endothelial	9	13	-3.44322	-1.05772
5307	PITX1	-4.31	1.63e-05	Pro-survival	S6					-0.407		3.811	Anti-survival	Malignant	Malignant	Malignant	5	6	-3.682	-1.93178
5321	PLA2G4A	-3.946	7.96e-05	Pro-survival	S6	-6.284	3.29e-10	Anti-LNM	L2	-3.704	Anti-grade	0.728		Mast	Mast	Malignant	14	14	-4.22547	-4.87844
5328	PLAU	5.194	2.06e-07	Anti-survival	S1					0.046		3.239	Anti-survival	Malignant	Malignant	Fibroblast	10	9	3.59879	1.35456
5329	PLAUR	3.256	0.00113	Anti-survival	S1					-0.053		4.008	Anti-survival	Myeloid	Myeloid	Leukocyte	12	1	2.51275	0.634543
5333	PLCD1	-3.269	0.00108	Pro-survival	S6	-4.449	8.61e-06	Anti-LNM	L2	-7.058	Anti-grade	-2.655		Malignant	Malignant	Endothelial	5	20	-3.78169	-3.9692
53335	BCL11A	-3.684	0.000229	Pro-survival	S3	3.457	0.000546	Pro-LNM	L5	5.044	Pro-grade	-0.76		Myeloid	Malignant	Leukocyte	2	18	-1.59659	1.66749
53347	UBASH3A	-3.319	0.000903	Pro-survival	S5					4.396	Pro-grade	-5.658	Pro-survival	T/NK cell	T/NK cell	Leukocyte	11	12	-1.73055	0.166972
5351	PLOD1	4.455	8.39e-06	Anti-survival	S4					1.192		7.209	Anti-survival	Fibroblast	Fibroblast	Fibroblast	13	15	3.24239	0.461544
5352	PLOD2	4.859	1.18e-06	Anti-survival	S4					3.758	Pro-grade	7.253	Anti-survival	Fibroblast	Malignant	Fibroblast	10	10	4.89506	2.62469
5362	PLXNA2	-3.396	0.000683	Pro-survival	S6					0.994		0.837		Endothelial	Endothelial	Endothelial	9	13	-4.26084	-2.61467
5364	PLXNB1	-3.174	0.0015	Pro-survival	S3					0.339		-2		Malignant	Malignant	Malignant	0	9	-1.53905	-1.81429
5373	PMM2	4.34	1.43e-05	Anti-survival						-3.693	Anti-grade	3.773	Anti-survival	B/Plasma cell	Malignant	Malignant	2	18	2.06036	-1.94822
53827	FXYD5	3.375	0.000739	Anti-survival	S1					-0.096		1.736		Endothelial	Mast	Endothelial	14	3	1.95166	1.90028
53832	IL20RA	-3.244	0.00118	Pro-survival	S6					-1.158		-0.074		Malignant	Malignant	Malignant	5	6	-3.17465	-1.45335
54097	FAM3B	-3.898	9.71e-05	Pro-survival	S3					6.553	Pro-grade	-1.24		Myeloid	Myeloid	Malignant	12	20	-1.58978	1.14099
541465	CT45A6	3.38	0.000726	Anti-survival						-0.248		0.668			Malignant	Malignant	1		2.69756
541471	MIR4435-2HG	3.091	0.00199	Anti-survival						-0.818				Fibroblast		Fibroblast		15	2.31751
54149	C21orf91	-3.852	0.000117	Pro-survival	S3					-0.647				Mast	Endothelial	Leukocyte	9	17	-2.58921	-1.27995
54206	ERRFI1	3.614	0.000302	Anti-survival	S1					1.974		2.537		Fibroblast	Fibroblast	Fibroblast	13	15	3.35448	-0.713967
54210	TREM1	3.908	9.29e-05	Anti-survival	S1					-1.931		3.277	Anti-survival	Myeloid	Myeloid	Leukocyte	12	1	2.74395	-0.473907
5425	POLD2	3.119	0.00181	Anti-survival	S2					-0.31		10.617	Anti-survival	Malignant	Malignant	Malignant	2	9	2.20405	1.48685
5433	POLR2D	3.402	0.00067	Anti-survival	S2					1.772		5.283	Anti-survival	Endothelial	Malignant	Malignant	2	12	2.23081	0.947634
54440	SASH3	-3.625	0.000289	Pro-survival	S5					4.606	Pro-grade	-2.314		T/NK cell	T/NK cell	Leukocyte	11	12	-1.91986	2.31392
54480	CHPF2	4.472	7.76e-06	Anti-survival	S4					-0.568		1.797		Fibroblast	B/Plasma cell	Fibroblast	10	10	2.26394	2.47601
54499	TMCO1	4.371	1.24e-05	Anti-survival	S2					-0.345		4.701	Anti-survival	Fibroblast	Endothelial	Fibroblast	9	15	3.24239	0.366603
54502	RBM47	-3.5	0.000466	Pro-survival	S6					0.416		-1.682		Myeloid	Myeloid	Leukocyte	12	1	-2.95848	-1.21684
54541	DDIT4	3.941	8.11e-05	Anti-survival	S1					0.554		5.437	Anti-survival	Malignant	B/Plasma cell	Leukocyte	11	18	3.07534	2.0282
54586	EQTN	4.319	1.57e-05	Anti-survival						-0.294				Myeloid	Fibroblast	Malignant	4	19	3.55294	-0.150462
54677	CROT	-3.117	0.00182	Pro-survival	S6					3.031		-2.31		Malignant	Malignant	Malignant	0	9	-1.8235	-2.33919
54682	MANSC1	-3.141	0.00169	Pro-survival	S6					1.158		0.143		Endothelial	Endothelial	Endothelial	9	13	-1.99638	-1.45977
54707	GPN2	4.523	6.1e-06	Anti-survival	S2					-2.183		1.469		Mast	Malignant	Malignant	0	20	3.10786	0.942604
54732	TMED9	3.229	0.00124	Anti-survival						-0.57		5.39	Anti-survival	Fibroblast	Malignant	Fibroblast	2	10	2.26519	0.287464
54762	GRAMD1C	-3.095	0.00197	Pro-survival	S6					-0.585		-1.182		B/Plasma cell	Endothelial	Malignant	9	16	-2.65616	-1.57326
54780	NSMCE4A	-3.64	0.000273	Pro-survival	S3					3.913	Pro-grade	-0.972		Endothelial	Endothelial	Endothelial	2	20	-2.67067	0.969831
54788	DNAJB12	3.51	0.000448	Anti-survival	S1					-0.53		-2.756		Mast	B/Plasma cell	Leukocyte	9	9	2.63872	-0.166591
54805	CNNM2	3.532	0.000413	Anti-survival	S2					-0.045		-1.155		Fibroblast	Fibroblast	Malignant	4	15	3.07624	1.38385
54836	BSPRY	-3.273	0.00106	Pro-survival	S6					-4.655	Anti-grade	-0.852		Malignant	Mast	Malignant	14	18	-3.38589	-4.56802
54854	FAM83E	-3.485	0.000492	Pro-survival	S3					1.812		0.718		Malignant	Malignant	Malignant	5	6	-1.78713	-0.56
54869	EPS8L1	-3.314	0.000921	Pro-survival	S6	-4.556	5.22e-06	Anti-LNM	L2	-6.413	Anti-grade	2.592		Endothelial	Endothelial	Malignant	5	15	-4.20396	-4.20536
54873	PALMD	-3.702	0.000214	Pro-survival	S6	-4.468	7.9e-06	Anti-LNM	L1	-6.08	Anti-grade	-1.602		Endothelial	Endothelial	Endothelial	9	13	-4.19484	-2.51912
54922	RASIP1	-3.289	0.00101	Pro-survival	S3					0.824		-2.073		Endothelial	Endothelial	Endothelial	9	13	-2.17826	0.0180878
5493	PPL	-3.234	0.00122	Pro-survival	S6	-3.871	0.000108	Anti-LNM	L2	-6.532	Anti-grade	1.225		Malignant	Malignant	Malignant	5	6	-4.14311	-5.07466
550	AUP1	4.481	7.43e-06	Anti-survival	S2					-1.769		7.242	Anti-survival	Endothelial	B/Plasma cell	Malignant	2	10	2.55402	-0.592162
55023	PHIP	-3.256	0.00113	Pro-survival	S3					4.289	Pro-grade	-2.704		T/NK cell	Fibroblast	Leukocyte	1	12	-2.04176	0.391793
55027	HEATR3	3.549	0.000386	Anti-survival	S2					-4.201	Anti-grade	0.957		Myeloid	Endothelial	Leukocyte	10	1	2.24548	-0.788569
55033	FKBP14	3.244	0.00118	Anti-survival	S1					-0.406		2.264		Fibroblast	Fibroblast	Fibroblast	10	10	2.22454	0.947616
55039	TRMT12	4.605	4.12e-06	Anti-survival	S2					-2.289		5.099	Anti-survival	Endothelial	Malignant	Malignant	7	15	3.72769	1.2278
55101	DMAC2	-3.281	0.00103	Pro-survival						-0.266				Malignant	Malignant	Malignant	2	12	-2.24528	-0.3249
55107	ANO1	4.742	2.12e-06	Anti-survival	S1					-0.714		1.302		Fibroblast	Malignant	Malignant	4	15	3.44181	1.57818
55117	SLC6A15	3.563	0.000367	Anti-survival	S1					-2.953		3.498	Anti-survival	Malignant	Malignant	Malignant	0	6	2.35698	-3.22192
55137	FIGN	3.628	0.000286	Anti-survival	S1					0.127		2.725		Fibroblast	Fibroblast	Malignant	4	15	2.33746	2.37875
55174	INTS10	-4.046	5.21e-05	Pro-survival	S3					2.338		-3.533	Pro-survival	Fibroblast	Endothelial	Malignant	10	12	-1.78238	-0.969526
55190	NUDT11	3.143	0.00167	Anti-survival	S2					4.444	Pro-grade	1.334		Malignant	Malignant	Fibroblast	2	9	3.76175	1.04566
55217	TMLHE	3.365	0.000766	Anti-survival						2.875		1.417		Fibroblast	Myeloid	Leukocyte	4	11	3.26826	1.90994
55226	NAT10	5.665	1.47e-08	Anti-survival	S2	3.522	0.000429	Pro-LNM	L4	0.617		3.372	Anti-survival	Malignant	Malignant	Malignant	2	18	4.13873	2.82053
55238	SLC38A7	3.689	0.000225	Anti-survival	S1					-5.256	Anti-grade	4.102	Anti-survival	Endothelial	Malignant	Leukocyte	0	13	1.71	0.478207
55256	ADI1	-3.286	0.00101	Pro-survival	S3					3.961	Pro-grade	-1.448		Fibroblast	Malignant	Malignant	2	15	-1.73673	-0.530596
55257	MRGBP	4.31	1.64e-05	Anti-survival	S2					0.214				Fibroblast	Malignant	Malignant	2	20	2.97744	1.15807
55268	ECHDC2	-4.227	2.37e-05	Pro-survival	S3					4.126	Pro-grade	-2.176		Malignant	Fibroblast	Malignant	3	9	-3.45908	-1.66955
55276	PGM2	-3.2	0.00138	Pro-survival	S6					-6.185	Anti-grade	2.593		Endothelial	Malignant	Malignant	5	14	-3.27836	-1.59518
552891	DNAJC25-GNG10	3.249	0.00116	Anti-survival						1.313		0.123		Endothelial	Myeloid	Leukocyte	10	5	2.25514
55298	RNF121	4.297	1.73e-05	Anti-survival	S1					0.608		-0.092		Fibroblast	Malignant	Malignant	13	10	3.25593	2.81175
55308	DDX19A	3.652	0.00026	Anti-survival						-2.905		6.269	Anti-survival	Endothelial	Malignant	Fibroblast	2	20	2.87587
55314	TMEM144	3.149	0.00164	Anti-survival	S2					-1.35		-1.264		Myeloid	Myeloid	Malignant	12	20	2.53239	-1.13534
55323	LARP6	3.84	0.000123	Anti-survival	S4					4.169	Pro-grade	-0.383		Fibroblast	Fibroblast	Fibroblast	3	10	3.03254	2.15585
55331	ACER3	3.177	0.00149	Anti-survival	S1					-1.853		-1.732		Mast	Mast	Malignant	14	20	1.91179	-2.69876
55333	SYNJ2BP	3.494	0.000476	Anti-survival						-2.258		-1.622		Endothelial	Endothelial	Malignant	9	13	2.61598
55344	PLCXD1	-3.427	0.000611	Pro-survival						-4.595	Anti-grade	1.832		Myeloid	Endothelial	Malignant	6	18	-3.10784	-3.08078
55346	TCP11L1	4.427	9.54e-06	Anti-survival	S1					-2.004		3.398	Anti-survival	Malignant	Malignant	Malignant	0	19	2.55579	-0.199309
55357	TBC1D2	4.147	3.37e-05	Anti-survival	S1					-2.347		-3.313	Pro-survival	Malignant	Malignant	Malignant	5	6	2.84048	-1.30679
55423	SIRPG	-3.457	0.000547	Pro-survival	S5					3.99	Pro-grade	-5.264	Pro-survival	T/NK cell	T/NK cell	Leukocyte	11	12	-1.50518	1.79335
55450	CAMK2N1	7.405	1.31e-13	Anti-survival	S1					0.172		0.031		Fibroblast	Fibroblast	Fibroblast	4	15	5.46616	0.738734
55454	CSGALNACT2	3.588	0.000333	Anti-survival	S1					0.979		-0.052		Fibroblast	T/NK cell	Fibroblast	10	10	2.83014	1.65956
55552	ZNF823	-3.669	0.000244	Pro-survival		-3.694	0.000221	Anti-LNM		-1.963		0.507		Endothelial	Endothelial	Malignant	5	20	-2.89113	-3.80539
55577	NAGK	-3.408	0.000654	Pro-survival	S6					-2.205		-0.292		Myeloid	Myeloid	Leukocyte	12	18	-2.93568	-1.05124
55620	STAP2	-4.353	1.34e-05	Pro-survival	S6					-1.602		-0.026		Malignant	Malignant	Malignant	5	6	-3.32319	-1.89306
5565	PRKAB2	3.332	0.000861	Anti-survival	S1					-0.788		1.336		Fibroblast	Malignant	Fibroblast	4	10	1.9668	0.856869
55689	YEATS2	3.755	0.000173	Anti-survival	S2					1.074		3.529	Anti-survival	Endothelial	Malignant	Endothelial	0	13	3.31271	1.53272
55701	ARHGEF40	3.633	0.00028	Anti-survival	S4					5.007	Pro-grade	0.235		Fibroblast	Mast	Fibroblast	10	10	3.02706	1.2368
55742	PARVA	3.677	0.000236	Anti-survival	S4					-0.184		0.486		Fibroblast	Fibroblast	Fibroblast	3	15	2.57065	-0.121537
55757	UGGT2	3.167	0.00154	Anti-survival	S4					3.553	Pro-grade	0.529		Fibroblast	Endothelial	Malignant	10	15	2.8437	0.479133
55771	PRR11	3.745	0.000181	Anti-survival						2.75		2.346		Malignant	T/NK cell	Malignant	2	12	3.51813
5578	PRKCA	3.478	0.000506	Anti-survival	S1					2.173		-1.371		Mast	Mast	Leukocyte	14	17	2.48034	0.995862
558	AXL	4.98	6.35e-07	Anti-survival	S4	3.097	0.00195	Pro-LNM	L5	3.782	Pro-grade	-0.601		Fibroblast	Fibroblast	Fibroblast	4	15	4.71898	3.66996
55808	ST6GALNAC1	-3.658	0.000254	Pro-survival	S6					0.646		-4.266	Pro-survival	Endothelial	Endothelial	Malignant	9	6	-3.58626	-3.22092
55813	UTP6	3.294	0.000987	Anti-survival	S2	4.072	4.66e-05	Pro-LNM	L4	1.127		1.54		Malignant	Malignant	Malignant	2	20	3.12458	2.56795
5583	PRKCH	-3.818	0.000134	Pro-survival	S6					-1.724		-6.238	Pro-survival	T/NK cell	T/NK cell	Leukocyte	6	12	-3.83462	-0.415888
55843	ARHGAP15	-3.427	0.00061	Pro-survival	S5					5.521	Pro-grade	-3.436	Pro-survival	T/NK cell	T/NK cell	Leukocyte	7	3	-1.427	2.2431
55954	ZMAT5	-3.658	0.000254	Pro-survival	S6					-4.127	Anti-grade	-1.049		Malignant	Myeloid	Leukocyte	10	9	-3.72178	-2.99958
55975	KLHL7	3.611	0.000305	Anti-survival	S2					0.691		1.598		Endothelial	Malignant	Malignant	5	12	2.73037	0.66476
56034	PDGFC	3.243	0.00118	Anti-survival	S1					0.63		-1.327		Fibroblast	Malignant	Fibroblast	10	10	1.7759	0.70943
5604	MAP2K1	3.107	0.00189	Anti-survival	S1					-0.316		1.592		Myeloid	B/Plasma cell	Leukocyte	12	14	2.27728	0.240664
5609	MAP2K7	-3.297	0.000976	Pro-survival						-0.508		0.236		Malignant	B/Plasma cell	Malignant	11	12	-2.24855	-1.29303
56204	ATOSA	-3.39	0.000698	Pro-survival		-3.138	0.0017	Anti-LNM		-2.413									-3.50132	-2.35066
56243	KIAA1217	-3.109	0.00188	Pro-survival	S6					0.039		-2.855		Fibroblast	Fibroblast	Fibroblast	10	10	-2.04378	-1.96661
5625	PRODH	-3.499	0.000468	Pro-survival	S3					1.277		-0.724		Malignant	Malignant	Malignant	5	6	-2.26604	0.351544
56267	KYAT3	-4.603	4.16e-06	Pro-survival						-1.416				Malignant	B/Plasma cell	Leukocyte	3	20	-3.68897	-1.60378
5631	PRPS1	4.08	4.5e-05	Anti-survival	S2	3.733	0.000189	Pro-LNM	L4	3.366	Pro-grade	2.509		T/NK cell	T/NK cell	Leukocyte	6	12	4.37527	1.27285
5648	MASP1	-3.612	0.000304	Pro-survival	S6					-1.45		-1.418		Fibroblast	Fibroblast	Fibroblast	10	10	-3.59124	-0.344842
56521	DNAJC12	3.863	0.000112	Anti-survival	S4					3.471	Pro-grade	-1.416		Endothelial	Malignant	Endothelial	10	15	2.48882	0.615292
5657	PRTN3	3.502	0.000462	Anti-survival						2.123		0.121			T/NK cell	Leukocyte	11		3.17371	0.430458
56606	SLC2A9	3.343	0.00083	Anti-survival	S1					-6.221	Anti-grade	0.542		Fibroblast	Malignant	Malignant	0	15	1.36888	-2.43395
5664	PSEN2	3.944	8.02e-05	Anti-survival	S2					-0.387		1.308		Fibroblast	B/Plasma cell	Fibroblast	12	19	2.3943	1.88603
56648	EIF5A2	4.865	1.15e-06	Anti-survival	S1	3.237	0.00121	Pro-LNM	L4	0.416		2.698		Fibroblast	T/NK cell	Malignant	8	10	4.01473	1.73051
56851	EMC7	3.691	0.000223	Anti-survival	S1					-1.197				Fibroblast	Malignant	Malignant	5	15	2.84155	-0.922218
5687	PSMA6	3.285	0.00102	Anti-survival						0.737		3.961	Anti-survival	Endothelial	Malignant	Malignant	2	6	2.25066
56886	UGGT1	3.854	0.000116	Anti-survival	S2					-0.291		1.727		Endothelial	B/Plasma cell	Endothelial	11	18	2.86225	0.333681
56895	AGPAT4	3.942	8.09e-05	Anti-survival	S1					-5.152	Anti-grade	1.073		Endothelial	Endothelial	Fibroblast	10	10	1.90322	-0.755555
56913	C1GALT1	4.108	3.98e-05	Anti-survival	S1					-0.27		6.226	Anti-survival	T/NK cell	Malignant	Leukocyte	6	12	3.05436	-0.699434
56937	PMEPA1	5.193	2.07e-07	Anti-survival	S1					1.017		1.657		Fibroblast	Fibroblast	Fibroblast	10	15	3.50589	1.88782
56942	CMC2	3.158	0.00159	Anti-survival	S2					2.9				Mast	Malignant	Leukocyte	2	12	2.89521	1.93393
56951	C5orf15	3.145	0.00166	Anti-survival	S4					3.671	Pro-grade			Fibroblast	Fibroblast	Fibroblast	10	15	3.81307	2.82217
5700	PSMC1	3.559	0.000372	Anti-survival						-2.54		1.744		Fibroblast	Malignant	Malignant	2	15	1.88015
5708	PSMD2	3.769	0.000164	Anti-survival	S2					-0.811		6.517	Anti-survival	Fibroblast	Malignant	Malignant	2	12	3.4256	1.3639
57085	AGTRAP	3.228	0.00124	Anti-survival	S1					-1.766		2.868		Malignant	Malignant	Malignant	5	6	1.70718	0.274554
57088	PLSCR4	-3.171	0.00152	Pro-survival	S3					1.756		-2.077		Fibroblast	Fibroblast	Endothelial	3	10	-2.74056	-1.78778
57111	RAB25	-3.374	0.000742	Pro-survival	S6	-3.792	0.000149	Anti-LNM	L2	-6.72	Anti-grade	1.361		Malignant	Malignant	Malignant	5	6	-4.417	-4.4565
57120	GOPC	3.864	0.000111	Anti-survival	S1					-0.132		0.577		Mast	Endothelial	Fibroblast	9	10	2.65508	1.60318
57142	RTN4	3.248	0.00116	Anti-survival	S1					-5.476	Anti-grade	2.539		Endothelial	Malignant	Endothelial	0	20	1.17676	-1.12509
57152	SLURP1	-3.148	0.00164	Pro-survival	S6	-5.174	2.29e-07	Anti-LNM	L2	-6.464	Anti-grade	0.252		Malignant	Malignant	Malignant	5	6	-3.87753	-3.78621
57153	SLC44A2	-3.14	0.00169	Pro-survival	S6					1.924		-1.836		Endothelial	Endothelial	Endothelial	9	18	-0.812597	-0.661291
57337	SENP7	-3.525	0.000424	Pro-survival	S3					4.25	Pro-grade	-3.656	Pro-survival	T/NK cell	T/NK cell	Malignant	8	3	-1.7828	0.274937
57509	MTUS1	-3.492	0.000479	Pro-survival	S3					1.238		-5.506	Pro-survival	Endothelial	Endothelial	Endothelial	9	13	-1.99367	-0.92794
57579	FAM135A	-3.219	0.00129	Pro-survival	S6					-6.492	Anti-grade	-2.213		Endothelial	Malignant	Malignant	5	20	-3.7583	-3.28055
57583	TMEM181	4.229	2.35e-05	Anti-survival						-1.699		-0.332		Fibroblast	Malignant	Malignant	10	12	3.05735	0.985101
57608	JCAD	3.409	0.000652	Anti-survival						0.348				Endothelial	Endothelial	Endothelial	9	13	2.61188
57613	FAM234B	3.763	0.000168	Anti-survival						-0.084				Endothelial	Malignant	Leukocyte	1	9	2.93078	0.956072
57614	RELCH	-3.843	0.000121	Pro-survival						-2.452				Malignant	Malignant	Leukocyte	1	11	-3.58313	-2.57306
57626	KLHL1	3.195	0.0014	Anti-survival						-0.026		-0.867			Mast	Malignant	14		2.85873	1.64828
57639	CCDC146	-4.502	6.73e-06	Pro-survival	S3					4.508	Pro-grade	-3.294	Pro-survival	T/NK cell	T/NK cell	Malignant	6	0	-2.07878	0.621718
57687	VAT1L	4.037	5.42e-05	Anti-survival	S4					2.096		-2.561		Fibroblast	Endothelial	Endothelial	9	10	2.20394	2.57901
57701	NCKAP5L	3.766	0.000166	Anti-survival						0.643		2.133		Endothelial	Fibroblast	Endothelial	13	18	2.03315	-0.376957
57705	WDFY4	-3.75	0.000177	Pro-survival	S5					2.536		-3.317	Pro-survival	Myeloid	Myeloid	Leukocyte	12	20	-1.95301	1.85316
57718	PPP4R4	3.867	0.00011	Anti-survival	S1					-1.52		-0.89		Fibroblast	Malignant	Malignant	0	10	2.97743	0.462024
57761	TRIB3	4.967	6.81e-07	Anti-survival	S2					-0.55		7.268	Anti-survival	Malignant	Malignant	Malignant	5	15	3.53391	-0.117942
57763	ANKRA2	-3.459	0.000543	Pro-survival	S3					2.964		-5.858	Pro-survival	Fibroblast	B/Plasma cell	Leukocyte	3	8	-1.6972	-0.490821
5778	PTPN7	-3.748	0.000178	Pro-survival	S5					5.05	Pro-grade	-2.385		T/NK cell	Mast	Leukocyte	11	12	-2.10492	1.42376
57822	GRHL3	-4.381	1.18e-05	Pro-survival	S6	-4.478	7.55e-06	Anti-LNM	L2	-6.641	Anti-grade	-0.105		Malignant	Malignant	Malignant	5	6	-4.12374	-4.5836
5783	PTPN13	-5.352	8.7e-08	Pro-survival	S6	-3.624	0.00029	Anti-LNM	L2	-2.608		-2.438		Malignant	Malignant	Malignant	5	8	-4.64043	-4.00263
57862	ZNF410	4.33	1.49e-05	Anti-survival						-2.396		2.969		T/NK cell	Malignant	Leukocyte	11	8	3.46581	0.0592161
5790	PTPRCAP	-3.392	0.000695	Pro-survival						4.688	Pro-grade	-5.042	Pro-survival	B/Plasma cell	T/NK cell	Leukocyte	11	16	-1.91379	1.56023
5801	PTPRR	3.928	8.56e-05	Anti-survival	S1					1.09		0.902			Endothelial	Malignant	9		3.15102	1.62804
5806	PTX3	4.598	4.27e-06	Anti-survival	S4					3.618	Pro-grade	6.21	Anti-survival	Myeloid	Myeloid	Fibroblast	3	1	4.438	0.060716
5817	PVR	3.357	0.000787	Anti-survival	S1					-2.378		4.938	Anti-survival	Endothelial	Endothelial	Endothelial	9	19	2.89491	0.658857
5829	PXN	3.321	0.000896	Anti-survival						-1.045		0.652		Endothelial	Endothelial	Endothelial	9	13	1.86002	-0.784467
5836	PYGL	3.507	0.000452	Anti-survival	S1					-6.538	Anti-grade	4.975	Anti-survival	Malignant	Malignant	Malignant	0	6	1.16443	-0.625836
58477	SRPRB	3.972	7.13e-05	Anti-survival	S2					0.371		6.199	Anti-survival	Fibroblast	B/Plasma cell	Fibroblast	2	10	3.13184	0.826235
58488	PCTP	5.169	2.35e-07	Anti-survival	S4					1.012		-0.625		Mast	Mast	Leukocyte	14	17	3.02706	1.34695
58489	ABHD17C	-3.43	0.000604	Pro-survival						0.114				Endothelial	Malignant	Malignant	5	13	-2.33013	-1.83649
5859	QARS1	-3.747	0.000179	Pro-survival	S3					1.913						Endothelial			-2.79132	-1.2581
5874	RAB27B	-3.259	0.00112	Pro-survival	S6	-3.265	0.00109	Anti-LNM	L2	-4.053	Anti-grade	-0.994		Mast	Mast	Malignant	14	17	-1.71038	-3.62967
5914	RARA	3.698	0.000218	Anti-survival	S4					0.65		-1.096		Mast	Endothelial	Endothelial	13	20	2.70096	1.95018
5923	RASGRF1	5.454	4.92e-08	Anti-survival						2.806		-1.456		Myeloid	Myeloid	Endothelial	13	19	4.65962	1.50258
59271	EVA1C	-4.334	1.46e-05	Pro-survival	S3					2.008				Endothelial	Endothelial	Endothelial	9	13	-3.27707	-1.22699
5928	RBBP4	-3.398	0.000678	Pro-survival						6.82	Pro-grade	1.22		Malignant	Endothelial	Leukocyte	11	12	-0.883492	0.929743
595	CCND1	3.631	0.000282	Anti-survival	S1	3.656	0.000256	Pro-LNM	L4	1.216		0.079		Malignant	Malignant	Endothelial	5	20	1.96111	2.48655
596	BCL2	-3.776	0.00016	Pro-survival	S5					6.887	Pro-grade	-2.681		T/NK cell	T/NK cell	Leukocyte	7	2	-1.68773	0.70737
5993	RFX5	-3.297	0.000978	Pro-survival	S5					5.593	Pro-grade	-2.381		Malignant	Myeloid	Leukocyte	11	9	-1.47631	0.533563
5999	RGS4	3.183	0.00146	Anti-survival	S4					-0.176		0.734		Fibroblast	Fibroblast	Fibroblast	10	10	2.48388	2.86996
6003	RGS13	-3.2	0.00137	Pro-survival	S5					2.903		-3.898	Pro-survival	Mast	Mast	Leukocyte	14	17	-2.09415	1.71841
6096	RORB	-3.146	0.00165	Pro-survival	S3					4.115	Pro-grade	-1.588		Fibroblast	Fibroblast	Malignant	3	10	-1.29268	1.35734
6118	RPA2	-4.085	4.41e-05	Pro-survival	S3					7.068	Pro-grade	-1.212		T/NK cell	Myeloid	Leukocyte	2	12	-0.227817	2.21212
6136	RPL12	3.585	0.000338	Anti-survival						3.472	Pro-grade	0.144		Mast	Malignant	Malignant	13	16	3.35969
6170	RPL39	3.294	0.000988	Anti-survival						4.183	Pro-grade	2.811		Malignant	Malignant	Malignant	0	16	2.21856
6173	RPL36A	3.789	0.000151	Anti-survival						3.922	Pro-grade	2.661		Malignant	Malignant	Malignant	2	3	2.42726
6184	RPN1	3.11	0.00187	Anti-survival	S2					1.83		4.848	Anti-survival	Fibroblast	Malignant	Fibroblast	2	10	2.9711	1.84172
6275	S100A4	-3.096	0.00196	Pro-survival						2.944		2.897		Mast	Mast	Leukocyte	11	17	-2.25557	-0.0176656
6281	S100A10	3.292	0.000996	Anti-survival	S1					-3.204	Anti-grade	4.098	Anti-survival	Endothelial	Malignant	Malignant	0	20	1.42052	-1.21397
6299	SALL1	3.435	0.000593	Anti-survival						0.922		1.844		Fibroblast	Fibroblast	Fibroblast	10	10	1.96267	1.24464
6301	SARS1	3.194	0.0014	Anti-survival	S1					-3.601	Anti-grade					Malignant			2.99994	-1.61419
63035	BCORL1	3.311	0.000931	Anti-survival	S2					1.054		3.17	Anti-survival	Endothelial	Fibroblast	Endothelial	13	13	2.47177	0.386486
6305	SBF1	-3.386	0.00071	Pro-survival	S6					-1.974		-0.866		Malignant	T/NK cell	Leukocyte	8	9	-3.20614	-0.493887
6309	SC5D	4.669	3.03e-06	Anti-survival	S6					-4.609	Anti-grade			T/NK cell	Malignant	Leukocyte	7	2	3.04559	-1.26768
633	BGN	3.152	0.00162	Anti-survival	S4					0.889		1.208		Fibroblast	Fibroblast	Fibroblast	10	15	2.14465	1.24128
6337	SCNN1A	-3.862	0.000113	Pro-survival	S6					-0.969		-0.244		Malignant	Malignant	Malignant	1	16	-3.87068	-1.46549
6338	SCNN1B	-3.571	0.000355	Pro-survival	S6					-0.854		1.555		B/Plasma cell	B/Plasma cell	Malignant	9	5	-2.21352	-2.41901
634	CEACAM1	-3.365	0.000764	Pro-survival	S6					-0.352		-1.273		Mast	T/NK cell	Malignant	11	2	-2.70102	-1.13034
636	BICD1	3.103	0.00192	Anti-survival	S4					1.437		0.897		Endothelial	B/Plasma cell	Fibroblast	9	18	2.10231	1.43341
6374	CXCL5	4.245	2.19e-05	Anti-survival	S1					0.441		1.471		Fibroblast	Malignant	Leukocyte	2	10	4.25522	0.743644
6386	SDCBP	3.934	8.36e-05	Anti-survival	S1					1.316		-0.095		Myeloid	Mast	Leukocyte	14	1	3.34154	0.338307
63898	SH2D4A	-4.312	1.62e-05	Pro-survival	S6					0.642		1.756		Malignant	Malignant	Malignant	5	6	-1.84596	-1.11717
63948	DMRTB1	3.894	9.86e-05	Anti-survival						1.739		-1.652				Leukocyte			-1.60398	-0.29419
63977	PRDM15	-3.854	0.000116	Pro-survival						3.664	Pro-grade	2.088		B/Plasma cell	B/Plasma cell	Leukocyte	13	5	-1.54444	-0.674883
640	BLK	-3.792	0.00015	Pro-survival	S5					2.467		-3.177	Pro-survival	B/Plasma cell	B/Plasma cell	Leukocyte	12	16	-2.91863	2.4934
6404	SELPLG	-3.119	0.00181	Pro-survival	S5					3.832	Pro-grade	-4.534	Pro-survival	T/NK cell	T/NK cell	Leukocyte	8	18	-1.29542	1.57648
64110	MAGEF1	3.197	0.00139	Anti-survival	S2					1.265		2.072		Fibroblast	Malignant	Fibroblast	2	20	2.62789	0.473948
64129	TINAGL1	4.023	5.74e-05	Anti-survival	S1					4.088	Pro-grade	1.098		Endothelial	Endothelial	Malignant	4	15	3.40038	0.743681
64132	XYLT2	3.244	0.00118	Anti-survival	S4					2.87		0.699		Fibroblast	Malignant	Fibroblast	0	10	2.935	1.38016
641365	LINC00616	3.251	0.00115	Anti-survival						-1.902					T/NK cell	Malignant	8		3.16099
64208	POPDC3	3.595	0.000325	Anti-survival	S1					0.147		3.175	Anti-survival	Fibroblast	Malignant	Fibroblast	13	10	2.39056	0.8917
64218	SEMA4A	-3.546	0.000391	Pro-survival	S3					1.159		-4.563	Pro-survival	Myeloid	Myeloid	Leukocyte	14	20	-2.8119	-1.34506
64283	ARHGEF28	-3.73	0.000191	Pro-survival	S3					1.475				Endothelial	Malignant	Endothelial	0	13	-1.85015	-0.262121
64333	ARHGAP9	-3.157	0.00159	Pro-survival	S5					4.014	Pro-grade	-3.227	Pro-survival	T/NK cell	T/NK cell	Leukocyte	11	11	-1.3641	1.77581
643866	CBLN3	-3.3	0.000966	Pro-survival	S5					4.664	Pro-grade	-0.012		Fibroblast	Mast	Fibroblast	14	10	-2.11784	-0.485656
64410	KLHL25	3.421	0.000625	Anti-survival	S4					-1.44		1.61		Fibroblast	Fibroblast	Leukocyte	13	15	3.25943	3.4248
64420	SUSD1	3.521	0.00043	Anti-survival	S1					1.516		1.328		Mast	Mast	Leukocyte	14	18	2.64464	0.489414
6443	SGCB	3.575	0.00035	Anti-survival	S4					4.328	Pro-grade	1.624		Fibroblast	Fibroblast	Fibroblast	10	10	3.15852	1.85442
6447	SCG5	5.186	2.15e-07	Anti-survival	S1					1.218		1.258		Fibroblast	Fibroblast	Fibroblast	10	10	4.44209	0.662569
645432	ARRDC5	-3.459	0.000542	Pro-survival						3.514	Pro-grade	-0.34		T/NK cell	B/Plasma cell	Leukocyte	8	18	-2.03337
645638	WFDC21P	-3.853	0.000117	Pro-survival						-0.441					Myeloid	Malignant	12		-3.45856
64582	GPR135	3.719	0.0002	Anti-survival	S2					-0.505		2.253		Fibroblast	Endothelial	Malignant	4	10	1.84857	-0.0196029
6464	SHC1	3.911	9.21e-05	Anti-survival	S1					-3.065		4.883	Anti-survival	Endothelial	Endothelial	Endothelial	9	13	2.07536	-1.58636
6470	SHMT1	-3.86	0.000113	Pro-survival	S3					1.385		2.818		Malignant	Malignant	Malignant	2	12	-2.2751	0.198472
647024	C6orf132	-3.133	0.00173	Pro-survival		-4.534	5.78e-06	Anti-LNM		-8.102	Anti-grade			Malignant	Malignant	Malignant	5	6	-4.38653
64744	SMAP2	-3.172	0.00151	Pro-survival	S5					3.561	Pro-grade	-3.228	Pro-survival	T/NK cell	B/Plasma cell	Leukocyte	7	8	-1.79789	0.663026
64750	SMURF2	3.193	0.00141	Anti-survival						3.777	Pro-grade	-1.052		Endothelial	Endothelial	Endothelial	9	13	2.72102	1.11285
64755	RUSF1	3.405	0.000661	Anti-survival	S4					0.66									2.27983	0.928806
64777	RMND5B	-3.445	0.00057	Pro-survival	S6					0.786		0.722		Mast	Fibroblast	Malignant	3	20	-2.17332	-2.43885
64778	FNDC3B	3.296	0.00098	Anti-survival	S4					3.476	Pro-grade	2.314		Fibroblast	B/Plasma cell	Fibroblast	10	10	2.36869	1.26578
64839	FBXL17	-3.541	0.000399	Pro-survival	S3					-0.585		-1.39		Endothelial	Endothelial	Leukocyte	9	6	-2.58493	-0.546353
64847	SPATA20	3.193	0.00141	Anti-survival	S4					1.535		3.035		Mast	Malignant	Fibroblast	13	17	2.24077	1.41468
64926	RASAL3	-3.237	0.00121	Pro-survival	S5					3.977	Pro-grade	-3.61	Pro-survival	T/NK cell	T/NK cell	Leukocyte	6	12	-1.43354
64981	MRPL34	-3.559	0.000372	Pro-survival	S3					4.976	Pro-grade	1.866		Fibroblast	Malignant	Malignant	2	15	-1.96459	0.992871
65010	SLC26A6	3.091	0.00199	Anti-survival	S1					-1.299		2.455		Fibroblast	Endothelial	Endothelial	9	13	2.9768	0.413259
6504	SLAMF1	-3.407	0.000658	Pro-survival	S5					3.483	Pro-grade	-6.855	Pro-survival	T/NK cell	T/NK cell	Leukocyte	11	2	-1.99044	1.9086
65078	RTN4R	3.783	0.000155	Anti-survival	S2					0.6		0.865		Malignant	Malignant	Malignant	8	6	2.76792	0.929287
6508	SLC4A3	3.704	0.000213	Anti-survival	S1					-3.624	Anti-grade	4.03	Anti-survival	Malignant	Malignant	Malignant	5	18	1.91844	-1.50866
6515	SLC2A3	5.007	5.53e-07	Anti-survival						3.435	Pro-grade	3.471	Anti-survival	Endothelial	Mast	Leukocyte	14	1	4.76676	4.01855
65265	C8orf33	3.601	0.000317	Anti-survival	S2					1.341				Endothelial	Malignant	Malignant	2	18	3.04129	1.97339
65267	WNK3	-3.465	0.00053	Pro-survival	S3					4.948	Pro-grade	-0.333		Endothelial	Mast	Endothelial	14	9	-1.75319	0.142452
653269	POTEI	3.503	0.000459	Anti-survival						-0.325		0.042				Malignant			2.19863
6557	SLC12A1	3.34	0.000838	Anti-survival						1.585		-1.1			Endothelial	Leukocyte	3		0.845382	0.0594289
6574	SLC20A1	3.247	0.00117	Anti-survival	S1					0.91		4.927	Anti-survival	Myeloid	T/NK cell	Leukocyte	8	18	3.02921	-0.0723395
6591	SNAI2	3.171	0.00152	Anti-survival	S1					-2.424		1.811		Fibroblast	Malignant	Fibroblast	10	10	1.25898	-0.123417
6594	SMARCA1	4.584	4.55e-06	Anti-survival	S4					4.147	Pro-grade	1.286		Fibroblast	Fibroblast	Fibroblast	10	10	3.71047	2.07291
65979	PHACTR4	-4.501	6.75e-06	Pro-survival		-3.153	0.00162	Anti-LNM		-0.422		-0.87		Mast	Endothelial	Endothelial	9	17	-3.62244	-3.26615
65985	AACS	-3.242	0.00119	Pro-survival	S6	-3.326	0.000882	Anti-LNM	L2	-4.535	Anti-grade	3.168	Anti-survival	Malignant	B/Plasma cell	Malignant	5	9	-3.23393	-3.114
66002	CYP4F12	-4.172	3.02e-05	Pro-survival	S3					3.283	Pro-grade	-3.414	Pro-survival	Endothelial	Fibroblast	Malignant	3	13	-2.17473	-1.35218
6611	SMS	3.877	0.000106	Anti-survival						2.541		3.13	Anti-survival	Myeloid	Malignant	Malignant	2	12	3.06839
6617	SNAPC1	3.997	6.41e-05	Anti-survival	S2					-1.206		4.674	Anti-survival	Malignant	Malignant	Malignant	2	9	2.94261	0.18963
664	BNIP3	3.591	0.000329	Anti-survival	S1					-4.582	Anti-grade	2.446		Malignant	Malignant	Malignant	5	9	1.73583	-0.602194
6646	SOAT1	3.6	0.000318	Anti-survival	S1					1.7		2.415		Myeloid	Myeloid	Leukocyte	12	1	2.67832	1.21344
6675	UAP1	3.119	0.00181	Anti-survival	S1					0.793		4.175	Anti-survival	Fibroblast	Malignant	Fibroblast	3	10	1.95387	-0.542175
6695	SPOCK1	4.143	3.43e-05	Anti-survival	S4					2.195		-0.454		Fibroblast	Fibroblast	Fibroblast	10	10	2.88633	1.64623
6698	SPRR1A	-3.253	0.00114	Pro-survival	S6					-8.449	Anti-grade	-0.068		Malignant	Malignant	Malignant	5	6	-4.62287	-4.36231
6702	SPRR2C	-4.15	3.32e-05	Pro-survival						-5.645	Anti-grade	0.756			Malignant	Malignant	5		-4.06036
6707	SPRR3	-3.32	0.0009	Pro-survival	S6					-2.604		1.413		Malignant	Mast	Malignant	5	6	-3.68236	-3.00811
6741	SSB	3.102	0.00192	Anti-survival	S2					2.335		3.153	Anti-survival	Fibroblast	Malignant	Malignant	2	20	2.79656	2.00297
6747	SSR3	4.435	9.21e-06	Anti-survival	S1					-1.548		5.112	Anti-survival	B/Plasma cell	B/Plasma cell	Fibroblast	10	5	2.93563	-0.575677
6767	ST13	3.121	0.0018	Anti-survival	S2					2.988		-2.206		Malignant	Malignant	Fibroblast	3	9	2.8255	2.2296
6769	STAC	3.215	0.00131	Anti-survival	S1					-0.026		-0.004		Myeloid	Myeloid	Leukocyte	11	19	2.58438	0.551012
6776	STAT5A	-3.371	0.000749	Pro-survival	S5					4.221	Pro-grade	-4.95	Pro-survival	T/NK cell	Endothelial	Leukocyte	11	12	-1.78534	0.594089
6781	STC1	6.379	1.79e-10	Anti-survival	S1					1.501		4.861	Anti-survival	Endothelial	Endothelial	Endothelial	9	13	4.70352	0.836696
6790	AURKA	4.317	1.59e-05	Anti-survival	S2	3.163	0.00156	Pro-LNM	L4	3.949	Pro-grade	10.774	Anti-survival	Mast	Mast	Malignant	2	12	4.02962	2.18223
6804	STX1A	4.047	5.19e-05	Anti-survival	S1					-0.83		1.363		Endothelial	Malignant	Endothelial	11	7	2.12967	-0.285793
6809	STX3	3.096	0.00196	Anti-survival	S1					-4.743	Anti-grade	3.176	Anti-survival	Mast	Mast	Malignant	14	20	0.985896	-2.52054
6850	SYK	-3.965	7.35e-05	Pro-survival	S5					0.412		-3.532	Pro-survival	Myeloid	Myeloid	Leukocyte	12	18	-1.53713	-0.677587
6857	SYT1	3.393	0.000692	Anti-survival	S2					0.956		-0.294		Malignant	Malignant	Malignant	1	9	2.33039	0.647411
6868	ADAM17	3.897	9.73e-05	Anti-survival	S2					-0.217		1.825		Endothelial	Endothelial	Endothelial	9	1	2.59878	0.512464
6876	TAGLN	3.269	0.00108	Anti-survival	S4					3.024		1.496		Fibroblast	Fibroblast	Fibroblast	4	15	3.04271	1.94206
6920	TCEA3	-3.264	0.0011	Pro-survival	S3					6.732	Pro-grade	-1.931		Malignant	Fibroblast	Malignant	13	9	-1.09879	0.571799
6926	TBX3	3.68	0.000233	Anti-survival	S4					2.072		-3.14	Pro-survival	Fibroblast	Fibroblast	Fibroblast	10	10	3.51261	0.410654
6954	TCP11	-3.347	0.000817	Pro-survival						4.295	Pro-grade	1.713			Fibroblast	Malignant	10		-1.64422	0.606928
7001	PRDX2	-3.982	6.83e-05	Pro-survival	S3					3.215	Pro-grade	0.22		Malignant	Malignant	Malignant	2	9	-1.7463	-1.04909
7045	TGFBI	3.954	7.7e-05	Anti-survival	S1					0.66		2.217		Myeloid	Myeloid	Malignant	0	1	2.62491	0.841591
7049	TGFBR3	-3.933	8.4e-05	Pro-survival	S3					1.103		-4.454	Pro-survival	Endothelial	Fibroblast	Endothelial	3	13	-3.46647	-1.72219
7052	TGM2	3.53	0.000415	Anti-survival	S1					3.366	Pro-grade	2.35		Endothelial	Endothelial	Endothelial	9	13	3.39451	1.56695
7057	THBS1	5.999	1.98e-09	Anti-survival	S1					1.376		3.705	Anti-survival	Endothelial	Fibroblast	Endothelial	4	1	5.10573	1.50606
706	TSPO	-4.181	2.9e-05	Pro-survival	S6					-1.558		2.393		Myeloid	Malignant	Malignant	5	1	-3.96732	-0.594643
7072	TIA1	-3.869	0.000109	Pro-survival	S3					4.836	Pro-grade	-1.091		Endothelial	Endothelial	Endothelial	9	13	-2.26464	-0.103654
7074	TIAM1	-3.904	9.47e-05	Pro-survival	S6	-3.159	0.00158	Anti-LNM	L2	-5.641	Anti-grade	-3.514	Pro-survival	T/NK cell	Mast	Leukocyte	11	8	-4.11131	-4.38091
7076	TIMP1	4.24	2.23e-05	Anti-survival	S4					6.246	Pro-grade	2.771		Fibroblast	Fibroblast	Fibroblast	4	15	4.09574	2.32317
7097	TLR2	3.474	0.000512	Anti-survival	S1					2.059		-2.22		Myeloid	Myeloid	Leukocyte	12	1	3.1289	2.28874
7100	TLR5	-3.884	0.000103	Pro-survival	S3					3.147	Pro-grade	-3.214	Pro-survival	Myeloid	Myeloid	Malignant	12	1	-1.89767	0.616422
7113	TMPRSS2	-3.137	0.00171	Pro-survival	S6					3.62	Pro-grade	-0.82		Mast	Malignant	Malignant	5	17	-2.09378	0.0516905
7130	TNFAIP6	4.696	2.65e-06	Anti-survival	S4					2.333		3.894	Anti-survival	Fibroblast	Fibroblast	Fibroblast	10	10	4.09863	0.558408
7155	TOP2B	-3.177	0.00149	Pro-survival	S3					5.711	Pro-grade	-3.479	Pro-survival	Malignant	B/Plasma cell	Leukocyte	10	20	-1.245	-0.107893
7161	TP73	-3.199	0.00138	Pro-survival						2.855		-0.075		Malignant	Malignant	Malignant	0	12	-1.71519	-1.0758
7165	TPD52L2	4.128	3.66e-05	Anti-survival	S1					-3.38	Anti-grade	8.16	Anti-survival	Fibroblast	Malignant	Malignant	2	10	2.12034	-1.68409
7177	TPSAB1	-3.346	0.000819	Pro-survival						-2.054		-3.707	Pro-survival	Mast	Mast	Leukocyte	14	17	-2.94118	0.514518
7203	CCT3	4.259	2.06e-05	Anti-survival	S2					0.487		10.273	Anti-survival	Endothelial	Malignant	Malignant	2	15	2.96581	1.4358
7220	TRPC1	3.978	6.95e-05	Anti-survival	S4					2.85		-0.995		Fibroblast	Fibroblast	Fibroblast	3	15	3.22999	0.418319
7223	TRPC4	3.584	0.000338	Anti-survival	S4					0.171		2.426		Fibroblast	Fibroblast	Malignant	4	15	2.22172	0.110534
728192	LINC00460	3.563	0.000367	Anti-survival						-2.436				Malignant	Malignant	Malignant	2	6	1.91321
728378	POTEF	3.895	9.84e-05	Anti-survival						0.602		0.13			Malignant	Malignant	1		1.98829
728453	RPS28P6	-3.189	0.00143	Pro-survival						0.625		-0.582							-2.8862
728591	CCDC169	3.472	0.000517	Anti-survival						2.038				Endothelial	Malignant	Malignant	2	6	3.2894	1.87429
728661	SLC35E2B	-4.221	2.43e-05	Pro-survival						4.504	Pro-grade	-0.877		Endothelial	Fibroblast	Leukocyte	3	19	-2.45041
7294	TXK	-3.718	0.000201	Pro-survival	S5					-0.24		-4.677	Pro-survival	T/NK cell	T/NK cell	Leukocyte	7	11	-3.01177	-0.170202
729603	CHP1P2	-3.119	0.00182	Pro-survival						-0.206									-3.1187
734	OSGIN2	3.157	0.00159	Anti-survival	S2					2.79		-1.031		Malignant	Mast	Malignant	10	9	2.73623	-0.243004
7351	UCP2	-3.633	0.00028	Pro-survival	S5					7.124	Pro-grade	0.021		Myeloid	Myeloid	Leukocyte	11	20	-1.45561	1.52203
7375	USP4	-4.739	2.15e-06	Pro-survival	S3					5.052	Pro-grade	-2.594		Myeloid	Myeloid	Leukocyte	12	20	-2.23174	-0.366411
7379	UPK2	3.411	0.000648	Anti-survival	S6					-0.732		0.201		Malignant	Malignant	Malignant	5	9	2.79399	-0.0898136
7399	USH2A	3.453	0.000554	Anti-survival	S2					-1.659		-1.323			B/Plasma cell	Malignant	3		3.18362	0.262964
7404	UTY	-3.721	0.000198	Pro-survival	S3					4	Pro-grade	-0.303		T/NK cell	T/NK cell	Leukocyte	7	8	-2.18403	0.87572
7410	VAV2	3.097	0.00195	Anti-survival	S1					1.484		2.264		Endothelial	Malignant	Malignant	0	19	2.44501	1.2366
7414	VCL	3.295	0.000984	Anti-survival	S1					-0.526		3.245	Anti-survival	Fibroblast	Fibroblast	Fibroblast	4	15	2.08359	-0.620499
7424	VEGFC	4.023	5.75e-05	Anti-survival	S1					-1.269		2.631		Endothelial	Endothelial	Endothelial	9	13	2.876	-0.197193
7472	WNT2	3.199	0.00138	Anti-survival	S4					0.39		-0.465		Fibroblast	Fibroblast	Fibroblast	10	10	2.9172	2.27848
7476	WNT7A	4.702	2.57e-06	Anti-survival	S1					-2.359		2.36		Malignant	Malignant	Malignant	0	3	2.78715	0.645872
7490	WT1	3.588	0.000334	Anti-survival	S4					1.052		-0.178		Mast	Mast	Malignant	14	17	2.67492	0.819282
7532	YWHAG	4.027	5.64e-05	Anti-survival	S2					-1.076		4.128	Anti-survival	Endothelial	Endothelial	Endothelial	9	13	2.66057	0.882289
7535	ZAP70	-4.755	1.99e-06	Pro-survival	S5					5.038	Pro-grade	-3.689	Pro-survival	T/NK cell	T/NK cell	Leukocyte	6	12	-3.49423	1.08874
7544	ZFY	-3.306	0.000947	Pro-survival						1.871		0.419		Myeloid	Fibroblast	Leukocyte	1	18	-2.22752	0.832602
7559	ZNF12	4.215	2.49e-05	Anti-survival	S2					3.119	Pro-grade	1.727		Fibroblast	Malignant	Malignant	6	15	3.35182	1.82636
7568	ZNF20	-3.917	8.98e-05	Pro-survival						0.597		-0.472		Malignant	Mast	Malignant	14	20	-3.813
7681	MKRN3	4.206	2.59e-05	Anti-survival						-1.433		0.995		Malignant	Malignant	Malignant	1	9	3.3442
7693	ZNF134	3.457	0.000546	Anti-survival	S1					-0.71		1.883		Endothelial	Mast	Endothelial	14	9	2.42114	0.468915
7703	PCGF2	4.611	4.01e-06	Anti-survival	S4					2.082		0.871		Endothelial	Endothelial	Endothelial	9	13	3.92676	0.31354
7733	ZNF180	-3.783	0.000155	Pro-survival	S3					2.297		-1		Endothelial	Malignant	Leukocyte	13	11	-1.75153	0.140456
7873	MANF	3.802	0.000144	Anti-survival	S5					0.124		3.514	Anti-survival	Malignant	B/Plasma cell	Fibroblast	2	9	3.16735	0.627963
79020	C7orf25	3.415	0.000637	Anti-survival						-3.139	Anti-grade			Fibroblast	Malignant	Malignant	5	10	3.088	-0.0550004
79037	PVRIG	-3.577	0.000347	Pro-survival	S5					4.198	Pro-grade	-2.911		T/NK cell	T/NK cell	Leukocyte	8	16	-1.59202	2.25278
79070	POGLUT2	3.482	0.000498	Anti-survival						0.314				Fibroblast	Fibroblast	Fibroblast	10	10	3.47695	-0.0701147
79074	C2orf49	4.227	2.37e-05	Anti-survival	S2					-3.421	Anti-grade			Malignant	Malignant	Malignant	0	12	2.44203	-0.0684827
79085	SLC25A23	-3.821	0.000133	Pro-survival						4.058	Pro-grade	-1.294		Fibroblast	Fibroblast	Malignant	4	15	-1.48183	-0.186284
79134	TMEM185B	3.551	0.000384	Anti-survival	S2					-0.921		5.732	Anti-survival	Endothelial	Endothelial	Malignant	9	15	2.43756	-1.07569
79139	DERL1	3.115	0.00184	Anti-survival	S1					-1.941		0.888		B/Plasma cell	B/Plasma cell	Malignant	13	5	2.56823	2.95718
79153	GDPD3	-3.335	0.000853	Pro-survival	S6	-5.442	5.27e-08	Anti-LNM	L2	-5.917	Anti-grade	2.122		Malignant	Endothelial	Malignant	5	6	-3.89862	-4.77147
79173	BRME1	-3.31	0.000933	Pro-survival	S3					2.666									-1.69624	0.244849
79183	TTPAL	4.4	1.08e-05	Anti-survival	S1					-3.793	Anti-grade	1.492		Mast	Mast	Malignant	11	2	2.64127	-0.0103285
79587	CARS2	3.725	0.000195	Anti-survival	S2					0.642		1.135		Fibroblast	Mast	Malignant	14	20	3.63461	2.35846
79594	MUL1	4.113	3.91e-05	Anti-survival	S1					-4.326	Anti-grade	1.524		Fibroblast	Malignant	Malignant	2	15	2.75088	0.697954
796	CALCA	4.374	1.22e-05	Anti-survival	S4					1.253		1.823			Fibroblast	Malignant	4		2.63799	0.882459
79603	CERS4	-3.099	0.00194	Pro-survival						-7.387	Anti-grade			Malignant	Malignant	Malignant	5	6	-3.78406	-2.14409
79618	HMBOX1	-3.214	0.00131	Pro-survival	S3					4.733	Pro-grade	-3.707	Pro-survival	Endothelial	Endothelial	Endothelial	9	18	-1.06842	-0.546185
79623	GALNT14	3.971	7.15e-05	Anti-survival	S2					1.568		3.972	Anti-survival	Malignant	Malignant	Malignant	2	9	3.49825	2.0457
79627	OGFRL1	-3.435	0.000593	Pro-survival	S3					4.977	Pro-grade	-0.128		Myeloid	Myeloid	Leukocyte	3	14	-1.92595	0.385375
79649	MAP7D3	5.172	2.32e-07	Anti-survival						-1.47		0.926		Fibroblast	B/Plasma cell	Malignant	4	15	3.40823	1.21583
7965	AIMP2	3.364	0.000769	Anti-survival	S2					-1.178		6.196	Anti-survival	Fibroblast	Malignant	Malignant	2	20	3.02437	-0.238701
79669	C3orf52	3.675	0.000238	Anti-survival	S1					-0.706				Endothelial	Malignant	Malignant	0	13	2.72053	0.778264
79709	COLGALT1	3.29	0.001	Anti-survival	S1					3.145	Pro-grade			Endothelial	Myeloid	Fibroblast	10	10	3.43681	2.1088
79733	E2F8	-3.247	0.00117	Pro-survival	S3					3.769	Pro-grade	5.487	Anti-survival	Malignant	Malignant	Malignant	2	12	-0.245108	-0.341715
79755	ZNF750	-3.218	0.00129	Pro-survival	S6					-6.77	Anti-grade	0.962		Malignant	Malignant	Malignant	5	6	-3.39126	-4.04934
7976	FZD3	4.124	3.73e-05	Anti-survival	S2					-0.437		0.687		Malignant	Fibroblast	Malignant	6	9	2.41563	0.0419928
7980	TFPI2	3.308	0.000939	Anti-survival	S1					1.842		1.717		Endothelial	Endothelial	Malignant	2	19	3.04956	1.37156
79801	SHCBP1	3.541	0.000398	Anti-survival	S2					-0.209		6.553	Anti-survival	Mast	Malignant	Malignant	2	12	2.98244	1.40784
79852	EPHX3	-4.728	2.26e-06	Pro-survival	S6					1.075		0.063		Malignant	Malignant	Malignant	5	18	-3.76933	0.0026141
79887	PLBD1	-3.294	0.000989	Pro-survival	S6					-4.184	Anti-grade	0.092		Myeloid	Myeloid	Leukocyte	3	20	-3.98499	-2.29246
79894	ZNF672	-3.418	0.000632	Pro-survival	S3					5.482	Pro-grade	0.167		Myeloid	Endothelial	Leukocyte	13	20	-2.62331	1.9863
79921	TCEAL4	5.193	2.07e-07	Anti-survival	S4					1.628		0.844		Endothelial	Endothelial	Endothelial	10	15	3.07633	1.54177
79954	NOL10	3.13	0.00175	Anti-survival	S2					-0.147		4.325	Anti-survival	Endothelial	Malignant	Malignant	5	8	2.22914	-0.418572
79958	DENND1C	-3.403	0.000667	Pro-survival	S5					1.795		-3.448	Pro-survival	T/NK cell	T/NK cell	Leukocyte	11	12	-1.12757	1.02327
79961	DENND2D	-5.404	6.51e-08	Pro-survival	S5					2.014		-2.939		T/NK cell	T/NK cell	Leukocyte	8	0	-3.71827	-1.2969
80014	WWC2	3.948	7.89e-05	Anti-survival	S1					-2.606		-1.539		Endothelial	Endothelial	Endothelial	9	15	2.49584	-0.110951
80020	FOXRED2	-3.563	0.000367	Pro-survival	S3					5.575	Pro-grade	1.411		Endothelial	Malignant	Malignant	3	14	-0.544496	1.62461
80059	LRRTM4	3.739	0.000185	Anti-survival	S2					-0.434		-2.684			Fibroblast	Malignant	3		2.52177	1.99925
80215	RUNX1-IT1	3.104	0.00191	Anti-survival						-0.06					Myeloid		13		2.4798
80223	RAB11FIP1	-3.593	0.000327	Pro-survival	S6					-1.685		-2.216		Malignant	Myeloid	Leukocyte	11	9	-2.98044	-1.10328
80224	NUBPL	5.079	3.8e-07	Anti-survival	S2					1.382		-0.378		Malignant	Malignant	Malignant	13	20	3.66408	2.25151
80314	EPC1	-3.769	0.000164	Pro-survival	S3					5	Pro-grade	-4.187	Pro-survival	T/NK cell	T/NK cell	Leukocyte	7	8	-1.12772	0.54797
80342	TRAF3IP3	-3.261	0.00111	Pro-survival	S5					4.373	Pro-grade	-3.387	Pro-survival	T/NK cell	T/NK cell	Leukocyte	11	8	-1.76858	1.75374
80381	CD276	3.3	0.000965	Anti-survival	S1					0.142		3.101	Anti-survival	Fibroblast	Fibroblast	Fibroblast	10	10	1.46433	0.309123
8061	FOSL1	3.458	0.000545	Anti-survival	S1					-4.663	Anti-grade	4.422	Anti-survival	Malignant	Malignant	Malignant	5	6	1.49985	0.382072
80709	AKNA	-3.988	6.68e-05	Pro-survival	S5					5.458	Pro-grade	-3.904	Pro-survival	T/NK cell	T/NK cell	Leukocyte	6	11	-2.24198	1.10689
80740	LY6G6C	-3.79	0.000151	Pro-survival	S6	-6.527	6.7e-11	Anti-LNM	L1	-7.964	Anti-grade	-0.259		Malignant	Malignant	Endothelial	5	20	-4.363	-4.82614
80762	NDFIP1	4.243	2.2e-05	Anti-survival	S1					-1.191		-1.631		Fibroblast	Fibroblast	Leukocyte	11	2	3.28578	-0.0240399
80775	TMEM177	3.709	0.000208	Anti-survival	S2					-1.825		4.452	Anti-survival	Fibroblast	Malignant	Malignant	2	20	2.35703	-0.264188
80777	CYB5B	3.954	7.67e-05	Anti-survival						-0.651		0.431		Endothelial	Malignant	Malignant	2	12	3.4246	-0.690788
80824	DUSP16	-3.619	0.000296	Pro-survival	S6					-0.391		-5.294	Pro-survival	T/NK cell	T/NK cell	Leukocyte	11	2	-3.5788	-1.6151
8087	FXR1	3.811	0.000139	Anti-survival	S2	3.938	8.22e-05	Pro-LNM	L4	2.568		1.892		Endothelial	Malignant	Malignant	2	19	4.35212	1.6498
8092	ALX1	3.333	0.000858	Anti-survival	S2					0.33		1.923			Fibroblast	Malignant	3		3.37193	2.13004
810	CALML3	-3.548	0.000388	Pro-survival	S6					-6.81	Anti-grade	0.094		Malignant	Malignant	Malignant	5	6	-4.14413	-3.12705
813	CALU	3.161	0.00157	Anti-survival	S4					1.628		6.22	Anti-survival	Fibroblast	Fibroblast	Fibroblast	10	10	2.1072	0.374777
81327	OR4A16	3.977	6.99e-05	Anti-survival						0.087		0.353			Fibroblast	Malignant	3		3.80765
81555	YIPF5	3.267	0.00109	Anti-survival	S1					-2.028		-1.044		Fibroblast	B/Plasma cell	Fibroblast	10	10	2.98607	0.0942345
81706	PPP1R14C	3.113	0.00185	Anti-survival	S1					-5.333	Anti-grade	0.053		Malignant	Malignant	Malignant	2	6	1.09655	-1.73845
81789	TIGD6	3.116	0.00183	Anti-survival	S1					-0.831		-1.337		Fibroblast	Mast	Endothelial	14	15	2.65143	0.439065
81848	SPRY4	3.328	0.000875	Anti-survival	S1					-3.009		3.153	Anti-survival	Endothelial	Endothelial	Endothelial	9	13	2.13214	-1.09454
81849	ST6GALNAC5	3.467	0.000525	Anti-survival	S4					1.549		1.654		Fibroblast	Fibroblast	Fibroblast	13	10	2.91239	1.91073
81855	SFXN3	4.198	2.7e-05	Anti-survival	S1					-2.815		0.507		Endothelial	Mast	Endothelial	14	13	2.5748	-0.434987
8260	NAA10	3.441	0.00058	Anti-survival	S2					-0.485		4.029	Anti-survival	Endothelial	Endothelial	Malignant	9	13	2.301	0.521527
8284	KDM5D	-3.308	0.00094	Pro-survival						3.654	Pro-grade	-1.169		B/Plasma cell	B/Plasma cell	Leukocyte	6	18	-1.65822	1.56819
83394	PITPNM3	-4.191	2.78e-05	Pro-survival						-4.904	Anti-grade	-0.008		Endothelial	Malignant	Malignant	13	6	-3.62223
8346	H2BC10	3.192	0.00141	Anti-survival						-0.349				B/Plasma cell	Malignant	Leukocyte	2	11	2.79222	1.77811
83544	DNAL1	4.259	2.05e-05	Anti-survival	S2	3.541	0.000398	Pro-LNM	L4	1.742		1.267		Fibroblast	Endothelial	Malignant	13	19	3.26156	2.99853
83593	RASSF5	-4.334	1.47e-05	Pro-survival	S5					0.257		-4.041	Pro-survival	Mast	Mast	Leukocyte	11	14	-3.14044	0.0357335
83607	AMMECR1L	3.863	0.000112	Anti-survival	S2					-1.235		1.541		Endothelial	Fibroblast	Fibroblast	13	13	2.77967	-0.529868
83639	TEX101	-3.504	0.000459	Pro-survival	S6					-2.991		1.713			T/NK cell	Fibroblast	13		-2.69299	-2.5732
83742	MARVELD1	3.315	0.000917	Anti-survival						1.399		3.829	Anti-survival	Fibroblast	Malignant	Fibroblast	10	10	1.85834	-0.0697243
83744	ZNF484	3.62	0.000294	Anti-survival						0.795		-1.289		T/NK cell	Endothelial	Endothelial	9	16	3.23078	2.60932
83930	STARD3NL	4.636	3.55e-06	Anti-survival	S1					1.859		3.238	Anti-survival	Endothelial	Mast	Leukocyte	14	11	3.2524	0.655867
83988	NCALD	-3.133	0.00173	Pro-survival	S3					2.601		-3.273	Pro-survival	Fibroblast	Fibroblast	Malignant	13	20	-2.56469	2.13991
8399	PLA2G10	3.763	0.000168	Anti-survival	S2					1.11		0.936		Malignant	Malignant	Malignant	5	6	2.05011	0.95353
83999	KREMEN1	-3.242	0.00119	Pro-survival	S3					3.448	Pro-grade	-1.259		Fibroblast	Mast	Fibroblast	13	10	-1.26516	0.452139
84056	KATNAL1	4.439	9.05e-06	Anti-survival	S1					0.326		-0.072		Fibroblast	B/Plasma cell	Leukocyte	6	20	3.71252	0.103381
84058	WDR54	4.689	2.74e-06	Anti-survival	S1					1.239		7.312	Anti-survival	Malignant	Malignant	Malignant	2	12	3.33631	1.36687
8406	SRPX	4.184	2.86e-05	Anti-survival	S4					0.762		-0.229		Fibroblast	Fibroblast	Fibroblast	3	10	3.38167	0.555445
84083	ZRANB3	3.303	0.000958	Anti-survival	S2					1.383		2.016		Malignant	B/Plasma cell	Malignant	6	18	3.11094	2.38633
84102	SLC41A2	3.184	0.00145	Anti-survival	S4					2.3		-0.163		Myeloid	Myeloid	Leukocyte	12	19	1.59057	2.90946
8412	BCAR3	4.594	4.36e-06	Anti-survival	S1					1.11		-1.561		Endothelial	B/Plasma cell	Malignant	13	20	3.80946	2.30828
84138	SLC7A6OS	4.681	2.85e-06	Anti-survival	S2					-0.492		1.973		T/NK cell	Malignant	Malignant	2	18	3.92372	0.128753
84141	EVA1A	3.954	7.68e-05	Anti-survival	S1					2.564				Fibroblast	Fibroblast	Fibroblast	10	10	2.8619	1.11097
84146	ZNF644	-3.494	0.000476	Pro-survival	S3					5.445	Pro-grade	-1.168		T/NK cell	Fibroblast	Leukocyte	6	12	-0.873361	0.126414
84154	RPF2	3.31	0.000932	Anti-survival	S2					-2.401		4.015	Anti-survival	Fibroblast	Malignant	Malignant	2	20	1.91458	-0.490884
84193	SETD3	3.427	0.00061	Anti-survival	S2					-2.219		-0.14		Endothelial	Myeloid	Leukocyte	3	14	1.98749	1.51826
84215	ZNF541	-4.453	8.46e-06	Pro-survival						5.639	Pro-grade	-0.953		Endothelial	Endothelial	Malignant	9	11	-2.81817	1.04228
84260	TCHP	-3.509	0.00045	Pro-survival	S6	-3.311	0.000931	Anti-LNM	L2	-4.399	Anti-grade	0.5		Malignant	Malignant	Malignant	5	12	-3.12376
84272	YIPF4	3.751	0.000176	Anti-survival	S2					-2.739		2.692		Endothelial	Endothelial	Malignant	9	15	2.42962	1.14787
84287	ZDHHC16	4.313	1.61e-05	Anti-survival	S2					2.438		2.534		Fibroblast	Malignant	Malignant	2	10	2.58467	0.391946
84310	C7orf50	3.379	0.000727	Anti-survival	S2					0.676				Mast	Malignant	Malignant	2	20	2.05091	2.6853
84330	ZNF414	-3.097	0.00195	Pro-survival	S3					1.385		-1.851		Fibroblast	Endothelial	Malignant	9	20	-2.54049	-0.576536
84456	L3MBTL3	3.857	0.000115	Anti-survival	S4	3.364	0.00077	Pro-LNM	L5	-0.973		-1.522		T/NK cell	T/NK cell	Fibroblast	11	18	2.99863	2.15614
84460	ZMAT1	-3.163	0.00156	Pro-survival	S3					5.702	Pro-grade	-3.504	Pro-survival	Mast	B/Plasma cell	Malignant	1	16	-1.50873	-0.111475
8447	DOC2B	-3.385	0.000713	Pro-survival						3.646	Pro-grade	-1.78		Endothelial	Endothelial	Endothelial	9	13	-1.13923	-0.344281
84518	CNFN	-3.293	0.000993	Pro-survival	S6	-5.21	1.88e-07	Anti-LNM	L2	-8.287	Anti-grade	2.882		Malignant	Malignant	Malignant	5	6	-4.32372	-4.05958
8452	CUL3	-3.171	0.00152	Pro-survival	S3					-0.548		-3.745	Pro-survival	Endothelial	T/NK cell	Malignant	6	8	-2.05044	-0.115386
84525	HOPX	-3.917	8.98e-05	Pro-survival	S6	-4.138	3.51e-05	Anti-LNM	L2	-7.033	Anti-grade	-0.485		Fibroblast	Malignant	Malignant	5	11	-4.48761	-3.63002
84528	RHOXF2	3.098	0.00195	Anti-survival						1.41		0.975			Malignant	Malignant	5		0.391332
8456	FOXN1	-4.372	1.23e-05	Pro-survival						-3.729	Anti-grade	0.219		Malignant	Malignant	Malignant	5	6	-3.54339	-0.951497
84561	SLC12A8	3.297	0.000978	Anti-survival	S2					-0.932		2.093		Mast	Malignant	Malignant	1	17	1.24871	1.16176
84570	COL25A1	3.961	7.46e-05	Anti-survival						0.899		1.154		Fibroblast	Endothelial	Endothelial	13	10	2.01842	1.72925
8460	TPST1	4.314	1.6e-05	Anti-survival	S4					2.376		2.101		Fibroblast	Malignant	Fibroblast	10	10	2.91032	2.33155
8464	SUPT3H	5.388	7.11e-08	Anti-survival	S2					-0.308		0.821		T/NK cell	Malignant	Malignant	13	8	3.97335	1.44634
84657	LINC00852	-4.208	2.57e-05	Pro-survival						0.467				T/NK cell	Endothelial	Leukocyte	14	4	-3.28007
84678	KDM2B	-3.535	0.000408	Pro-survival	S3					3.234	Pro-grade	-1.54		T/NK cell	Myeloid	Leukocyte	8	19	-2.0203	1.41002
8492	PRSS12	-4.729	2.25e-06	Pro-survival	S3					2.615		-0.342		Malignant	Mast	Malignant	10	6	-3.71289	-1.93004
84933	C8orf76	3.172	0.00152	Anti-survival						-0.35				Fibroblast	Malignant	Malignant	2	15	2.56428	1.03709
8495	PPFIBP2	-6.098	1.07e-09	Pro-survival	S3					-1.627		-6.719	Pro-survival	Fibroblast	Malignant	Leukocyte	5	15	-4.68483	-2.66701
84952	CGNL1	-3.147	0.00165	Pro-survival	S3					3.978	Pro-grade	-5.244	Pro-survival	Endothelial	Endothelial	Malignant	3	13	-2.50846	-0.495857
84957	RELT	3.173	0.00151	Anti-survival	S1					-0.561		-0.289		Myeloid	Myeloid	Leukocyte	12	18	2.99737	0.3804
84961	FBXL20	3.179	0.00148	Anti-survival	S2					-1.595		-0.12		Fibroblast	Fibroblast	Malignant	3	15	2.29168	0.785425
84971	ATG4D	-3.196	0.00139	Pro-survival	S3					2.151		0.603		Malignant	Malignant	Leukocyte	5	18	-1.54775	1.16027
84978	FRMD5	4.218	2.46e-05	Anti-survival	S1					2.425		1.594		Fibroblast	Malignant	Malignant	1	6	3.47051	0.132681
8500	PPFIA1	3.146	0.00166	Anti-survival	S1	4.69	2.73e-06	Pro-LNM	L4	1.312		2.6		Fibroblast	Endothelial	Malignant	9	10	1.66267	3.92914
85012	TCEAL3	4.361	1.3e-05	Anti-survival	S4					1.575		-2.65		Fibroblast	Fibroblast	Fibroblast	4	15	2.91269	2.93396
8503	PIK3R3	-3.208	0.00134	Pro-survival						5.596	Pro-grade	-0.792		Endothelial	Endothelial	Endothelial	9	13	-1.11971
8507	ENC1	3.542	0.000397	Anti-survival						0.342		3.745	Anti-survival	Fibroblast	T/NK cell	Fibroblast	8	10	2.33824	1.55868
85301	COL27A1	3.176	0.00149	Anti-survival	S1					-0.669		0.069		Fibroblast	Malignant	Fibroblast	10	10	1.75705	0.546535
85365	ALG2	3.392	0.000694	Anti-survival	S1					-0.919		1.238		Fibroblast	Myeloid	Malignant	10	18	2.79416	-0.666591
8540	AGPS	3.792	0.00015	Anti-survival	S2					-3.431	Anti-grade	4.296	Anti-survival	Endothelial	Mast	Malignant	14	20	2.11625	-0.457268
85415	RHPN2	3.169	0.00153	Anti-survival	S2	3.752	0.000175	Pro-LNM	L4	4.532	Pro-grade	2.971		Malignant	Malignant	Malignant	2	9	3.5558	3.37401
8543	LMO4	-3.796	0.000147	Pro-survival	S3					5.964	Pro-grade	1.615		Fibroblast	Mast	Fibroblast	14	10	-1.26276	0.525752
85438	CABS1	3.16	0.00158	Anti-survival						0.11		-0.058			Fibroblast	Leukocyte	4		3.52498	1.64776
857	CAV1	3.32	0.0009	Anti-survival	S1					-1.431		1.082		Endothelial	Endothelial	Malignant	4	15	1.75905	-0.411704
858	CAV2	3.908	9.3e-05	Anti-survival	S1					-1.01		1.359		Endothelial	Endothelial	Malignant	9	15	1.56838	-0.0151319
8609	KLF7	3.932	8.42e-05	Anti-survival						-2.873		0.52		Endothelial	Endothelial	Endothelial	9	13	2.10288	0.508652
8614	STC2	7.034	2.01e-12	Anti-survival	S2					1.067		5.027	Anti-survival	Endothelial	Endothelial	Endothelial	10	10	5.02691	0.796009
8650	NUMB	4.365	1.27e-05	Anti-survival						-3		-1.289		Endothelial	Endothelial	Endothelial	9	1	3.75277	-0.477464
8653	DDX3Y	-3.845	0.000121	Pro-survival						3.092	Pro-grade	0.982		Myeloid	Mast	Leukocyte	7	20	-2.64702	0.874356
87	ACTN1	5.428	5.69e-08	Anti-survival	S1					-2.189		4.217	Anti-survival	Fibroblast	Endothelial	Fibroblast	4	10	3.81933	0.172818
8703	B4GALT3	5.6	2.15e-08	Anti-survival	S2					2.636		6.731	Anti-survival	Endothelial	B/Plasma cell	Fibroblast	8	12	4.73677	2.43707
871	SERPINH1	4.994	5.92e-07	Anti-survival	S4					1.278		6.597	Anti-survival	Fibroblast	Endothelial	Fibroblast	10	10	4.01437	0.976738
8772	FADD	4.735	2.19e-06	Anti-survival	S1	4.403	1.07e-05	Pro-LNM	L4	0.597		5.767	Anti-survival	Malignant	Malignant	Fibroblast	2	6	3.20442	2.13589
8775	NAPA	-3.207	0.00134	Pro-survival						-5.693	Anti-grade	-0.461		Myeloid	Myeloid	Leukocyte	11	18	-3.16342	-2.01946
8777	MPDZ	3.523	0.000426	Anti-survival	S4					4.557	Pro-grade	-2.491		Endothelial	Endothelial	Endothelial	9	9	3.10977	2.63001
8800	PEX11A	3.922	8.8e-05	Anti-survival	S2					-1.704		0.423		Fibroblast	B/Plasma cell	Malignant	13	18	2.96497	1.19988
8821	INPP4B	4.399	1.09e-05	Anti-survival	S1					-1.959		1.4		T/NK cell	T/NK cell	Malignant	4	0	2.86925	0.505249
8853	ASAP2	3.153	0.00161	Anti-survival	S1					0.762		2.121		Endothelial	Endothelial	Endothelial	9	13	2.36354	0.618486
8863	PER3	-3.87	0.000109	Pro-survival	S3					2.234		-4.412	Pro-survival	Fibroblast	Fibroblast	Malignant	4	10	-1.3416	-1.0083
8870	IER3	3.638	0.000274	Anti-survival	S1					-0.968		0.31		Myeloid	Fibroblast	Fibroblast	13	1	2.44897	0.329086
8882	ZPR1	3.477	0.000507	Anti-survival	S1	-3.888	0.000101	Anti-LNM	L3	-3.479	Anti-grade			Fibroblast	Malignant	Malignant	2	12	2.06362	-2.91707
8887	TAX1BP1	3.092	0.00199	Anti-survival	S2					0.108		-0.877		T/NK cell	B/Plasma cell	Malignant	11	8	2.56422	0.80432
8910	SGCE	3.276	0.00105	Anti-survival	S4					3.964	Pro-grade	1.379		Fibroblast	Fibroblast	Malignant	3	15	3.09351	1.67965
8974	P4HA2	3.414	0.000641	Anti-survival						-2.03		4.981	Anti-survival	Fibroblast	Malignant	Fibroblast	10	10	2.33182	-0.221301
89846	FGD3	-4.88	1.06e-06	Pro-survival	S5					-1.23		-3.086		T/NK cell	T/NK cell	Leukocyte	11	11	-3.25568	-0.120631
8985	PLOD3	3.599	0.00032	Anti-survival	S4					4.597	Pro-grade	8.027	Anti-survival	Fibroblast	Endothelial	Fibroblast	9	15	3.13819	1.89538
8992	ATP6V0E1	3.18	0.00147	Anti-survival	S4					-0.586		-3.583	Pro-survival	Fibroblast	Myeloid	Leukocyte	10	20	3.34402	0.0353816
9015	TAF1A	3.364	0.000768	Anti-survival	S2					2.219		4.274	Anti-survival	Malignant	Malignant	Malignant	13	18	2.73116	1.73762
90273	CEACAM21	-3.509	0.00045	Pro-survival	S5					-0.297		-0.445		Myeloid	B/Plasma cell	Leukocyte	11	20	-2.72815	-1.14753
90324	CCDC97	-3.468	0.000524	Pro-survival	S5					2.399		1.117		Endothelial	T/NK cell	Leukocyte	8	8	-1.42562	-0.141462
9039	UBA3	-3.75	0.000177	Pro-survival	S3					3.995	Pro-grade	-0.419		Fibroblast	Mast	Malignant	14	18	-1.99757	-2.08278
90592	ZNF700	-3.396	0.000683	Pro-survival						2.743		-0.229		Endothelial	Myeloid	Leukocyte	10	20	-1.55642	-0.666056
9064	MAP3K6	-4.037	5.41e-05	Pro-survival	S3					-0.591		1.113		Endothelial	Malignant	Malignant	3	15	-3.28007	-1.58701
90843	TCEAL8	3.903	9.51e-05	Anti-survival	S4					2.113		0.884		Fibroblast	Endothelial	Fibroblast	10	15	3.35538	2.47698
9087	TMSB4Y	-3.114	0.00185	Pro-survival	S3					3.606	Pro-grade	-2.062		Myeloid	Endothelial	Malignant	3	12	-1.84635	0.307582
90874	ZNF697	4.695	2.67e-06	Anti-survival	S1					-0.121		1.307		Fibroblast	Fibroblast	Fibroblast	12	10	3.02722	1.39857
9100	USP10	3.908	9.3e-05	Anti-survival	S2					-1.407		1.302		Malignant	Malignant	Leukocyte	2	20	3.33272	1.41076
9110	MTMR4	-3.345	0.000824	Pro-survival	S3					3.306	Pro-grade	-0.348		Malignant	Mast	Malignant	1	9	-2.22806	-0.01237
9123	SLC16A3	4.734	2.2e-06	Anti-survival	S1					2.955		6.304	Anti-survival	Myeloid	Myeloid	Leukocyte	12	14	3.71068	0.983906
91272	BOD1	4.341	1.42e-05	Anti-survival	S2					4.336	Pro-grade	3.154	Anti-survival	Fibroblast	Malignant	Fibroblast	2	10	5.06137	0.840711
91283	MSANTD3	4.504	6.66e-06	Anti-survival	S1					1.586				Fibroblast	B/Plasma cell	Fibroblast	10	10	2.96039	0.438787
914	CD2	-3.654	0.000258	Pro-survival	S5					4.798	Pro-grade	-9.81	Pro-survival	T/NK cell	T/NK cell	Leukocyte	11	8	-1.63506	1.58637
915	CD3D	-3.756	0.000172	Pro-survival	S5					4.223	Pro-grade	-7.516	Pro-survival	T/NK cell	T/NK cell	Leukocyte	11	8	-1.86281	1.78725
916	CD3E	-4.191	2.78e-05	Pro-survival	S5	3.353	0.000798	Pro-LNM	L5	4.576	Pro-grade	-6.397	Pro-survival	T/NK cell	T/NK cell	Leukocyte	6	0	-2.575	1.64518
91683	SYT12	3.333	0.000858	Anti-survival	S1					1.599		2.32		Malignant	Malignant	Malignant	2	18	1.84581	1.47992
917	CD3G	-3.8	0.000144	Pro-survival	S5					3.681	Pro-grade	-6.838	Pro-survival	T/NK cell	T/NK cell	Leukocyte	6	8	-1.83012	1.59736
91782	CHMP7	-3.234	0.00122	Pro-survival	S5					3.403	Pro-grade	-3.708	Pro-survival	Endothelial	Mast	Leukocyte	11	12	-1.44286	1.13709
919	CD247	-3.945	7.99e-05	Pro-survival	S5					3.891	Pro-grade	-7.172	Pro-survival	T/NK cell	T/NK cell	Leukocyte	11	11	-2.47158
921	CD5	-4.566	4.97e-06	Pro-survival	S5					3.163	Pro-grade	-5.131	Pro-survival	T/NK cell	T/NK cell	Leukocyte	11	12	-2.88216	0.923425
92104	TTC30A	3.828	0.000129	Anti-survival	S2					0.204		0.509		Fibroblast	Malignant	Endothelial	5	10	2.65486	-0.111066
9213	XPR1	4.103	4.08e-05	Anti-survival	S1					0.069		3.814	Anti-survival	Malignant	Malignant	Malignant	0	9	2.22011	-0.211437
9214	FCMR	-3.111	0.00186	Pro-survival	S5					3.025				T/NK cell	T/NK cell	Leukocyte	7	16	-1.84592	1.6918
9217	VAPB	3.383	0.000718	Anti-survival	S2					-1.101		3.732	Anti-survival	Fibroblast	Fibroblast	Malignant	13	15	2.50294	-0.249912
923	CD6	-4.376	1.21e-05	Pro-survival	S5					4.943	Pro-grade	-7.116	Pro-survival	T/NK cell	T/NK cell	Leukocyte	7	8	-2.24221	2.19317
9230	RAB11B	-4.729	2.26e-06	Pro-survival	S3					3.523	Pro-grade	-1.517		Fibroblast	B/Plasma cell	Endothelial	13	15	-2.86628	0.835698
924	CD7	-3.197	0.00139	Pro-survival	S5					2.871		-4.755	Pro-survival	T/NK cell	T/NK cell	Leukocyte	11	11	-1.76155	1.78234
9240	PNMA1	5.581	2.38e-08	Anti-survival	S2					-0.051		0.227		Fibroblast	Fibroblast	Endothelial	4	20	3.91362	0.817746
9241	NOG	3.188	0.00143	Anti-survival						1.724		-3.843	Pro-survival	Fibroblast	Fibroblast	Fibroblast	10	15	1.88585	1.65263
9242	MSC	4.881	1.06e-06	Anti-survival	S4					2.437		1.285		Fibroblast	Malignant	Fibroblast	13	10	3.5658	1.15406
9248	GPR50	3.105	0.0019	Anti-survival						0.951		-0.774			Malignant	Malignant	5		1.04095	-0.462352
92610	TIFA	-3.204	0.00135	Pro-survival	S3					4.563	Pro-grade	0.66		T/NK cell	B/Plasma cell	Leukocyte	9	8	-0.72186	0.23601
9265	CYTH3	4.168	3.08e-05	Anti-survival	S1					-2.606		1.303		Fibroblast	Fibroblast	Fibroblast	10	15	2.69694	1.04316
92806	CENPBD1P	4.443	8.88e-06	Anti-survival	S2					-0.391									3.28718	-0.0516821
930	CD19	-3.708	0.000209	Pro-survival	S5	3.234	0.00122	Pro-LNM	L5	5.059	Pro-grade	-4.499	Pro-survival	B/Plasma cell	B/Plasma cell	Leukocyte	12	16	-2.2669	3.38072
931	MS4A1	-3.317	0.000911	Pro-survival	S5	3.289	0.001	Pro-LNM	L5	5.073	Pro-grade	-6.404	Pro-survival	B/Plasma cell	T/NK cell	Leukocyte	12	16	-1.89852	2.92769
93134	ZNF561	-3.279	0.00104	Pro-survival	S6	-4.453	8.48e-06	Anti-LNM	L2	-4.483	Anti-grade	0.347		Malignant	Endothelial	Malignant	3	20	-3.2044	-3.49035
9324	HMGN3	-3.476	0.000509	Pro-survival	S3					3.91	Pro-grade	-2.858		Endothelial	Endothelial	Malignant	9	19	-3.16903	-1.49437
9365	KL	-3.916	9e-05	Pro-survival	S3					2.234		-2.707		Endothelial	Endothelial	Endothelial	9	13	-2.71028	-0.308702
939	CD27	-3.702	0.000214	Pro-survival						4.859	Pro-grade	-7.094	Pro-survival	T/NK cell	B/Plasma cell	Leukocyte	11	2	-1.94745	0.998106
93986	FOXP2	-3.695	0.00022	Pro-survival	S3					-0.664		-0.619		Endothelial	Malignant	Malignant	3	10	-2.72771	-2.21757
94039	ZNF101	-3.519	0.000432	Pro-survival	S5	3.557	0.000375	Pro-LNM	L5	1.293		0.151		T/NK cell	T/NK cell	Leukocyte	7	2	-1.87552	2.42107
9404	LPXN	-3.409	0.000652	Pro-survival						3.335	Pro-grade	-5.13	Pro-survival	T/NK cell	T/NK cell	Leukocyte	11	18	-2.20822	2.23332
9411	ARHGAP29	3.539	0.000401	Anti-survival	S1					1.195		1.336		Endothelial	Endothelial	Endothelial	9	9	3.13403	0.865268
9413	ENTREP1	-3.995	6.46e-05	Pro-survival	S3					2.097									-2.62854	-1.44881
94241	TP53INP1	-3.691	0.000223	Pro-survival	S5					0.116		-5.104	Pro-survival	B/Plasma cell	B/Plasma cell	Leukocyte	12	5	-2.18384	-0.0174327
9442	MED27	3.256	0.00113	Anti-survival	S1					-0.237		2.014		Malignant	Malignant	Malignant	2	9	2.97627	-0.411869
9446	GSTO1	3.112	0.00186	Anti-survival	S1					0.087		2.193		Myeloid	Malignant	Fibroblast	2	1	2.21455	0.576817
9452	ITM2A	-3.629	0.000284	Pro-survival	S5					2.829		-7.23	Pro-survival	Endothelial	Endothelial	Leukocyte	9	12	-1.92858	0.699228
946	SIGLEC6	-3.424	0.000617	Pro-survival	S5					-1.963		-0.107		Mast	Mast	Leukocyte	14	17	-3.12305	-1.06306
949	SCARB1	3.395	0.000687	Anti-survival	S2					0.376		3.96	Anti-survival	Endothelial	Endothelial	Endothelial	9	20	2.15678	0.582564
951	CD37	-3.225	0.00126	Pro-survival	S5	3.898	9.72e-05	Pro-LNM	L5	5.465	Pro-grade	-2.693		T/NK cell	Mast	Leukocyte	14	16	-1.52329	3.21536
9557	CHD1L	4.373	1.23e-05	Anti-survival						0.319		4.878	Anti-survival	Fibroblast	Mast	Fibroblast	14	18	2.78792	-0.142557
9562	MINPP1	4.001	6.32e-05	Anti-survival	S1					1.644		-1.638		Fibroblast	Endothelial	Fibroblast	14	15	2.81868	-0.236839
9590	AKAP12	3.98	6.89e-05	Anti-survival	S4					2.557		2.672		Mast	Fibroblast	Endothelial	3	17	3.58439	1.69324
9643	MORF4L2	4.155	3.26e-05	Anti-survival	S2					-0.791		5.03	Anti-survival	Fibroblast	Malignant	Fibroblast	10	10	3.77166	-0.200691
9645	MICAL2	3.594	0.000326	Anti-survival	S1					-1.021		0.149		Fibroblast	T/NK cell	Fibroblast	11	10	2.12854	-0.511121
966	CD59	3.144	0.00167	Anti-survival	S1					-2.137		-2.916		Endothelial	Endothelial	Endothelial	9	15	1.68226	-0.645097
9679	FAM53B	-5.45	5.04e-08	Pro-survival	S3					3.711	Pro-grade	-4.041	Pro-survival	T/NK cell	T/NK cell	Leukocyte	11	2	-4.1525
9712	USP6NL	-3.399	0.000677	Pro-survival	S6					-3.151	Anti-grade	-1.349		Endothelial	Endothelial	Malignant	5	16	-3.39788	-2.94651
973	CD79A	-3.341	0.000836	Pro-survival	S5					4.417	Pro-grade	-4.427	Pro-survival	B/Plasma cell	B/Plasma cell	Leukocyte	12	16	-1.70437	1.40282
9734	HDAC9	3.853	0.000117	Anti-survival	S1					0.802		0.594		B/Plasma cell	B/Plasma cell	Malignant	12	20	3.19424	1.49268
9790	BMS1	4.847	1.26e-06	Anti-survival	S2					-0.116		1.731		Endothelial	Malignant	Malignant	2	18	4.08105	1.58923
9791	PTDSS1	3.511	0.000446	Anti-survival	S2					2.409		3.817	Anti-survival	Endothelial	Malignant	Malignant	2	20	3.17548	1.08915
9793	CKAP5	3.481	0.0005	Anti-survival	S2	3.213	0.00131	Pro-LNM	L4	2.631		4.421	Anti-survival	Mast	Malignant	Malignant	2	12	3.74801	1.78164
9806	SPOCK2	-3.333	0.000861	Pro-survival	S5					5.11	Pro-grade	-7.28	Pro-survival	T/NK cell	T/NK cell	Leukocyte	11	2	-2.19369	2.50585
9819	TSC22D2	3.356	0.00079	Anti-survival	S1					-6.775	Anti-grade	2.28		Mast	Mast	Endothelial	14	17	1.48532	-2.03239
9828	ARHGEF17	3.634	0.000279	Anti-survival	S4					1.119		1.5		Fibroblast	Fibroblast	Fibroblast	4	15	2.76279	-0.156795
9847	C2CD5	-3.477	0.000506	Pro-survival	S3					3.478	Pro-grade			Mast	Endothelial	Leukocyte	3	18	-1.57464	1.59496
9905	SGSM2	-3.363	0.000771	Pro-survival	S3					0.814		-4.456	Pro-survival	Endothelial	Endothelial	Malignant	7	17	-2.90869	-0.190274
9934	P2RY14	-3.966	7.3e-05	Pro-survival	S5					0.645		-7.206	Pro-survival	Mast	Mast	Leukocyte	14	18	-3.07158	-0.921949
9945	GFPT2	3.342	0.000832	Anti-survival	S4					1.087		0.141		Fibroblast	Fibroblast	Fibroblast	3	10	3.18876	2.33142
996	CDC27	3.405	0.000663	Anti-survival						-1.389		1.203		Fibroblast	Endothelial	Leukocyte	9	15	2.68785	-0.210842
9975	NR1D2	-3.556	0.000376	Pro-survival	S3					3.781	Pro-grade	-3.134	Pro-survival	Fibroblast	B/Plasma cell	Endothelial	7	15	-1.49823	-0.507874
79671	NLRX1					-6.695	2.15e-11	Anti-LNM	L2	-9.778	Anti-grade	-2.937		Endothelial	Malignant	Malignant	5	20	-3.94759	-4.27004
145226	RDH12					-6.691	2.21e-11	Anti-LNM	L1	-8.009	Anti-grade	0.294		Malignant	Malignant	Malignant	5	6	-2.74285	-5.67887
255189	PLA2G4F					-6.69	2.24e-11	Anti-LNM	L1	-7.676	Anti-grade	-1.978		Malignant	Malignant	Malignant	5	6	-3.38871	-6.50771
43849	KLK12					-6.525	6.8e-11	Anti-LNM	L2	-7.646	Anti-grade	0.856		Malignant	Malignant	Malignant	5	6	-3.60489	-5.10239
84651	SPINK7					-6.354	2.1e-10	Anti-LNM	L2	-5.323	Anti-grade	2.502		Malignant	Malignant	Malignant	2	6	-3.449	-5.24519
29094	LGALSL					-6.286	3.26e-10	Anti-LNM	L1	-8.435	Anti-grade			Malignant	B/Plasma cell	Malignant	4	15	-2.92207	-4.4807
54414	SIAE					-6.275	3.49e-10	Anti-LNM	L2	-5.312	Anti-grade	-0.492		Endothelial	Endothelial	Endothelial	9	15	-1.28624	-4.61092
7280	TUBB2A					-6.227	4.74e-10	Anti-LNM	L1	-11.822		2.068		Malignant	Malignant	Malignant	13	6	-3.07727	-5.01399
9333	TGM5					-6.144	8.04e-10	Anti-LNM	L2	-8.157	Anti-grade	-0.106		Malignant	Malignant	Malignant	5	19	-3.80845	-4.04445
154810	AMOTL1					-6.107	1.02e-09	Anti-LNM		-3.896	Anti-grade	1.033		Fibroblast	Fibroblast	Malignant	3	15	-1.76867	-4.64657
8766	RAB11A					-6.045	1.5e-09	Anti-LNM	L2	-7.077	Anti-grade	1.099		Endothelial	Endothelial	Endothelial	9	13	-2.37879	-5.43367
6820	SULT2B1					-5.971	2.36e-09	Anti-LNM	L2	-10.262		1.48		Malignant	Malignant	Malignant	5	6	-3.45749	-4.95632
81563	C1orf21					-5.952	2.66e-09	Anti-LNM	L1	-3.978	Anti-grade			Endothelial	Fibroblast	Endothelial	3	20	-3.24764	-4.1348
5595	MAPK3					-5.92	3.21e-09	Anti-LNM	L2	-7.029	Anti-grade	0.027		Endothelial	Endothelial	Endothelial	9	13	-2.11586	-4.485
26525	IL36RN					-5.865	4.5e-09	Anti-LNM	L1	-10.745				Malignant	Malignant	Malignant	5	6	-4.41978	-5.65388
25996	REXO2					-5.827	5.64e-09	Anti-LNM	L3	-5.718	Anti-grade	3.579	Anti-survival	Fibroblast	Malignant	Fibroblast	10	15	-0.745409	-5.08235
152503	SH3D19					-5.756	8.62e-09	Anti-LNM		-5.264	Anti-grade	-5.114	Pro-survival	Fibroblast	Fibroblast	Fibroblast	3	10	-4.28001	-4.26503
6699	SPRR1B					-5.74	9.45e-09	Anti-LNM	L2	-11.87		2.239		Malignant	Malignant	Malignant	5	6	-4.51333	-4.33832
1382	CRABP2					-5.679	1.35e-08	Anti-LNM	L2	-7.468	Anti-grade	4.086	Anti-survival	Malignant	Malignant	Fibroblast	10	10	-2.66391	-4.29946
23306	NEMP1					5.622	1.88e-08	Pro-LNM		8.043	Pro-grade			Malignant	Malignant	Malignant	2	9	2.95809	2.60585
9538	EI24					-5.6	2.14e-08	Anti-LNM		-4.217	Anti-grade	4.825	Anti-survival	Fibroblast	Malignant	Malignant	2	10	-0.507866	-5.16681
7277	TUBA4A					-5.551	2.84e-08	Anti-LNM	L1	-11.161		2.536		T/NK cell	Malignant	Malignant	2	12	-2.55624	-4.46859
55803	ADAP2					-5.547	2.91e-08	Anti-LNM	L1	-9.094	Anti-grade	-1.087		Myeloid	Myeloid	Leukocyte	12	20	-3.47996	-5.31692
81786	TRIM7					-5.414	6.17e-08	Anti-LNM	L2	-4.74	Anti-grade	1.976		Malignant	Malignant	Malignant	2	6	-2.6452	-4.74758
147645	VSIG10L					-5.412	6.23e-08	Anti-LNM		-6.488	Anti-grade	2.172		Myeloid	Mast	Malignant	1	14	-3.25205	-5.19207
5655	KLK10					-5.409	6.33e-08	Anti-LNM	L1	-9.551	Anti-grade	-1.278		Malignant	Malignant	Malignant	5	6	-3.4701	-4.2775
79098	C1orf116					-5.409	6.34e-08	Anti-LNM	L2	-8.149	Anti-grade			Malignant	Malignant	Malignant	5	6	-2.99215	-4.85191
9735	KNTC1					5.373	7.76e-08	Pro-LNM	L4	7.239	Pro-grade	7.368	Anti-survival	B/Plasma cell	B/Plasma cell	Malignant	2	12	0.960905	1.84928
8655	DYNLL1					-5.36	8.33e-08	Anti-LNM	L1	-8.909	Anti-grade	3.141	Anti-survival	Fibroblast	Malignant	Malignant	2	15	-3.08618	-4.75231
26085	KLK13					-5.356	8.49e-08	Anti-LNM	L2	-6.426	Anti-grade	0.707		Malignant	Malignant	Malignant	5	6	-2.75298	-4.37007
388533	KRTDAP					-5.348	8.91e-08	Anti-LNM	L1	-9.557	Anti-grade	2.496		Malignant	Malignant	Malignant	5	6	-3.10458	-3.42815
3373	HYAL1					-5.308	1.11e-07	Anti-LNM		-7.804	Anti-grade	-1.108		Endothelial	Endothelial	Endothelial	9	13	-2.92466	-4.51701
79980	DSN1					5.271	1.36e-07	Pro-LNM	L4	5.421	Pro-grade	6.563	Anti-survival	Endothelial	Malignant	Malignant	2	12	1.78843	2.72457
128488	WFDC12					-5.267	1.39e-07	Anti-LNM	L1	-6.27	Anti-grade	0.53		Malignant	Malignant	Malignant	5	6	-2.72732	-4.42543
1824	DSC2					-5.257	1.47e-07	Anti-LNM	L2	-11.291		1.984		Malignant	Malignant	Malignant	5	19	-3.77822	-5.0211
126638	RPTN					-5.245	1.56e-07	Anti-LNM		-5.144	Anti-grade	1.509			Fibroblast	Malignant	10		-2.68933	-4.31828
5650	KLK7					-5.191	2.09e-07	Anti-LNM	L1	-8.476	Anti-grade	1.627		Malignant	Malignant	Malignant	5	6	-2.47761	-3.69129
144501	KRT80					-5.191	2.09e-07	Anti-LNM	L1	-7.869	Anti-grade	1.025		Malignant	Malignant	Malignant	5	9	-3.90528	-4.72772
204219	CERS3					-5.173	2.3e-07	Anti-LNM	L2	-10.401				Malignant	Malignant	Malignant	5	6	-3.34609	-4.5266
286827	TRIM59					5.169	2.36e-07	Pro-LNM		4.488	Pro-grade	4.45	Anti-survival	T/NK cell	T/NK cell	Leukocyte	11	2	1.83768	3.92749
220963	SLC16A9					-5.156	2.52e-07	Anti-LNM	L2	-3.975	Anti-grade	-2.844		Malignant	Malignant	Malignant	2	9	-3.67218	-4.67631
8027	STAM					-5.152	2.57e-07	Anti-LNM	L2	-7.285	Anti-grade	-2.224		T/NK cell	T/NK cell	Leukocyte	11	2	-2.58446	-4.7744
11012	KLK11					-5.147	2.64e-07	Anti-LNM	L2	-9.488	Anti-grade	-0.143		Malignant	Malignant	Malignant	5	6	-3.8673	-4.21956
4841	NONO					5.133	2.85e-07	Pro-LNM		7.065	Pro-grade	1.847		Endothelial	Endothelial	Fibroblast	2	12	2.97123	2.12096
56300	IL36G					-5.133	2.85e-07	Anti-LNM	L1	-7.061	Anti-grade			Malignant	Malignant	Malignant	5	6	-2.67816	-4.72168
8424	BBOX1					-5.106	3.29e-07	Anti-LNM	L2	-7.092	Anti-grade	1.794		Malignant	Malignant	Malignant	5	6	-2.48197
54989	ZNF770					-5.099	3.41e-07	Anti-LNM	L2	-6.569	Anti-grade	-0.643		Malignant	Malignant	Malignant	5	18	-2.24737	-5.42779
284207	METRNL					-5.095	3.48e-07	Anti-LNM	L2	-8.471	Anti-grade	0.514		Myeloid	Myeloid	Leukocyte	8	1	-1.88901	-3.4233
6703	SPRR2D					-5.047	4.5e-07	Anti-LNM		-9.065	Anti-grade	-0.774		Malignant	Malignant	Malignant	5	6	-2.69541	-2.82181
50862	RNF141					-5.044	4.55e-07	Anti-LNM	L2	-5.895	Anti-grade	-1.276		Malignant	Malignant	Malignant	2	6	-2.00795	-4.31627
7153	TOP2A					5.044	4.56e-07	Pro-LNM	L4	8.181	Pro-grade	11.923	Anti-survival	Malignant	Malignant	Malignant	2	12	1.34599	2.7775
113026	PLCD3					-5.023	5.08e-07	Anti-LNM	L1	-4.64	Anti-grade	-0.709		Malignant	Malignant	Malignant	0	6	0.874952	-3.34254
56413	LTB4R2					-5.023	5.08e-07	Anti-LNM		-7.682	Anti-grade	0.148		Malignant	Malignant	Malignant	5	6	-2.74187	-5.83308
3898	LAD1					-5.008	5.5e-07	Anti-LNM	L1	-11.211		1.066		Malignant	Malignant	Malignant	5	6	-3.05865	-4.65572
6590	SLPI					-5.005	5.6e-07	Anti-LNM	L2	-7.648	Anti-grade	2.465		Malignant	Malignant	Malignant	5	6	-3.6009	-4.04038
2941	GSTA4					-5.004	5.61e-07	Anti-LNM	L2	-4.492	Anti-grade	-5.451	Pro-survival	Fibroblast	Malignant	Fibroblast	0	15	-2.93789	-3.85349
5885	RAD21					5.003	5.65e-07	Pro-LNM	L4	4.204	Pro-grade	2.577		T/NK cell	Malignant	Malignant	2	12	1.95613	3.32232
29028	ATAD2					4.984	6.22e-07	Pro-LNM	L4	5.794	Pro-grade	6.85	Anti-survival	Malignant	Malignant	Malignant	2	12	2.26449	3.43525
5984	RFC4					4.971	6.65e-07	Pro-LNM	L4	6.258	Pro-grade	9.594	Anti-survival	Malignant	Malignant	Malignant	2	12	1.35137	2.2183
6706	SPRR2G					-4.966	6.82e-07	Anti-LNM		-8.416	Anti-grade	-0.017		Malignant	Mast	Malignant	5	6	-2.79798	-3.85361
84283	TMEM79					-4.959	7.07e-07	Anti-LNM	L2	-11.096		4.63	Anti-survival	Malignant	Malignant	Malignant	5	6	-3.85148	-3.57904
5252	PHF1					4.955	7.23e-07	Pro-LNM	L5	6.618	Pro-grade	-4.506	Pro-survival	Fibroblast	T/NK cell	Leukocyte	8	16	0.0758279	3.16252
5025	P2RX4					4.955	7.23e-07	Pro-LNM	L5	5.626	Pro-grade	-0.749		Myeloid	Myeloid	Leukocyte	12	1	2.35234	3.83611
123879	DCUN1D3					-4.946	7.57e-07	Anti-LNM	L1	-7.528	Anti-grade	-0.52		Endothelial	Fibroblast	Leukocyte	1	9	-0.902165	-4.54794
1974	EIF4A2					4.927	8.34e-07	Pro-LNM	L4	5.698	Pro-grade	-3.206	Pro-survival	T/NK cell	Fibroblast	Leukocyte	3	7	2.01762	1.71603
134957	STXBP5					-4.926	8.39e-07	Anti-LNM	L2	-5.25	Anti-grade	-0.662		Mast	Mast	Fibroblast	14	17	-2.49719	-3.78147
64710	NUCKS1					4.911	9.07e-07	Pro-LNM	L4	5.654	Pro-grade	2.735		Fibroblast	Malignant	Malignant	2	12	1.35442	4.01043
10845	CLPX					-4.905	9.35e-07	Anti-LNM	L2	-6.54	Anti-grade	0.586		Fibroblast	Malignant	Leukocyte	13	15	-1.37222	-4.27529
126410	CYP4F22					-4.902	9.48e-07	Anti-LNM	L1	-6.884	Anti-grade	0.615		Mast	Mast	Leukocyte	14	17	-2.46561	-4.29135
26521	TIMM8B					-4.887	1.03e-06	Anti-LNM		-4.233	Anti-grade	3.534	Anti-survival	Fibroblast	Malignant	Malignant	2	15	-1.55555	-4.40188
64834	ELOVL1					-4.871	1.11e-06	Anti-LNM	L1	-8.966	Anti-grade	2.254		Endothelial	Endothelial	Endothelial	9	13	-2.46377	-4.56031
23354	HAUS5					4.868	1.13e-06	Pro-LNM	L4	4.136	Pro-grade	2.231		Malignant	Malignant	Malignant	2	12	0.305109	1.85063
55686	MREG					-4.866	1.14e-06	Anti-LNM	L2	-6.908	Anti-grade	-2.093		Malignant	Myeloid	Leukocyte	11	19	-3.55394	-5.2124
10000	AKT3					4.861	1.17e-06	Pro-LNM	L5	5.81	Pro-grade	-1.131		Endothelial	Endothelial	Endothelial	9	9	0.465545	4.6112
332	BIRC5					4.833	1.35e-06	Pro-LNM	L4	4.105	Pro-grade	12.2	Anti-survival	Malignant	Malignant	Malignant	2	12	2.33339	3.30983
59344	ALOXE3					-4.827	1.39e-06	Anti-LNM	L1	-8.787	Anti-grade	0.726		Malignant	Malignant	Malignant	5	6	-3.66319	-4.35238
3034	HAL					-4.824	1.41e-06	Anti-LNM	L1	-4.727	Anti-grade	0.024		Malignant	Malignant	Malignant	5	6	-2.12608	-3.98609
54857	GDPD2					-4.802	1.57e-06	Anti-LNM	L1	-5.574	Anti-grade	3.042			Malignant	Malignant	5		-1.04155	-3.42203
25994	HIGD1A					-4.801	1.58e-06	Anti-LNM		-6.646	Anti-grade	1.688		Malignant	Malignant	Malignant	5	18	-2.1967	-4.81956
8909	ENDOU					-4.798	1.6e-06	Anti-LNM	L2	-6.883	Anti-grade	-0.091			Endothelial	Malignant	9		-2.81256	-4.25603
641	BLM					4.797	1.61e-06	Pro-LNM	L4	4.527	Pro-grade	6.711	Anti-survival	T/NK cell	T/NK cell	Leukocyte	11	12	1.11828	2.93102
5271	SERPINB8					-4.795	1.63e-06	Anti-LNM	L1	-9.861	Anti-grade	-0.861		Myeloid	Myeloid	Leukocyte	13	20	-2.2783	-4.03109
51527	GSKIP					-4.794	1.64e-06	Anti-LNM	L2	-8.087	Anti-grade			Malignant	Malignant	Leukocyte	5	6	-0.543009	-4.35988
146691	TOM1L2					-4.782	1.73e-06	Anti-LNM	L2	-8.686	Anti-grade	-1.425		Endothelial	Malignant	Malignant	13	13	-3.33591	-4.98694
81577	GFOD2					-4.777	1.78e-06	Anti-LNM	L1	-10.116		0.352		Endothelial	Endothelial	Endothelial	9	13	-2.52477	-4.09877
84000	TMPRSS13					-4.76	1.93e-06	Anti-LNM	L1	-10.101		0.309		Malignant	Malignant	Malignant	5	6	-2.94257	-4.28071
2312	FLG					-4.759	1.95e-06	Anti-LNM		-6.817	Anti-grade	0.257			Fibroblast	Malignant	1		-3.03052	-3.65596
28966	SNX24					-4.75	2.04e-06	Anti-LNM	L2	-6.068	Anti-grade	0.923		Myeloid	Endothelial	Malignant	3	1	-0.614579	-3.92589
2956	MSH6					4.749	2.05e-06	Pro-LNM	L4	7.957	Pro-grade	5.684	Anti-survival	Fibroblast	Malignant	Malignant	2	12	1.47489	3.41507
3148	HMGB2					4.737	2.17e-06	Pro-LNM	L4	9.059	Pro-grade	7.53	Anti-survival	T/NK cell	T/NK cell	Leukocyte	2	12	2.27157	3.27257
8659	ALDH4A1					-4.727	2.27e-06	Anti-LNM		-5.342	Anti-grade	-1.274		Malignant	Malignant	Malignant	2	6	-0.926117	-4.21551
285973	ATG9B					-4.72	2.36e-06	Anti-LNM		-5.071	Anti-grade	0.244		Mast	T/NK cell	Malignant	7	3	-3.45572	-3.99031
146802	SLC47A2					-4.713	2.44e-06	Anti-LNM	L1	-3.163	Anti-grade	1.115		Malignant	Malignant	Malignant	0	7	-2.52775	-5.52927
26285	CLDN17					-4.712	2.45e-06	Anti-LNM	L2	-7.115	Anti-grade	0.092				Leukocyte			-2.73513	-4.48721
3416	IDE					-4.709	2.49e-06	Anti-LNM	L2	-5.477	Anti-grade	0.15		Mast	B/Plasma cell	Malignant	5	17	-3.12546	-3.66787
2125	EVPL					-4.703	2.57e-06	Anti-LNM	L2	-7.81	Anti-grade	1.008		Malignant	Malignant	Malignant	5	6	-4.10726	-4.0547
11202	KLK8					-4.69	2.73e-06	Anti-LNM	L1	-9.59	Anti-grade	2.107		Malignant	Malignant	Malignant	5	6	-2.15216	-2.55783
254240	BPIFC					-4.685	2.79e-06	Anti-LNM		-7.069	Anti-grade				Malignant	Malignant	5		-2.67158	-3.56587
8803	SUCLA2					-4.68	2.87e-06	Anti-LNM	L2	-5.304	Anti-grade	-0.256		Fibroblast	Malignant	Malignant	10	15	-1.23666	-2.3894
6700	SPRR2A					-4.678	2.9e-06	Anti-LNM		-8.348	Anti-grade	1.671		Malignant	Malignant	Malignant	5	6	-4.18757
121214	SDR9C7					-4.676	2.92e-06	Anti-LNM	L1	-10.609		-0.883		Malignant	Malignant	Malignant	5	6	-3.7319	-5.49595
5805	PTS					-4.675	2.94e-06	Anti-LNM	L3	-5.281	Anti-grade	1.167		Malignant	Malignant	Fibroblast	2	9	-1.92711	-4.15975
93323	HAUS8					4.673	2.96e-06	Pro-LNM	L4	5.522	Pro-grade	2.512		Myeloid	B/Plasma cell	Leukocyte	2	12	0.327354	3.45014
8106	PABPN1					4.67	3.01e-06	Pro-LNM		3.06		1.556		Malignant	Endothelial	Malignant	9	9	0.246231	2.96944
1828	DSG1					-4.666	3.06e-06	Anti-LNM	L1	-10.174		-0.593		Malignant	Malignant	Malignant	5	6	-3.36066	-3.80302
8438	RAD54L					4.665	3.08e-06	Pro-LNM	L4	5.242	Pro-grade	7.441	Anti-survival	Malignant	Malignant	Malignant	2	12	-0.340547	1.82776
7083	TK1					4.658	3.2e-06	Pro-LNM	L4	5.634	Pro-grade	10.604	Anti-survival	Malignant	Malignant	Malignant	2	12	3.11151	3.26242
4172	MCM3					4.655	3.25e-06	Pro-LNM	L4	7.27	Pro-grade	7.036	Anti-survival	Endothelial	Malignant	Endothelial	2	12	0.198603	2.51505
9656	MDC1					4.654	3.26e-06	Pro-LNM	L4	5.549	Pro-grade	1.697		Endothelial	Fibroblast	Fibroblast	3	18	3.65648	1.93419
6317	SERPINB3					-4.646	3.38e-06	Anti-LNM	L2	-6.786	Anti-grade	1.393		Malignant	Malignant	Malignant	5	6	-3.05467	-5.2525
51382	ATP6V1D					-4.63	3.66e-06	Anti-LNM	L1	-8.165	Anti-grade	1.927		Malignant	Malignant	Malignant	5	20	0.375266	-4.06694
55294	FBXW7					-4.625	3.75e-06	Anti-LNM	L2	-4.264	Anti-grade	-2.856		B/Plasma cell	B/Plasma cell	Leukocyte	12	5	-2.42987	-3.8279
9424	KCNK6					-4.613	3.96e-06	Anti-LNM	L1	-9.102	Anti-grade	-1.987		B/Plasma cell	Malignant	Malignant	5	20	-3.50597	-3.28679
115817	DHRS1					-4.611	4.01e-06	Anti-LNM	L2	-8.091	Anti-grade	-4.108	Pro-survival	Malignant	Malignant	Malignant	5	6	-2.54491	-4.38454
125981	ACER1					-4.593	4.36e-06	Anti-LNM		-6.416	Anti-grade	0.452		T/NK cell	Fibroblast	Malignant	3	20	-2.08861	-4.67444
25901	CCDC28A					4.569	4.89e-06	Pro-LNM	L5	6.223	Pro-grade	-6.287	Pro-survival	T/NK cell	B/Plasma cell	Leukocyte	11	12	1.86197	3.64563
54795	TRPM4					-4.568	4.93e-06	Anti-LNM	L1	-3.542	Anti-grade	0.245		Endothelial	Endothelial	Malignant	9	18	-1.03151	-1.71815
57471	ERMN					4.528	5.96e-06	Pro-LNM		4.439	Pro-grade	-0.871		Myeloid	T/NK cell	Fibroblast	11	18	0.923082	3.64296
5768	QSOX1					-4.527	5.99e-06	Anti-LNM	L1	-5.815	Anti-grade	1.412		Myeloid	Myeloid	Leukocyte	12	10	-1.77309	-2.32497
25940	FAM98A					-4.515	6.34e-06	Anti-LNM	L2	-5.504	Anti-grade	2.961		Fibroblast	B/Plasma cell	Fibroblast	10	10	0.117925	-2.75492
11232	POLG2					4.511	6.44e-06	Pro-LNM	L4	5.19	Pro-grade	2.501		Mast	Fibroblast	Malignant	1	19	0.368481	1.90243
54800	KLHL24					4.511	6.45e-06	Pro-LNM	L5	3.724	Pro-grade	-3.888	Pro-survival	T/NK cell	B/Plasma cell	Leukocyte	13	11	2.22699	3.33582
23051	ZHX3					-4.511	6.45e-06	Anti-LNM	L1	-6.064	Anti-grade	-1.346		Fibroblast	Endothelial	Fibroblast	3	10	-1.13207	-2.68779
259173	ALS2CL					-4.511	6.47e-06	Anti-LNM	L2	-8.017	Anti-grade	0.175		Malignant	Malignant	Malignant	5	6	-2.98131	-4.5168
26994	RNF11					-4.508	6.54e-06	Anti-LNM	L2	-7.585	Anti-grade	-3.738	Pro-survival	Malignant	Endothelial	Endothelial	9	15	-3.74282	-3.9661
11144	DMC1					4.503	6.69e-06	Pro-LNM	L4	4.937	Pro-grade	0.079		Fibroblast	T/NK cell	Malignant	8	12	2.48753	2.44376
29095	ORMDL2					-4.503	6.7e-06	Anti-LNM	L1	-7.599	Anti-grade	3.628	Anti-survival	Malignant	Malignant	Leukocyte	5	6	-0.563643	-3.78485
140609	NEK7					-4.502	6.72e-06	Anti-LNM		-4.023	Anti-grade	0.893		Fibroblast	T/NK cell	Leukocyte	8	10	-3.30108	-3.89531
11187	PKP3					-4.501	6.75e-06	Anti-LNM	L1	-10.334		1.861		Malignant	Malignant	Malignant	2	6	-2.51304	-3.52884
10890	RAB10					-4.498	6.87e-06	Anti-LNM	L2	-8.484	Anti-grade	1.649		Malignant	Malignant	Malignant	5	6	-2.1056	-4.39888
6494	SIPA1					4.492	7.05e-06	Pro-LNM	L5	2.813		0.875		Endothelial	Myeloid	Leukocyte	12	11	0.447993	4.36911
6596	HLTF					4.489	7.17e-06	Pro-LNM	L4	6.766	Pro-grade	3.043		Mast	Mast	Malignant	14	17	2.91034	0.882878
58985	IL22RA1					-4.485	7.29e-06	Anti-LNM	L1	-8.574	Anti-grade	0.966		Malignant	Malignant	Malignant	5	16	-2.22487	-3.32284
29986	SLC39A2					-4.477	7.58e-06	Anti-LNM	L1	-7.752	Anti-grade	2.45		Malignant	Malignant	Malignant	5	6	-2.93154	-2.5493
22898	DENND3					4.472	7.75e-06	Pro-LNM	L5	4.665	Pro-grade	-3.627	Pro-survival	Endothelial	B/Plasma cell	Leukocyte	1	14	1.44884	3.92141
60468	BACH2					4.464	8.05e-06	Pro-LNM	L5	5.754	Pro-grade	-3.88	Pro-survival	Fibroblast	T/NK cell	Leukocyte	13	16	1.1048	3.97509
10497	UNC13B					-4.433	9.29e-06	Anti-LNM	L2	-4.751	Anti-grade	-1.4		Endothelial	Endothelial	Endothelial	13	15	-3.03112	-3.61729
9931	HELZ					4.433	9.3e-06	Pro-LNM	L5	3.403	Pro-grade	-2.491		T/NK cell	T/NK cell	Leukocyte	13	11	2.4657	3.08211
1119	CHKA					4.432	9.35e-06	Pro-LNM	L5	5.049	Pro-grade	3.438	Anti-survival	Mast	Mast	Malignant	14	19	1.32048	2.59787
5653	KLK6					-4.427	9.57e-06	Anti-LNM	L1	-6.52	Anti-grade	3.892	Anti-survival	Malignant	Malignant	Malignant	5	6	-2.90194	-3.3523
146956	EME1					4.425	9.65e-06	Pro-LNM	L4	4.392	Pro-grade	5.077	Anti-survival	Malignant	Malignant	Malignant	2	12	1.21772	2.89216
837	CASP4					-4.415	1.01e-05	Anti-LNM	L1	-6.897	Anti-grade	0.308		Endothelial	Endothelial	Leukocyte	9	11	-1.03626	-4.06211
4014	LORICRIN					-4.409	1.04e-05	Anti-LNM	L1	-4.923	Anti-grade					Leukocyte			-1.57705	-2.88644
348	APOE					4.387	1.15e-05	Pro-LNM	L5	3.257	Pro-grade	-0.958		Myeloid	Myeloid	Leukocyte	13	1	2.25283	3.48336
65055	REEP1					-4.373	1.23e-05	Anti-LNM	L2	-2.113		-4.434	Pro-survival	Endothelial	Fibroblast	Malignant	4	13	-2.56334	-3.39905
8728	ADAM19					4.37	1.24e-05	Pro-LNM	L5	3.742	Pro-grade	0.65		Myeloid	Myeloid	Leukocyte	6	14	1.92371	3.71087
23365	ARHGEF12					-4.369	1.25e-05	Anti-LNM	L2	-4.043	Anti-grade	-3.97	Pro-survival	Endothelial	Endothelial	Endothelial	9	13	-2.22612	-3.52757
79088	ZNF426					-4.367	1.26e-05	Anti-LNM	L2	-5.099	Anti-grade	-0.2		Endothelial	Endothelial	Malignant	9	20	-3.51878	-4.77339
7840	ALMS1					4.361	1.3e-05	Pro-LNM	L4	7.097	Pro-grade	2.163		Malignant	Fibroblast	Malignant	3	9	0.799167	2.56327
389337	ARHGEF37					-4.36	1.3e-05	Anti-LNM	L1	-9.661	Anti-grade	-3.05		Malignant	Malignant	Malignant	5	19	-1.66868	-2.46226
23512	SUZ12					4.358	1.31e-05	Pro-LNM	L4	5.602	Pro-grade	1.435		Malignant	Endothelial	Leukocyte	6	19	0.958112	2.35406
9328	GTF3C5					4.354	1.34e-05	Pro-LNM	L4	3.555	Pro-grade	0.662		Endothelial	Malignant	Malignant	2	12	2.94303	2.06119
79729	SH3D21					-4.35	1.36e-05	Anti-LNM	L1	-8.072	Anti-grade	0.28		Myeloid	Malignant	Malignant	5	20	-1.58954	-3.40847
51099	ABHD5					-4.348	1.38e-05	Anti-LNM	L2	-4.448	Anti-grade	0.319		Malignant	Fibroblast	Malignant	13	9	-3.08704	-4.42009
283848	CES4A					-4.336	1.45e-05	Anti-LNM	L2	-4.09	Anti-grade	-0.723		Malignant	B/Plasma cell	Malignant	11	14	-1.49296	-4.0865
84140	FAM161A					4.335	1.45e-05	Pro-LNM		6.74	Pro-grade	2.187		Fibroblast	Fibroblast	Malignant	1	10	3.06148	2.50291
84674	CARD6					-4.329	1.5e-05	Anti-LNM	L1	-6.193	Anti-grade	-1.363		Endothelial	Endothelial	Endothelial	9	18	-1.80229	-3.64705
9119	KRT75					-4.326	1.52e-05	Anti-LNM	L1	-6.268	Anti-grade	1.206		Malignant	Malignant	Malignant	5	6	-1.85206	-4.24844
64946	CENPH					4.323	1.54e-05	Pro-LNM	L4	8.289	Pro-grade	4.203	Anti-survival	Malignant	Malignant	Malignant	2	12	0.719204	2.15474
259266	ASPM					4.323	1.54e-05	Pro-LNM	L4	6.656	Pro-grade	8.459	Anti-survival	Mast	Malignant	Malignant	2	12	2.12533	2.77709
4176	MCM7					4.32	1.56e-05	Pro-LNM	L4	7.671	Pro-grade	7.771	Anti-survival	Malignant	Malignant	Malignant	2	12	1.68155	2.90587
113130	CDCA5					4.319	1.57e-05	Pro-LNM	L4	5.404	Pro-grade	9.189	Anti-survival	Malignant	Malignant	Malignant	2	12	2.59333	2.71812
10472	ZBTB18					4.316	1.59e-05	Pro-LNM	L5	6.105	Pro-grade			Endothelial	Endothelial	Endothelial	9	18	0.257728	3.59192
136288	C7orf57					-4.313	1.61e-05	Anti-LNM		-3.049				T/NK cell	Malignant	Malignant	6	11	-1.98909	-4.03632
7051	TGM1					-4.312	1.61e-05	Anti-LNM	L2	-8.432	Anti-grade	1.311		Malignant	Malignant	Malignant	5	6	-3.67376	-2.6253
3978	LIG1					4.311	1.62e-05	Pro-LNM	L4	7.043	Pro-grade	6.861	Anti-survival	T/NK cell	Malignant	Malignant	2	12	-0.0534352	2.18235
404203	SPINK6					-4.305	1.67e-05	Anti-LNM	L1	-3.661	Anti-grade	2.01		Malignant	Malignant	Malignant	2	6	-2.43772	-2.64612
64137	ABCG4					-4.299	1.71e-05	Anti-LNM	L1	-7.248	Anti-grade	-1.246		Fibroblast	Fibroblast	Malignant	3	15	-2.37509	-3.23276
9156	EXO1					4.297	1.73e-05	Pro-LNM	L4	5.653	Pro-grade	9.952	Anti-survival	T/NK cell	Malignant	Malignant	2	12	1.8282	2.12755
85464	SSH2					4.294	1.76e-05	Pro-LNM	L5	0.448		-1.449		T/NK cell	T/NK cell	Leukocyte	8	11	1.3218	3.80187
1781	DYNC1I2					-4.29	1.79e-05	Anti-LNM		-5.141	Anti-grade	-0.045		Fibroblast	Malignant	Endothelial	2	15	-0.461588	-3.15809
6575	SLC20A2					-4.289	1.8e-05	Anti-LNM	L2	-1.712		-0.539		Endothelial	Malignant	Malignant	0	9	-1.46904	-3.25258
10105	PPIF					-4.288	1.8e-05	Anti-LNM	L1	-8.644	Anti-grade	2.093		Myeloid	Malignant	Leukocyte	5	20	-1.68375	-4.07219
6455	SH3GL1					-4.287	1.81e-05	Anti-LNM	L2	-5.124	Anti-grade	4.678	Anti-survival	Endothelial	Endothelial	Fibroblast	10	10	-1.53028	-3.25764
64783	RBM15					4.277	1.89e-05	Pro-LNM	L4	3.28	Pro-grade	2.591		T/NK cell	T/NK cell	Leukocyte	8	12	2.70051	2.74582
401097	C3orf80					4.276	1.91e-05	Pro-LNM		0.717				Fibroblast	Endothelial	Fibroblast	10	10	1.36628
9121	SLC16A5					-4.27	1.95e-05	Anti-LNM	L2	-1.459		-0.085		Endothelial	Malignant	Endothelial	0	17	-2.29087	-3.33683
1737	DLAT					-4.27	1.96e-05	Anti-LNM	L3	-3.115	Anti-grade	1.779		Malignant	Malignant	Malignant	2	9	0.276685	-3.49544
30012	TLX3					4.268	1.97e-05	Pro-LNM	L4	5.499	Pro-grade	0.01		Malignant	Malignant	Malignant	0	9	0.975963	3.26205
5598	MAPK7					-4.258	2.06e-05	Anti-LNM	L1	-5.38	Anti-grade	-0.399		Endothelial	Endothelial	Endothelial	9	13	-1.5154	-3.86712
971	CD72					4.253	2.11e-05	Pro-LNM	L5	3.792	Pro-grade	0.287		Myeloid	Myeloid	Leukocyte	12	20	0.587546	3.11648
56000	NXF3					-4.251	2.13e-05	Anti-LNM	L2	-1.634		0.219			Myeloid	Leukocyte	12		-0.817627	-3.421
91937	TIMD4					4.249	2.14e-05	Pro-LNM	L5	2.638		-1.381		T/NK cell	Myeloid	Leukocyte	6	12	-0.51603	3.12025
22931	RAB18					-4.248	2.16e-05	Anti-LNM	L2	-6.53	Anti-grade	-3.69	Pro-survival	Malignant	Malignant	Fibroblast	5	6	-1.33167	-3.79206
4751	NEK2					4.245	2.19e-05	Pro-LNM	L4	7.102	Pro-grade	10.04	Anti-survival	Malignant	Malignant	Malignant	2	12	2.61713	3.79102
29894	CPSF1					4.234	2.3e-05	Pro-LNM	L6	3.149	Pro-grade	3.953	Anti-survival	Malignant	B/Plasma cell	Malignant	0	9	1.80797	3.09494
79899	PRR5L					4.233	2.31e-05	Pro-LNM	L5	3.367	Pro-grade	-1.556		T/NK cell	T/NK cell	Leukocyte	8	0	2.18713	4.08191
84057	MND1					4.232	2.32e-05	Pro-LNM	L4	5.234	Pro-grade	7.467	Anti-survival	Malignant	Malignant	Malignant	2	12	1.22597	2.82979
23300	ATMIN					-4.229	2.35e-05	Anti-LNM	L2	-7.454	Anti-grade	-1.748		Fibroblast	Malignant	Malignant	1	20	-1.18064	-2.92243
81615	TMEM163					4.227	2.36e-05	Pro-LNM	L5	1.796		-2.935		Myeloid	Myeloid	Leukocyte	6	14	0.979122	4.14344
5256	PHKA2					4.225	2.39e-05	Pro-LNM	L5	6.655	Pro-grade	1.352		Fibroblast	Mast	Malignant	14	9	-0.231953	2.4099
9099	USP2					-4.224	2.4e-05	Anti-LNM	L1	-7.977	Anti-grade	-2.13		Malignant	Fibroblast	Malignant	4	15	-1.8283
10170	DHRS9					-4.213	2.52e-05	Anti-LNM	L2	-5.568	Anti-grade	-2.329		Mast	Mast	Malignant	14	17	-2.14263	-4.27281
51582	AZIN1					4.203	2.63e-05	Pro-LNM	L5	2.963		1.062		Myeloid	B/Plasma cell	Malignant	14	19	3.00437	1.97405
149708	WFDC5					-4.196	2.71e-05	Anti-LNM	L1	-6.151	Anti-grade	0.145		Malignant	Malignant	Malignant	5	6	-3.26377	-3.36373
54793	KCTD9					-4.19	2.79e-05	Anti-LNM		-2.93		0.66		Malignant	Malignant	Malignant	2	20	-1.04206	-4.28965
50807	ASAP1					4.185	2.85e-05	Pro-LNM	L5	0.837		0.153		Endothelial	Endothelial	Endothelial	9	20	1.4513	3.92209
55783	CMTR2					-4.181	2.9e-05	Anti-LNM	L2	-6.276	Anti-grade			Fibroblast	Malignant	Leukocyte	0	10	-1.0518	-3.48782
6899	TBX1					-4.18	2.92e-05	Anti-LNM		-2.403		1.659		Endothelial	Endothelial	Endothelial	0	13	-1.13836	-2.97409
340533	NEXMIF					4.177	2.95e-05	Pro-LNM		2.25				Malignant	Fibroblast	Malignant	3	9	0.567005	2.99898
8996	NOL3					-4.173	3e-05	Anti-LNM		-3.69	Anti-grade	4.455	Anti-survival	Malignant	Malignant	Malignant	4	15	-2.07206	-3.35499
54863	TOR4A					-4.171	3.03e-05	Anti-LNM		-3.969	Anti-grade			Myeloid	Myeloid	Leukocyte	11	19	-0.606909	-2.79406
4598	MVK					-4.168	3.07e-05	Anti-LNM	L2	-5.823	Anti-grade	0.269		Malignant	Malignant	Malignant	2	6	-2.81206	-4.35499
2887	GRB10					4.165	3.12e-05	Pro-LNM	L5	3.046		4.508	Anti-survival	Endothelial	Endothelial	Endothelial	9	13	1.46941	3.40816
995	CDC25C					4.164	3.12e-05	Pro-LNM	L4	5.595	Pro-grade	9.232	Anti-survival	Malignant	Malignant	Malignant	2	12	3.70788	3.01419
22996	TTC39A					-4.16	3.18e-05	Anti-LNM		-7.386	Anti-grade	-2.07		Malignant	Malignant	Endothelial	5	18	-3.53502	-3.13833
22979	EFR3B					-4.155	3.25e-05	Anti-LNM		-5.4	Anti-grade	-0.139		Endothelial	Endothelial	Endothelial	9	10	-1.40183	-2.96023
4680	CEACAM6					-4.154	3.27e-05	Anti-LNM	L2	-2.889		0.257		Malignant	Malignant	Malignant	5	6	-3.41373	-3.88082
162	AP1B1					-4.152	3.3e-05	Anti-LNM	L2	-4.065	Anti-grade	0.75		Myeloid	Myeloid	Leukocyte	12	1	-1.2368	-3.21725
23120	ATP10B					-4.15	3.32e-05	Anti-LNM		-4.729	Anti-grade	-0.18		B/Plasma cell	Malignant	Malignant	5	16	-3.00853	-2.35971
9306	SOCS6					-4.15	3.32e-05	Anti-LNM	L2	-5.6	Anti-grade	0.673		Mast	Malignant	Fibroblast	5	17	-0.638089	-2.44891
23788	MTCH2					-4.144	3.42e-05	Anti-LNM	L2	-1.675		2.392		Malignant	Malignant	Malignant	2	20	2.01013	-2.86416
3312	HSPA8					-4.143	3.42e-05	Anti-LNM	L3	-2.32		0.62		T/NK cell	T/NK cell	Leukocyte	8	7	-0.217445	-2.66471
501	ALDH7A1					-4.14	3.48e-05	Anti-LNM	L2	-2.071		0.617		Malignant	Malignant	Malignant	2	9	-0.998727	-3.29177
3087	HHEX					4.139	3.49e-05	Pro-LNM	L5	4.687	Pro-grade	-2.214		Endothelial	Endothelial	Endothelial	9	16	0.332906	3.55556
29893	PSMC3IP					4.138	3.51e-05	Pro-LNM	L4	5.111	Pro-grade	5.533	Anti-survival	Malignant	Malignant	Malignant	2	19	1.5916	0.820226
26271	FBXO5					4.137	3.52e-05	Pro-LNM	L4	6.732	Pro-grade	6.042	Anti-survival	T/NK cell	Malignant	Leukocyte	2	12	2.12296	2.64716
2595	GANC					-4.137	3.52e-05	Anti-LNM		-4.597	Anti-grade	-0.915		Endothelial	Malignant	Malignant	0	16	-1.45839
374897	SBSN					-4.137	3.53e-05	Anti-LNM		-8.903	Anti-grade	1.165		Malignant	Malignant	Malignant	5	6	-3.43549
23191	CYFIP1					-4.126	3.7e-05	Anti-LNM	L2	-1.335		0.766		Endothelial	Myeloid	Endothelial	5	20	-1.72197	-3.23654
7569	ZNF182					4.12	3.79e-05	Pro-LNM		5.532	Pro-grade	-1.813		T/NK cell	Fibroblast	Leukocyte	3	18	-0.292705	3.44135
55287	TMEM40					-4.114	3.89e-05	Anti-LNM	L2	-8.029	Anti-grade	3.398	Anti-survival	Malignant	Malignant	Malignant	5	6	-2.4329	-3.49573
56949	XAB2					4.114	3.89e-05	Pro-LNM	L6	1.44		-0.278		Fibroblast	Endothelial	Fibroblast	9	12	-2.16321	1.46801
11113	CIT					4.112	3.93e-05	Pro-LNM	L4	5.594	Pro-grade	1.951		Malignant	Endothelial	Malignant	2	12	2.76717	1.93487
84648	LCE3D					-4.11	3.96e-05	Anti-LNM	L1	-9.652	Anti-grade	0.112		Malignant	Malignant	Malignant	5	6	-3.33235	-2.82383
51011	FAHD2A					4.108	3.99e-05	Pro-LNM	L6	3.553	Pro-grade	2.708		Fibroblast	Malignant	Malignant	2	20	1.47446	2.51743
896	CCND3					4.106	4.02e-05	Pro-LNM	L5	3.223	Pro-grade	-3.033		T/NK cell	Myeloid	Leukocyte	8	18	1.11441	3.48044
27065	NSG1					-4.102	4.1e-05	Anti-LNM	L1	-8.636	Anti-grade			Malignant	Malignant	Malignant	5	6	-2.17036	-5.76827
55223	TRIM62					-4.1	4.13e-05	Anti-LNM	L1	-6.546	Anti-grade	-3.015		Malignant	T/NK cell	Leukocyte	6	19	-2.17444	-3.25094
29841	GRHL1					-4.099	4.14e-05	Anti-LNM	L2	-6.348	Anti-grade	-0.639		Malignant	Mast	Malignant	5	6	-2.80418	-3.96403
135250	RAET1E					-4.099	4.15e-05	Anti-LNM	L2	-7.898	Anti-grade	-1.354		Endothelial	Endothelial	Malignant	5	6	-2.60506	-4.30734
116028	RMI2					4.099	4.15e-05	Pro-LNM	L4	8.08	Pro-grade			Malignant	Malignant	Malignant	2	20	0.756407	2.28687
84292	WDR83					4.087	4.38e-05	Pro-LNM	L6	3.663	Pro-grade	0.321		Fibroblast	Malignant	Malignant	2	12	-0.0509325	2.86404
60386	SLC25A19					4.085	4.42e-05	Pro-LNM	L4	3.641	Pro-grade	4.284	Anti-survival	Myeloid	Myeloid	Leukocyte	12	20	0.819987	2.48083
56998	CTNNBIP1					-4.081	4.48e-05	Anti-LNM	L1	-9.864	Anti-grade	-4.295	Pro-survival	Malignant	Malignant	Malignant	5	6	-2.52188	-3.29896
6996	TDG					-4.07	4.7e-05	Anti-LNM		-4.65	Anti-grade	2.405		Malignant	Malignant	Malignant	2	9	-1.33741	-2.04967
10460	TACC3					4.07	4.7e-05	Pro-LNM	L4	4.343	Pro-grade	8.061	Anti-survival	T/NK cell	T/NK cell	Leukocyte	11	12	0.806722	3.79838
9022	CLIC3					-4.069	4.73e-05	Anti-LNM	L2	-7.44	Anti-grade	0.92		Malignant	Myeloid	Malignant	5	18	-2.6385	-3.06507
151613	TTC14					4.067	4.76e-05	Pro-LNM	L4	0.921		-2.092		Endothelial	Myeloid	Leukocyte	12	4	0.568481	2.58624
1182	CLCN3					-4.066	4.78e-05	Anti-LNM	L2	-5.409	Anti-grade	-1.542		Mast	Mast	Endothelial	14	17	-3.0648	-5.09433
5266	PI3					-4.064	4.82e-05	Anti-LNM	L1	-6.975	Anti-grade	4.01	Anti-survival	Malignant	Malignant	Malignant	5	6	-3.82011	-3.17078
283358	B4GALNT3					-4.064	4.83e-05	Anti-LNM		-5.594	Anti-grade	-0.562		Malignant	Malignant	Malignant	5	9	-3.06467	-4.01529
7852	CXCR4					4.061	4.89e-05	Pro-LNM	L5	7.039	Pro-grade	1.841		T/NK cell	T/NK cell	Leukocyte	8	3	0.252462	3.11795
51738	GHRL					4.059	4.93e-05	Pro-LNM	L5	2.781		-5.287	Pro-survival	Mast	Mast	Leukocyte	12	16	-1.99291	2.09867
5275	SERPINB13					-4.055	5.01e-05	Anti-LNM		-5.664	Anti-grade	-0.036		Malignant	Malignant	Malignant	5	6	-1.87762	-1.97411
5452	POU2F2					4.049	5.14e-05	Pro-LNM	L5	3.377	Pro-grade	-2.598		B/Plasma cell	B/Plasma cell	Leukocyte	11	16	0.0955439	3.97902
4047	LSS					-4.041	5.31e-05	Anti-LNM	L2	-4.124	Anti-grade	1.092		Mast	Malignant	Fibroblast	0	10	-1.12572	-3.45436
9407	TMPRSS11D					-4.039	5.36e-05	Anti-LNM	L2	-4.664	Anti-grade	-0.315		Malignant	Malignant	Malignant	5	6	-3.21025	-4.30121
84216	TMEM117					-4.035	5.46e-05	Anti-LNM	L2	-5.781	Anti-grade	0.205		Endothelial	B/Plasma cell	Malignant	5	9	-3.22949	-4.45144
30011	SH3KBP1					4.034	5.49e-05	Pro-LNM	L5	2.46		-0.629		T/NK cell	Mast	Leukocyte	11	8	3.87066	3.65773
9212	AURKB					4.03	5.57e-05	Pro-LNM	L4	5.125	Pro-grade	10.159	Anti-survival	B/Plasma cell	Malignant	Malignant	2	12	1.24723	3.01547
2589	GALNT1					-4.023	5.74e-05	Anti-LNM	L2	-3.501	Anti-grade	0.135		Malignant	Endothelial	Endothelial	2	9	-1.49039	-1.77125
64748	PLPPR2					-4.022	5.78e-05	Anti-LNM	L1	-6.053	Anti-grade			Fibroblast	Fibroblast	Fibroblast	10	10	-1.16551	-2.15218
9308	CD83					4.021	5.79e-05	Pro-LNM	L5	4.959	Pro-grade	-4.341	Pro-survival	Myeloid	Myeloid	Leukocyte	12	19	0.34628	3.55521
5985	RFC5					4.015	5.95e-05	Pro-LNM	L4	5.986	Pro-grade	6.665	Anti-survival	Malignant	Malignant	Malignant	2	12	1.35117	1.24859
9520	NPEPPS					-4.014	5.97e-05	Anti-LNM	L2	-9.142	Anti-grade	0.564		Malignant	Malignant	Malignant	5	9	-0.983685	-4.50735
51594	NBAS					4.008	6.14e-05	Pro-LNM	L6	0.897		0.353		Mast	Mast	Fibroblast	14	17	0.764364	3.25165
81620	CDT1					4.006	6.18e-05	Pro-LNM	L4	5.193	Pro-grade	9.472	Anti-survival	Malignant	Malignant	Leukocyte	2	12	2.2233	2.97138
84303	CHCHD6					4.005	6.2e-05	Pro-LNM	L4	5.627	Pro-grade	3.287	Anti-survival	Malignant	Malignant	Malignant	2	9	0.489548	3.14359
2997	GYS1					-4.001	6.31e-05	Anti-LNM	L1	-5.07	Anti-grade	6.288	Anti-survival	Malignant	Malignant	Malignant	0	20	1.12232	-2.09198
26239	LCE2B					-3.994	6.49e-05	Anti-LNM		-6.24	Anti-grade	0.312				Malignant			-1.57277	-3.33292
4603	MYBL1					3.993	6.53e-05	Pro-LNM		3.582	Pro-grade	1.133		T/NK cell	T/NK cell	Leukocyte	7	3	2.35935	3.66311
1893	ECM1					-3.99	6.6e-05	Anti-LNM	L2	-4.199	Anti-grade	3.275	Anti-survival	Fibroblast	Fibroblast	Malignant	10	10	-3.43448	-2.46795
29766	TMOD3					-3.99	6.61e-05	Anti-LNM	L2	-5.066	Anti-grade	1.697		Endothelial	Endothelial	Malignant	9	13	-1.38699	-2.91121
83461	CDCA3					3.985	6.74e-05	Pro-LNM	L4	4.48	Pro-grade	7.407	Anti-survival	Malignant	Malignant	Malignant	2	12	3.02236	1.84533
5029	P2RY2					-3.984	6.78e-05	Anti-LNM	L1	-4.204	Anti-grade	0.535		Malignant	B/Plasma cell	Malignant	5	6	-0.58339	-1.73268
6786	STIM1					-3.978	6.94e-05	Anti-LNM	L2	-6.806	Anti-grade	0.431		Mast	T/NK cell	Leukocyte	11	18	-1.88729	-4.24017
9638	FEZ1					-3.977	6.98e-05	Anti-LNM	L3	-1.451		-1.725		Fibroblast	Malignant	Malignant	2	15	0.996241	-3.20101
11322	TMC6					3.967	7.26e-05	Pro-LNM	L5	2.258		1.505		T/NK cell	T/NK cell	Leukocyte	11	2	-1.35645
57419	SLC24A3					-3.965	7.33e-05	Anti-LNM	L1	-3.775	Anti-grade	-2.911		Fibroblast	Mast	Fibroblast	14	10	-1.28732	-2.35777
22900	CARD8					3.963	7.41e-05	Pro-LNM	L5	5.83	Pro-grade	-1.818		Endothelial	Endothelial	Endothelial	9	20	0.210004	3.45055
130589	GALM					3.96	7.51e-05	Pro-LNM	L5	5.715	Pro-grade	-0.86		T/NK cell	T/NK cell	Leukocyte	11	12	-0.616944	3.27957
390	RND3					-3.959	7.54e-05	Anti-LNM	L2	-2.218		1.175		Fibroblast	Fibroblast	Fibroblast	3	10	-0.998994	-2.86497
7298	TYMS					3.954	7.68e-05	Pro-LNM	L4	7.014	Pro-grade	10.996	Anti-survival	Malignant	Malignant	Leukocyte	2	12	0.728081	1.53881
9232	PTTG1					3.952	7.74e-05	Pro-LNM	L4	4.871	Pro-grade	7.565	Anti-survival	Malignant	Malignant	Malignant	2	12	1.8213	1.55533
57502	NLGN4X					-3.951	7.79e-05	Anti-LNM		-1.137		-0.326		Fibroblast	Fibroblast	Fibroblast	13	15	-1.65626	-3.03891
54751	FBLIM1					-3.95	7.81e-05	Anti-LNM	L1	-6.737	Anti-grade	1.723		Fibroblast	Fibroblast	Fibroblast	4	15	0.022837	-4.06223
55188	RIC8B					3.947	7.92e-05	Pro-LNM	L4	5.714	Pro-grade	0.105		Endothelial	Endothelial	Leukocyte	9	13	3.32451	1.62352
83540	NUF2					3.945	7.99e-05	Pro-LNM	L4	5.931	Pro-grade	9.123	Anti-survival	Malignant	B/Plasma cell	Malignant	2	12	1.17514	2.3795
58497	PRUNE1					3.944	8.01e-05	Pro-LNM		3.487	Pro-grade			Fibroblast	Mast	Malignant	1	12	0.871127	2.3681
84679	SLC9A7					3.941	8.12e-05	Pro-LNM	L5	3.466	Pro-grade	1.319		Malignant	Myeloid	Malignant	11	20	0.710386	3.66701
137994	LETM2					-3.937	8.25e-05	Anti-LNM	L1	-3.178	Anti-grade	0.401		Malignant	Malignant	Malignant	8	6	-0.326447	-3.41135
83850	ESYT3					-3.937	8.26e-05	Anti-LNM	L1	-5.26	Anti-grade	0.654		Malignant	Malignant	Malignant	0	9	-2.05212	-4.02515
622	BDH1					-3.932	8.42e-05	Anti-LNM	L2	-5.292	Anti-grade	2.159		Malignant	Malignant	Malignant	5	9	-3.25547	-3.70623
10730	YME1L1					-3.931	8.47e-05	Anti-LNM	L2	-1.464		-0.855		T/NK cell	T/NK cell	Leukocyte	6	2	-1.15621	-3.30456
4074	M6PR					3.928	8.56e-05	Pro-LNM	L4	3.411	Pro-grade	1.184		Myeloid	Myeloid	Leukocyte	12	20	1.7944	2.25529
91151	TIGD7					3.927	8.62e-05	Pro-LNM	L4	7.196	Pro-grade	2.784		Fibroblast	B/Plasma cell	Malignant	3	15	1.33269	2.31777
864	RUNX3					3.916	9.01e-05	Pro-LNM	L5	6.651	Pro-grade	-2.606		T/NK cell	T/NK cell	Leukocyte	8	0	0.241917	3.25267
10749	KIF1C					-3.915	9.04e-05	Anti-LNM	L1	-4.991	Anti-grade	-1.053		Endothelial	Endothelial	Endothelial	9	13	-1.60888	-3.04973
55616	ASAP3					-3.914	9.07e-05	Anti-LNM	L2	-2.516		-1.098		Endothelial	Endothelial	Fibroblast	3	10	-2.13016	-1.82128
29128	UHRF1					3.904	9.44e-05	Pro-LNM		4.851	Pro-grade	4.955	Anti-survival	Malignant	Malignant	Malignant	2	12	0.692469	2.52317
6307	MSMO1					-3.899	9.65e-05	Anti-LNM	L2	-6.967	Anti-grade			Malignant	Malignant	Malignant	5	9	0.671205	-3.626
5158	PDE6B					3.895	9.83e-05	Pro-LNM	L5	4.391	Pro-grade	1.251		T/NK cell	T/NK cell	Leukocyte	11	12	1.01361	2.14311
59342	SCPEP1					3.893	9.9e-05	Pro-LNM	L4	6.463	Pro-grade	-3.134	Pro-survival	Myeloid	Malignant	Malignant	0	15	0.255523	2.68978
81889	FAHD1					-3.888	0.000101	Anti-LNM	L1	-6.381	Anti-grade	2.245		Malignant	Malignant	Malignant	5	9	0.102023	-2.57177
26505	CNNM3					3.888	0.000101	Pro-LNM	L5	4.965	Pro-grade	-1.299		Endothelial	B/Plasma cell	Leukocyte	7	18	-0.0713214	2.22932
10389	SCML2					3.886	0.000102	Pro-LNM		3.551	Pro-grade	2.409		Malignant	Endothelial	Malignant	9	18	0.0133313	1.61782
65986	ZBTB10					3.885	0.000103	Pro-LNM	L5	4.598	Pro-grade	-0.743		Endothelial	Endothelial	Endothelial	13	19	2.76653	3.69053
9646	CTR9					-3.884	0.000103	Anti-LNM	L2	-3.526	Anti-grade	-3.22	Pro-survival	Mast	Mast	Malignant	14	17	0.0706952	-3.66315
301	ANXA1					-3.883	0.000103	Anti-LNM	L2	-7.114	Anti-grade	0.557		Mast	Mast	Malignant	14	17	-3.214	-3.83664
9466	IL27RA					3.882	0.000104	Pro-LNM	L5	7.721	Pro-grade	-1.892		T/NK cell	T/NK cell	Leukocyte	11	2	0.684536	3.62311
9183	ZW10					-3.881	0.000104	Anti-LNM	L3	-3.344	Anti-grade	1.279		Myeloid	Malignant	Malignant	2	12	0.705153	-3.83264
284366	KLK9					-3.877	0.000106	Anti-LNM		-6.231	Anti-grade	0.985			Malignant	Malignant	5		-1.81253
27316	RBMX					3.874	0.000107	Pro-LNM		8.382	Pro-grade	2.205		Malignant	Malignant	Leukocyte	2	12	0.741488
2049	EPHB3					-3.868	0.00011	Anti-LNM	L1	-7.557	Anti-grade	-1.19		Malignant	Malignant	Malignant	5	20	-0.714636	-2.74606
80714	PBX4					3.867	0.00011	Pro-LNM	L5	6.24	Pro-grade	-0.474		T/NK cell	T/NK cell	Leukocyte	7	2	-0.391939	1.45625
140576	S100A16					-3.865	0.000111	Anti-LNM	L2	-8.499	Anti-grade	2.268		Endothelial	Malignant	Malignant	5	6	-2.8686	-3.50942
84926	SPRYD3					-3.865	0.000111	Anti-LNM	L1	-4.334	Anti-grade	-3.664	Pro-survival	Fibroblast	Fibroblast	Malignant	10	10	-0.33938	-2.39169
10611	PDLIM5					-3.862	0.000112	Anti-LNM	L2	-3.146	Anti-grade	-0.294		Endothelial	Endothelial	Endothelial	4	9	-2.14353	-2.31909
169044	COL22A1					3.857	0.000115	Pro-LNM	L5	2.256		2.709		Endothelial	Malignant	Malignant	5	10	1.20396	3.18979
10902	BRD8					3.857	0.000115	Pro-LNM	L4	6.064	Pro-grade	-1.178		Mast	Endothelial	Malignant	2	17	1.52551	1.04522
80352	RNF39					-3.855	0.000116	Anti-LNM	L1	-8.675	Anti-grade	0.491		Malignant	Malignant	Malignant	5	6	-3.75194	-2.97299
57559	STAMBPL1					3.854	0.000116	Pro-LNM	L5	4.773	Pro-grade	-0.634		T/NK cell	T/NK cell	Leukocyte	11	18	0.039063	3.3064
84975	MFSD5					-3.852	0.000117	Anti-LNM	L2	-5.566	Anti-grade	-0.446		Fibroblast	Malignant	Leukocyte	5	10	-2.80704	-3.30748
115992	RNF166					3.849	0.000119	Pro-LNM	L5	3.837	Pro-grade	-1.607		T/NK cell	T/NK cell	Leukocyte	11	11	-0.135011	3.10551
116841	SNAP47					3.846	0.00012	Pro-LNM	L4	5.643	Pro-grade	3.094	Anti-survival	T/NK cell	Malignant	Leukocyte	6	0	1.00481	3.46724
56271	BEX4					3.846	0.00012	Pro-LNM		2.922		-4.189	Pro-survival	Mast	Myeloid	Leukocyte	14	17	1.22065	3.6587
55715	DOK4					-3.843	0.000121	Anti-LNM	L1	-8.621	Anti-grade	-2.927		Endothelial	Endothelial	Endothelial	9	13	-1.35814	-3.277
55653	BCAS4					3.831	0.000127	Pro-LNM	L6	4.691	Pro-grade	0.368		Malignant	Malignant	Leukocyte	5	16	1.08902	2.16045
7993	UBXN8					-3.827	0.00013	Anti-LNM	L2	-3.837	Anti-grade	-0.326		Endothelial	Endothelial	Malignant	13	15	-2.56055	-3.87114
93643	TJAP1					3.823	0.000132	Pro-LNM	L5	4.11	Pro-grade	-1.093		Fibroblast	Fibroblast	Malignant	13	12	0.929606	2.38384
23710	GABARAPL1					3.822	0.000132	Pro-LNM	L5	4.233	Pro-grade	-4.862	Pro-survival	T/NK cell	Fibroblast	Leukocyte	13	11	2.25992	3.39325
10385	BTN2A2					3.822	0.000133	Pro-LNM	L5	5.964	Pro-grade	-2.192		Myeloid	Mast	Leukocyte	14	19	1.06202	4.67549
10535	RNASEH2A					3.821	0.000133	Pro-LNM	L4	7.269	Pro-grade	9.336	Anti-survival	Malignant	Malignant	Malignant	2	12	1.117	2.32805
1027	CDKN1B					3.819	0.000134	Pro-LNM	L5	6.665	Pro-grade	-4.714	Pro-survival	T/NK cell	T/NK cell	Leukocyte	7	2	-0.342686	2.51077
57405	SPC25					3.817	0.000135	Pro-LNM	L4	4.293	Pro-grade	8.556	Anti-survival	Malignant	T/NK cell	Malignant	2	12	2.05512	2.2393
10461	MERTK					3.816	0.000135	Pro-LNM	L5	3.959	Pro-grade	-2.528		Myeloid	B/Plasma cell	Leukocyte	12	1	0.888485
79038	ZFYVE21					-3.812	0.000138	Anti-LNM	L1	-6.027	Anti-grade	-1.248		Malignant	Endothelial	Malignant	9	6	-1.21676	-3.97121
84851	TRIM52					3.811	0.000138	Pro-LNM	L5	6.741	Pro-grade	-2.593		T/NK cell	Endothelial	Malignant	13	11	1.55747	1.94497
196374	KRT78					-3.807	0.000141	Anti-LNM	L2	-2.873		1.185		Malignant	Malignant	Malignant	5	6	-3.45188	-3.78965
8914	TIMELESS					3.806	0.000141	Pro-LNM	L4	7.651	Pro-grade	6.603	Anti-survival	Malignant	Malignant	Malignant	2	12	0.842124	1.6692
26154	ABCA12					-3.803	0.000143	Anti-LNM	L1	-9.59	Anti-grade	2.402		Malignant	Malignant	Malignant	5	6	-3.02046	-4.49891
8710	SERPINB7					-3.801	0.000144	Anti-LNM	L1	-8.545	Anti-grade	2.429		Malignant	Malignant	Malignant	5	19	-2.77249	-2.46563
388698	FLG2					-3.799	0.000145	Anti-LNM		-5.01	Anti-grade	0.395			Endothelial	Leukocyte	3		-0.757971
51126	NAA20					-3.796	0.000147	Anti-LNM	L2	-4.389	Anti-grade	1.893		Malignant	Malignant	Malignant	2	6	-1.10523	-3.13564
64114	TMBIM1					-3.796	0.000147	Anti-LNM	L1	-6.63	Anti-grade	0.14		Malignant	Malignant	Malignant	5	6	-0.295479	-2.56749
55215	FANCI					3.793	0.000149	Pro-LNM	L4	4.848	Pro-grade	6.669	Anti-survival	Malignant	Malignant	Malignant	2	12	1.3359	2.35139
10929	SRSF8					-3.793	0.000149	Anti-LNM		-3.079		-3.361	Pro-survival	Endothelial	T/NK cell	Leukocyte	8	11	-1.90341	-4.07387
84233	TMEM126A					-3.79	0.00015	Anti-LNM	L3	-3.152	Anti-grade	0.278		Mast	Malignant	Malignant	2	12	-0.947054	-2.89309
387921	NHLRC3					3.789	0.000151	Pro-LNM		5.682	Pro-grade	-1.775		Mast	Myeloid	Leukocyte	12	11	2.19212	2.80293
57214	CEMIP					-3.788	0.000152	Anti-LNM	L2	-1.777				Fibroblast	Fibroblast	Fibroblast	10	10	-1.66665	-2.66579
1087	CEACAM7					-3.788	0.000152	Anti-LNM	L2	-1.961		-0.055		Endothelial	Endothelial	Malignant	9	13	-1.75342	-4.00733
2879	GPX4					3.788	0.000152	Pro-LNM	L5	7.335	Pro-grade	-2.057		Myeloid	Myeloid	Malignant	2	19	0.0323986	2.50672
148741	ANKRD35					-3.787	0.000152	Anti-LNM	L2	-4.593	Anti-grade	-2.711		Fibroblast	Fibroblast	Fibroblast	3	12	-3.50945	-2.87547
57126	CD177					-3.787	0.000152	Anti-LNM	L2	-0.813		0.449		T/NK cell	T/NK cell	Leukocyte	11	2	-2.26029	-4.06084
3799	KIF5B					-3.785	0.000153	Anti-LNM	L2	-4.933	Anti-grade	0.514		Endothelial	Endothelial	Leukocyte	2	12	-2.1353	-4.36339
9603	NFE2L3					3.784	0.000154	Pro-LNM	L5	8.043	Pro-grade	0.479		Mast	Endothelial	Endothelial	9	20	1.66389	3.41166
11004	KIF2C					3.784	0.000154	Pro-LNM	L4	6.385	Pro-grade	8.943	Anti-survival	Malignant	Malignant	Malignant	2	12	2.1821	2.02468
51634	RBMX2					3.782	0.000156	Pro-LNM	L4	2.765		1.865		Fibroblast	Malignant	Fibroblast	0	12	2.83591	2.89677
25984	KRT23					-3.779	0.000157	Anti-LNM	L1	-3.573	Anti-grade	-1.561		Malignant	Malignant	Malignant	5	6	-1.36959	-1.99103
84290	CAPNS2					-3.777	0.000159	Anti-LNM	L2	-5.871	Anti-grade	-0.468		Malignant	Malignant	Malignant	0	6	-2.23565	-3.87419
9892	SNAP91					3.777	0.000159	Pro-LNM	L5	1.989		-3.333	Pro-survival		Malignant	Malignant	1		0.483764	3.81439
256987	SERINC5					-3.774	0.00016	Anti-LNM		-4.697	Anti-grade	-0.274		Endothelial	Malignant	Malignant	7	3	-1.93404	-3.91336
26027	ACOT11					-3.771	0.000163	Anti-LNM	L1	-7.453	Anti-grade	1.169		Malignant	Malignant	Malignant	5	9	-1.41403	-3.96592
2119	ETV5					3.765	0.000166	Pro-LNM	L5	5.097	Pro-grade	0.786		Myeloid	Myeloid	Leukocyte	10	14	2.20258	1.21598
121551	ABTB3					-3.765	0.000167	Anti-LNM	L2	-7.635	Anti-grade								-2.40578	-5.00313
10180	RBM6					3.764	0.000167	Pro-LNM	L5	3.511	Pro-grade	-1.833		Endothelial	B/Plasma cell	Malignant	10	13	0.819771	2.37245
54627	MAP10					3.763	0.000168	Pro-LNM		1.824				Myeloid	Endothelial	Leukocyte	9	16	0.211685	3.21203
1063	CENPF					3.753	0.000175	Pro-LNM	L4	8.742	Pro-grade	11.179	Anti-survival	Malignant	Malignant	Malignant	2	12	3.27224	3.08374
6523	SLC5A1					-3.753	0.000175	Anti-LNM	L1	-4.877	Anti-grade	-0.918			Malignant	Malignant	5		-2.17532	-3.65418
171023	ASXL1					3.752	0.000175	Pro-LNM	L5	5.786	Pro-grade	1.949		Endothelial	Endothelial	Endothelial	11	2	1.46762	1.70484
4288	MKI67					3.749	0.000178	Pro-LNM	L4	4.558	Pro-grade	9.098	Anti-survival	Malignant	Malignant	Malignant	2	12	2.62175	1.80371
55186	SLC25A36					3.748	0.000179	Pro-LNM	L4	3.807	Pro-grade	-1.158		Fibroblast	Malignant	Fibroblast	1	15	0.702155	1.84235
56474	CTPS2					3.747	0.000179	Pro-LNM	L4	5.079	Pro-grade	1.457		Malignant	Endothelial	Endothelial	9	19	1.78731	3.01678
3181	HNRNPA2B1					3.735	0.000188	Pro-LNM	L4	4.418	Pro-grade	2.921		Endothelial	Malignant	Leukocyte	2	12	0.925991	1.68864
5422	POLA1					3.734	0.000188	Pro-LNM	L4	6.283	Pro-grade	3.553	Anti-survival	Mast	B/Plasma cell	Malignant	13	12	2.44088	3.05517
29104	N6AMT1					-3.731	0.000191	Anti-LNM	L3	-1.347		1.025		Fibroblast	Endothelial	Endothelial	4	15	1.90094	-2.418
27127	SMC1B					3.729	0.000192	Pro-LNM	L4	6.012	Pro-grade	0.592		Malignant	Malignant	Malignant	6	19	1.61109	2.19255
55366	LGR4					-3.724	0.000196	Anti-LNM	L2	1.768		1.871		Malignant	Fibroblast	Malignant	13	9	-1.44966	-3.03725
7053	TGM3					-3.722	0.000198	Anti-LNM	L2	-3.984	Anti-grade	-1.718		Endothelial	Mast	Malignant	5	6	-3.35758	-3.87674
84515	MCM8					3.721	0.000199	Pro-LNM	L4	5.192	Pro-grade	5.417	Anti-survival	Malignant	Malignant	Malignant	2	12	2.45719	2.66956
55732	C1orf112					3.721	0.000199	Pro-LNM		5.797	Pro-grade			Endothelial	Malignant	Malignant	2	12	2.47146	2.15298
1048	CEACAM5					-3.719	0.0002	Anti-LNM	L2	-0.955		-0.152		Malignant	Malignant	Malignant	5	6	-2.28692	-3.47306
81888	HYI					3.717	0.000202	Pro-LNM	L6	4.813	Pro-grade	-2.966		Fibroblast	Fibroblast	Malignant	13	15	1.36382	3.07191
80772	CPTP					-3.714	0.000204	Anti-LNM		-5.937	Anti-grade			Endothelial	Endothelial	Malignant	5	13	-2.93881
81558	FAM117A					3.709	0.000208	Pro-LNM	L5	6.869	Pro-grade	-5.41	Pro-survival	T/NK cell	B/Plasma cell	Leukocyte	8	19	-0.250424	2.0997
55345	ZGRF1					3.705	0.000211	Pro-LNM	L4	5.62	Pro-grade			Malignant	B/Plasma cell	Malignant	2	12	0.245913	1.11926
23387	SIK3					-3.703	0.000213	Anti-LNM	L3	-5.925	Anti-grade	-4.441	Pro-survival	Fibroblast	T/NK cell	Leukocyte	7	18	-2.36045	-3.10822
3728	JUP					-3.702	0.000214	Anti-LNM	L1	-10.97		-2.168		Malignant	Malignant	Malignant	5	6	-2.80235	-4.34548
84329	HVCN1					3.701	0.000215	Pro-LNM	L5	7.176	Pro-grade	-2.63		Myeloid	Myeloid	Leukocyte	12	18	-0.636005	2.99273
666	BOK					-3.7	0.000216	Anti-LNM	L1	-5.959	Anti-grade	-1.418		Endothelial	Malignant	Endothelial	13	9	-0.144404	-3.33133
26228	STAP1					3.696	0.000219	Pro-LNM	L5	4.036	Pro-grade	-4.089	Pro-survival	Mast	Mast	Leukocyte	14	18	-0.917873	3.35498
9935	MAFB					-3.696	0.000219	Anti-LNM	L1	-9.444	Anti-grade	-3.441	Pro-survival	Myeloid	Myeloid	Leukocyte	10	1	-2.88682	-4.18249
6050	RNH1					-3.695	0.00022	Anti-LNM	L1	-6.672	Anti-grade	-0.196		Fibroblast	Myeloid	Leukocyte	5	20	-1.39929	-2.87763
1522	CTSZ					3.693	0.000221	Pro-LNM	L5	6.194	Pro-grade	0.467		Myeloid	B/Plasma cell	Leukocyte	12	1	1.83219	3.64557
90987	ZNF251					3.691	0.000224	Pro-LNM		5.001	Pro-grade	-0.822		Fibroblast	Endothelial	Endothelial	4	18	1.88638	0.739524
29035	HAPSTR1					-3.685	0.000229	Anti-LNM	L1	-5.635	Anti-grade								1.36755	-4.00194
84343	HPS3					3.679	0.000234	Pro-LNM	L4	4.451	Pro-grade	0.904		Myeloid	Malignant	Leukocyte	11	14	1.96474	3.30856
200186	CRTC2					3.678	0.000235	Pro-LNM	L5	5.373	Pro-grade	0.597		Mast	T/NK cell	Leukocyte	8	17	1.05236	3.6954
7447	VSNL1					-3.676	0.000237	Anti-LNM	L2	-8.734	Anti-grade	-2.295		Malignant	Malignant	Malignant	2	6	-3.09098	-3.87112
387103	CENPW					3.675	0.000238	Pro-LNM		3.066		4.705	Anti-survival	Malignant	Malignant	Malignant	2	12	-0.185299	2.17033
5933	RBL1					3.673	0.00024	Pro-LNM	L4	4.801	Pro-grade	3.811	Anti-survival	T/NK cell	B/Plasma cell	Leukocyte	6	12	1.41053	2.28424
7378	UPP1					-3.672	0.000241	Anti-LNM	L1	-8.307	Anti-grade	4.595	Anti-survival	Endothelial	Malignant	Malignant	5	1	-0.0444758	-2.76811
55093	NTAQ1					3.668	0.000244	Pro-LNM	L4	2.59									2.37667	2.36792
948	CD36					-3.666	0.000246	Anti-LNM	L1	-2.463		1.746		Myeloid	Myeloid	Leukocyte	12	15	-0.258433	-2.46214
113278	SLC52A3					-3.666	0.000246	Anti-LNM	L2	-3.149	Anti-grade			Endothelial	Malignant	Endothelial	0	13	-0.624135	-2.78777
55707	NECAP2					3.665	0.000248	Pro-LNM	L5	3.269	Pro-grade	-1.695		Endothelial	Myeloid	Leukocyte	12	19	2.24857	2.14427
197322	ACSF3					3.664	0.000248	Pro-LNM	L6	0.316		-0.237		T/NK cell	B/Plasma cell	Leukocyte	7	12	0.227037	2.68961
5046	PCSK6					-3.662	0.00025	Anti-LNM	L1	-6.073	Anti-grade	0.359		Endothelial	Fibroblast	Malignant	3	13	-0.935747	-2.07807
140545	RNF32					3.661	0.000251	Pro-LNM	L4	5.048	Pro-grade	-0.769		B/Plasma cell	Endothelial	Endothelial	13	19	1.70172	2.1197
11065	UBE2C					3.656	0.000256	Pro-LNM	L4	6.161	Pro-grade	9.782	Anti-survival	Malignant	Malignant	Malignant	2	12	3.0265	3.01419
89891	DYNC2I2					3.655	0.000257	Pro-LNM	L4	5.396	Pro-grade								-0.100801	2.37759
6364	CCL20					3.653	0.000259	Pro-LNM	L4	3.987	Pro-grade	1.708		Myeloid	Myeloid	Leukocyte	12	7	2.62927	1.77317
170680	PSORS1C2					-3.652	0.00026	Anti-LNM	L1	-4.495	Anti-grade	1.99		Malignant	Malignant	Endothelial	5	9	-2.84628	-2.45379
1833	EPYC					3.649	0.000263	Pro-LNM	L5	0.137		-1.734		Malignant	Fibroblast	Malignant	10	6	2.78809	3.61746
8898	MTMR2					-3.648	0.000264	Anti-LNM	L3	-2.074		2.979		Fibroblast	Endothelial	Fibroblast	4	15	0.0833521	-3.87998
258010	SVIP					3.647	0.000266	Pro-LNM		5.573	Pro-grade	0.306		Endothelial	Mast	Leukocyte	11	12	-0.0944981
5753	PTK6					-3.646	0.000266	Anti-LNM	L2	-9.221	Anti-grade	2.843		Malignant	Malignant	Malignant	5	6	-2.41472	-3.52128
306	ANXA3					-3.643	0.00027	Anti-LNM	L1	-1.673		1.547		Malignant	Malignant	Malignant	2	19	0.23097	-2.57109
255919	CNEP1R1					-3.637	0.000276	Anti-LNM	L2	-4.648	Anti-grade			Fibroblast	Myeloid	Leukocyte	13	10	-0.299598	-3.19576
83875	BCO2					-3.635	0.000278	Anti-LNM		-3.017		-1.874		Mast	Myeloid	Malignant	3	14	-1.75449	-2.83702
23052	ENDOD1					-3.634	0.000279	Anti-LNM		-6.741	Anti-grade	-0.331		Endothelial	Endothelial	Malignant	4	15	-1.20835	-3.75516
285848	PNPLA1					-3.631	0.000282	Anti-LNM	L1	-8.205	Anti-grade	0.294		Myeloid	Mast	Malignant	14	18	-2.76457	-3.35908
51449	PCYOX1					-3.631	0.000282	Anti-LNM	L2	-3.889	Anti-grade	-3.859	Pro-survival	Fibroblast	Malignant	Malignant	3	15	-1.45048	-3.32243
10635	RAD51AP1					3.625	0.000289	Pro-LNM	L4	6.777	Pro-grade	8.442	Anti-survival	Malignant	Malignant	Malignant	2	12	1.07074	0.857152
9092	SART1					3.623	0.000292	Pro-LNM	L6	1.021		2.262		Endothelial	Malignant	Malignant	2	12	0.309555	3.29066
10158	PDZK1IP1					-3.622	0.000292	Anti-LNM	L2	-7.554	Anti-grade	-0.576		Malignant	Malignant	Malignant	5	6	-3.3259	-2.48939
4791	NFKB2					3.621	0.000293	Pro-LNM		6.432	Pro-grade	-1.287		T/NK cell	Mast	Leukocyte	6	19	1.32137	2.94773
91574	MTRFR					3.621	0.000294	Pro-LNM	L4	7.421	Pro-grade								1.22466	1.38669
55652	SLC48A1					-3.618	0.000297	Anti-LNM	L2	-1.174		0.996		Endothelial	Endothelial	Malignant	9	13	-1.65466	-2.71803
54507	ADAMTSL4					-3.617	0.000298	Anti-LNM	L1	-5.707	Anti-grade	1.971		Myeloid	Myeloid	Leukocyte	3	1	-1.50181	-2.21719
5743	PTGS2					-3.617	0.000298	Anti-LNM	L1	-0.666		-1.042		Mast	Mast	Leukocyte	14	17	-0.836535	-2.37404
55835	CENPJ					3.616	0.000299	Pro-LNM	L4	6.36	Pro-grade	4.807	Anti-survival	Mast	Malignant	Malignant	2	12	1.42513	1.68314
51514	DTL					3.614	0.000301	Pro-LNM	L4	7.233	Pro-grade	10.068	Anti-survival	Malignant	Malignant	Malignant	2	12	2.44332	3.19536
79075	DSCC1					3.614	0.000302	Pro-LNM	L4	4.363	Pro-grade	4.904	Anti-survival	Mast	Malignant	Malignant	2	12	2.00602	2.41671
84265	POLR3GL					3.614	0.000302	Pro-LNM	L5	5.507	Pro-grade	-4.374	Pro-survival	T/NK cell	Mast	Leukocyte	11	11	1.39214	4.02219
3009	H1-5					3.611	0.000305	Pro-LNM	L4	0.366				B/Plasma cell	B/Plasma cell	Leukocyte	2	12	0.721066	3.72617
1604	CD55					-3.611	0.000305	Anti-LNM	L2	-2.383		1.538		Myeloid	B/Plasma cell	Leukocyte	12	16	-0.0345279	-2.14801
9748	SLK					-3.61	0.000306	Anti-LNM	L2	-4.808	Anti-grade	-1.651		Endothelial	Endothelial	Endothelial	9	13	-1.87066	-3.11175
6318	SERPINB4					-3.608	0.000308	Anti-LNM	L2	-5.845	Anti-grade	0.812		Malignant	Malignant	Malignant	5	6	-2.19194	-3.79742
8824	CES2					-3.604	0.000313	Anti-LNM	L2	-3.528	Anti-grade	-1.485		Malignant	Malignant	Malignant	5	6	-2.25467	-3.47716
90527	DUOXA1					-3.6	0.000318	Anti-LNM	L2	-8.074	Anti-grade	0.463		Malignant	Malignant	Malignant	5	6	-3.32957	-5.22497
9200	HACD1					-3.596	0.000323	Anti-LNM	L1	-2.555				Malignant	Fibroblast	Malignant	4	9	1.55289	-3.03828
1830	DSG3					-3.594	0.000325	Anti-LNM	L2	-8.914	Anti-grade	2.794		Malignant	Malignant	Malignant	5	6	-3.63431	-4.98599
131583	FAM43A					-3.593	0.000327	Anti-LNM	L1	-2.559		-1.695		Endothelial	Endothelial	Endothelial	9	13	-2.02514	-3.16846
55582	KIF27					3.592	0.000328	Pro-LNM		3.956	Pro-grade	-0.071		Endothelial	Endothelial	Malignant	9	3	2.05588
21	ABCA3					3.588	0.000333	Pro-LNM	L5	6.217	Pro-grade	-3.686	Pro-survival	Endothelial	Fibroblast	Endothelial	13	13	1.57943	3.44506
147841	SPC24					3.587	0.000335	Pro-LNM		3.827	Pro-grade	3.184	Anti-survival	Malignant	Malignant	Malignant	2	12	0.283433	2.49959
6278	S100A7					-3.584	0.000338	Anti-LNM		-7.864	Anti-grade	1.01		Malignant	Malignant	Malignant	5	6	-1.65034	-1.98605
90427	BMF					3.577	0.000348	Pro-LNM	L5	4.337	Pro-grade	1.565		B/Plasma cell	B/Plasma cell	Leukocyte	14	18	0.298568	3.24547
84131	CEP78					3.576	0.000349	Pro-LNM		5.56	Pro-grade	2.756		T/NK cell	B/Plasma cell	Malignant	2	12	2.86093	2.64359
6283	S100A12					-3.573	0.000353	Anti-LNM	L1	-8.398	Anti-grade	1.487		Malignant	Malignant	Leukocyte	5	6	-1.66363	-2.33889
55540	IL17RB					3.571	0.000356	Pro-LNM	L5	6.328	Pro-grade	1.394		Mast	Mast	Leukocyte	14	17	-0.79608	2.1219
81611	ANP32E					3.571	0.000356	Pro-LNM	L4	3.904	Pro-grade	5.947	Anti-survival	T/NK cell	T/NK cell	Leukocyte	11	12	1.83788	1.9508
1761	DMRT1					3.57	0.000358	Pro-LNM	L4	1.818		-0.402			Malignant	Malignant	2		-1.11872	1.36932
126917	IFFO2					-3.562	0.000368	Anti-LNM		-8.034	Anti-grade	-0.594		Malignant	Malignant	Malignant	5	6	-3.03511	-6.33457
85456	TNKS1BP1					-3.562	0.000368	Anti-LNM	L1	-5.237	Anti-grade	0.305		Endothelial	Malignant	Fibroblast	0	10	-2.06346	-2.33712
150365	MEI1					3.561	0.00037	Pro-LNM	L5	5.649	Pro-grade	-2.998		B/Plasma cell	B/Plasma cell	Malignant	12	5	-1.05677	0.986226
5880	RAC2					3.558	0.000374	Pro-LNM	L5	4.138	Pro-grade	-1.64		Mast	Mast	Leukocyte	14	12	1.86208	3.60193
9699	RIMS2					3.556	0.000377	Pro-LNM	L4	3.129	Pro-grade	-0.417		Malignant	Malignant	Malignant	5	9	2.28267	2.62156
55700	MAP7D1					-3.555	0.000377	Anti-LNM	L1	-8.115	Anti-grade	-0.291		Fibroblast	Malignant	Malignant	5	15	0.258892	-2.00192
3854	KRT6B					-3.554	0.000379	Anti-LNM	L1	-10.622		3.319	Anti-survival	Malignant	Malignant	Malignant	5	6	-2.37735	-3.02046
6004	RGS16					3.552	0.000382	Pro-LNM	L5	2.171		2.303		Endothelial	Endothelial	Endothelial	4	15	2.42935	3.34744
29915	HCFC2					-3.548	0.000388	Anti-LNM	L2	-4.53	Anti-grade	-1.341		Fibroblast	Endothelial	Fibroblast	9	10	0.419111	-2.82882
10540	DCTN2					-3.547	0.000389	Anti-LNM	L2	-2.877		1.574		Fibroblast	Malignant	Malignant	5	15	-1.55905	-2.97888
5962	RDX					-3.547	0.000389	Anti-LNM	L3	-0.744		1		Endothelial	Endothelial	Endothelial	9	13	-0.0338655	-3.42908
1373	CPS1					-3.544	0.000394	Anti-LNM	L2	-2.702		0.696		Mast	Malignant	Malignant	13	17	-1.0988	-3.2271
158046	NXNL2					3.544	0.000395	Pro-LNM		3.456	Pro-grade	-1.055		Fibroblast	Fibroblast	Malignant	4	15	1.65506	2.91643
10734	STAG3					3.542	0.000397	Pro-LNM	L4	7.171	Pro-grade	-1.983		B/Plasma cell	Myeloid	Malignant	12	16	-1.34104	1.67653
4739	NEDD9					3.542	0.000397	Pro-LNM	L5	4.819	Pro-grade	-3.62	Pro-survival	Endothelial	Endothelial	Endothelial	9	13	2.73507	3.24178
83480	PUS3					-3.539	0.000402	Anti-LNM	L3	-3.573	Anti-grade	-0.486		Fibroblast	Endothelial	Malignant	9	10	0.856471	-3.19816
27299	ADAMDEC1					3.539	0.000402	Pro-LNM	L5	4.586	Pro-grade	-3.461	Pro-survival	Myeloid	Myeloid	Leukocyte	12	1	0.738875	3.11302
1786	DNMT1					3.536	0.000407	Pro-LNM	L4	6.171	Pro-grade	5.612	Anti-survival	Myeloid	Malignant	Leukocyte	2	12	-0.348796	2.27688
86	ACTL6A					3.535	0.000407	Pro-LNM	L4	3.191	Pro-grade	7.61	Anti-survival	Fibroblast	Malignant	Malignant	2	15	1.92419	2.50582
43847	KLK14					-3.535	0.000408	Anti-LNM	L1	-5.537	Anti-grade	0.298			Malignant	Endothelial	5		-2.22704	-1.9873
286826	LIN9					3.533	0.000412	Pro-LNM	L4	6.722	Pro-grade	2.829		Malignant	Malignant	Malignant	2	12	1.39374	2.16257
1041	CDSN					-3.531	0.000414	Anti-LNM	L1	-8.01	Anti-grade	0.76		Malignant	Malignant	Malignant	5	6	-2.82757	-3.6994
3608	ILF2					3.529	0.000417	Pro-LNM	L4	5.72	Pro-grade	8.322	Anti-survival	Fibroblast	Malignant	Malignant	2	12	0.83102	2.38247
57482	CRACD					3.524	0.000425	Pro-LNM		1.87				Malignant	Endothelial	Endothelial	10	20	-0.312668	2.81322
79090	TRAPPC6A					3.523	0.000426	Pro-LNM	L5	4.846	Pro-grade	-0.12		T/NK cell	Myeloid	Leukocyte	11	18	1.55699	2.72048
10615	SPAG5					3.522	0.000429	Pro-LNM		5.657	Pro-grade	7.733	Anti-survival	Malignant	Malignant	Leukocyte	2	12	1.54327	1.99592
10051	SMC4					3.519	0.000433	Pro-LNM	L4	6.174	Pro-grade	9.01	Anti-survival	T/NK cell	Malignant	Malignant	2	12	2.53054	2.06875
4520	MTF1					-3.519	0.000434	Anti-LNM		-6.593	Anti-grade	-1.784		Myeloid	B/Plasma cell	Leukocyte	5	19	-2.97443	-4.17944
1770	DNAH9					-3.516	0.000439	Anti-LNM	L1	-0.649		-0.321		Fibroblast	Malignant	Malignant	5	10	-1.49575	-1.03444
643338	C15orf62					-3.514	0.000441	Anti-LNM		-2.328				T/NK cell	Malignant	Malignant	5	12	-3.36375	-3.92198
83543	AIF1L					-3.512	0.000445	Anti-LNM	L2	-5.111	Anti-grade	2.204		Malignant	Endothelial	Endothelial	9	9	-2.27807	-2.62302
50506	DUOX2					-3.511	0.000446	Anti-LNM	L2	-0.577		0.605		Malignant	Malignant	Malignant	5	6	-1.79164	-3.07784
8437	RASAL1					-3.509	0.00045	Anti-LNM	L2	-5.536	Anti-grade	1.603		Mast	Mast	Leukocyte	5	14	-3.25632	-3.08996
51103	NDUFAF1					-3.509	0.00045	Anti-LNM	L2	-3.56	Anti-grade	-2.023		Fibroblast	B/Plasma cell	Fibroblast	2	15	-0.171371	-2.30065
3930	LBR					3.508	0.000452	Pro-LNM	L4	6.674	Pro-grade	3.426	Anti-survival	T/NK cell	T/NK cell	Leukocyte	2	12	0.561175	1.92804
8796	SCEL					-3.507	0.000453	Anti-LNM	L2	-6.31	Anti-grade	1.783		Malignant	Malignant	Malignant	5	6	-3.19911	-3.43715
3575	IL7R					3.505	0.000457	Pro-LNM	L5	1.921		-7.378	Pro-survival	T/NK cell	T/NK cell	Leukocyte	7	3	0.982984	3.27288
5757	PTMA					3.505	0.000457	Pro-LNM		7.183	Pro-grade	2.521		Endothelial	Endothelial	Malignant	4	9	-0.052035	2.70368
3163	HMOX2					-3.503	0.00046	Anti-LNM	L1	-11.017		0.62		Endothelial	Malignant	Malignant	5	6	-1.44145	-3.99227
27177	IL36B					-3.502	0.000463	Anti-LNM	L1	-7.164	Anti-grade				Myeloid	Malignant	12		-2.06917	-4.31271
25936	NSL1					3.498	0.000468	Pro-LNM	L4	7.323	Pro-grade	-0.631		Fibroblast	Endothelial	Leukocyte	13	20	1.72345	1.29919
10238	DCAF7					3.495	0.000474	Pro-LNM	L4	4.632	Pro-grade	0.029		Endothelial	Malignant	Leukocyte	2	12	2.12213	2.53558
150290	DUSP18					-3.495	0.000474	Anti-LNM	L1	-6.82	Anti-grade	-0.341		Endothelial	Malignant	Malignant	0	20	-1.04377	-3.30885
84824	FCRLA					3.488	0.000487	Pro-LNM	L5	4.094	Pro-grade	-1.627		B/Plasma cell	B/Plasma cell	Leukocyte	12	16	-1.45142	3.12694
3557	IL1RN					-3.484	0.000495	Anti-LNM	L2	-5.846	Anti-grade	1.312		Myeloid	Myeloid	Leukocyte	5	1	-3.22572	-3.42917
10161	LPAR6					-3.483	0.000495	Anti-LNM	L2	-2.536		-4.894	Pro-survival	Endothelial	Endothelial	Endothelial	9	1	-2.90096	-2.77498
116159	CYYR1					-3.482	0.000498	Anti-LNM	L2	-2.587		-1.289		Endothelial	Endothelial	Endothelial	9	13	-0.481859	-2.7592
11261	CHP1					-3.479	0.000503	Anti-LNM	L2	-3.047				Fibroblast	B/Plasma cell	Malignant	5	20	-2.1731	-3.13038
29089	UBE2T					3.478	0.000504	Pro-LNM	L4	7.938	Pro-grade	9.541	Anti-survival	Malignant	Malignant	Malignant	2	12	2.42707	2.95668
162655	ZNF519					3.476	0.000508	Pro-LNM		5.629	Pro-grade	1.63		Endothelial	Mast	Malignant	3	16	-0.147125	2.55233
135295	SRSF12					3.473	0.000514	Pro-LNM	L5	4.618	Pro-grade	0.828		Malignant	Fibroblast	Malignant	3	9	0.717479	2.42457
152926	PPM1K					3.471	0.000518	Pro-LNM	L5	4.726	Pro-grade	-1.205		T/NK cell	B/Plasma cell	Leukocyte	11	18	0.376616	2.53827
160365	CLECL1P					3.471	0.000518	Pro-LNM		4.078	Pro-grade								-1.1851	2.61925
54798	DCHS2					3.471	0.000519	Pro-LNM		3.274	Pro-grade	1.05			Fibroblast	Malignant	5		0.479372	2.75198
139411	PTCHD1					3.47	0.000521	Pro-LNM	L5	2.397		0.114		Fibroblast	Malignant	Malignant	1	7	0.0109582	2.18848
5042	PABPC3					3.468	0.000524	Pro-LNM	L4	0.883		1.217		T/NK cell	Fibroblast	Malignant	3	16	0.851101	2.16326
7443	VRK1					3.466	0.000529	Pro-LNM	L4	3.227	Pro-grade	3.936	Anti-survival	Malignant	Malignant	Leukocyte	2	12	2.4834	1.83411
4072	EPCAM					3.463	0.000535	Pro-LNM	L4	3.819	Pro-grade	1.881		Malignant	Malignant	Malignant	1	9	0.686574	1.80132
257364	SNX33					-3.46	0.000541	Anti-LNM	L1	-4.628	Anti-grade	0.164		Endothelial	Fibroblast	Fibroblast	10	15	-1.49629	-1.2986
5097	PCDH1					-3.457	0.000546	Anti-LNM	L2	-4.72	Anti-grade	0.111		Endothelial	Endothelial	Endothelial	9	13	-0.728083	-2.37094
10947	AP3M2					3.457	0.000547	Pro-LNM	L4	6.044	Pro-grade	-0.129		T/NK cell	Endothelial	Endothelial	9	3	0.951559	1.9081
283518	KCNRG					-3.455	0.000551	Anti-LNM		-3.182	Anti-grade	-2.827		Endothelial	Fibroblast	Malignant	3	20	0.406803
7290	HIRA					-3.454	0.000552	Anti-LNM		-0.681		-2.664		Endothelial	Endothelial	Leukocyte	11	20	0.248185	-2.67502
81793	TLR10					3.451	0.000558	Pro-LNM	L5	3.079		-3.986	Pro-survival	B/Plasma cell	Myeloid	Leukocyte	12	20	-1.51329	2.61407
221935	SDK1					3.451	0.000558	Pro-LNM	L5	3.886	Pro-grade	-0.535		Fibroblast	Malignant	Fibroblast	1	10	-0.21081	2.89852
283149	BCL9L					-3.45	0.00056	Anti-LNM	L1	-2.545		-1.079		Fibroblast	Fibroblast	Fibroblast	8	9	-1.11001	-1.84724
124976	SPNS2					-3.446	0.000569	Anti-LNM		-3.637	Anti-grade	-0.1		Endothelial	Endothelial	Endothelial	9	13	-3.28924	-2.96363
57670	KIAA1549					3.446	0.00057	Pro-LNM		2.25		-0.455		Mast	Mast	Malignant	14	17	0.810414	3.38442
25983	NGDN					3.445	0.000572	Pro-LNM	L4	2.485		-1.333		Endothelial	Malignant	Malignant	2	7	0.843634	2.80658
27346	TMEM97					3.445	0.000572	Pro-LNM	L4	4.412	Pro-grade	7.948	Anti-survival	Malignant	Malignant	Malignant	2	9	2.6834	1.98461
25886	POC1A					3.444	0.000573	Pro-LNM	L4	2.763		5.842	Anti-survival	Malignant	Malignant	Malignant	2	12	1.82841	1.00752
124989	EFCAB13					3.443	0.000575	Pro-LNM		5.711	Pro-grade			Endothelial	B/Plasma cell	Malignant	1	16	2.64878	1.82537
146439	BICDL2					-3.443	0.000576	Anti-LNM		-3.613	Anti-grade			Malignant	Malignant	Malignant	5	6	-3.23935
55719	SLF2					3.443	0.000576	Pro-LNM	L4	7.348	Pro-grade			Malignant	Endothelial	Leukocyte	11	9	1.98222	2.15019
54856	GON4L					3.442	0.000576	Pro-LNM		3.025		0.92		Endothelial	B/Plasma cell	Malignant	9	11	-0.40764	2.06877
5053	PAH					3.44	0.000581	Pro-LNM	L6	0.221		-1.347			Malignant	Malignant	2		2.44309	2.83193
93594	TBC1D31					3.44	0.000582	Pro-LNM	L4	4.881	Pro-grade			T/NK cell	Malignant	Leukocyte	2	12	3.05019	2.35928
10733	PLK4					3.438	0.000586	Pro-LNM	L4	5.706	Pro-grade	8.648	Anti-survival	Malignant	Malignant	Malignant	2	12	1.35401	2.29546
5208	PFKFB2					-3.435	0.000593	Anti-LNM	L1	-7.964	Anti-grade	1.488		Myeloid	Myeloid	Malignant	12	18	-2.30275	-2.08438
10721	POLQ					3.433	0.000597	Pro-LNM	L4	3.648	Pro-grade	7.576	Anti-survival	Malignant	Malignant	Malignant	2	12	0.885311	1.19653
5638	PRRG1					-3.433	0.000597	Anti-LNM	L1	-4.747	Anti-grade	3.09		Endothelial	Endothelial	Endothelial	9	13	0.71676	-1.21985
133121	ENPP6					3.432	0.000598	Pro-LNM	L5	5.217	Pro-grade	0.074		Mast	Fibroblast	Malignant	3	17	-0.123401	3.38365
65264	UBE2Z					3.427	0.000611	Pro-LNM	L4	2.686		1.236		Endothelial	Malignant	Malignant	0	20	2.43615	2.50438
582	BBS1					3.425	0.000614	Pro-LNM	L5	5.334	Pro-grade	-2.228		Endothelial	Endothelial	Malignant	4	18	-0.345373	1.75102
6336	SCN10A					3.419	0.000629	Pro-LNM		-1.427		0.099			B/Plasma cell	Leukocyte	0		-0.918624	2.37679
8986	RPS6KA4					-3.416	0.000636	Anti-LNM	L1	-5.071	Anti-grade	0.559		Myeloid	Malignant	Malignant	11	18	0.325143	-1.80108
56971	CEACAM19					-3.416	0.000636	Anti-LNM	L1	-9.681	Anti-grade	1.133		Malignant	Malignant	Malignant	5	6	-1.34125	-2.11686
5692	PSMB4					3.414	0.00064	Pro-LNM	L4	4.788	Pro-grade	7.213	Anti-survival	Fibroblast	Malignant	Malignant	2	20	0.582352	2.19358
27315	PGAP2					-3.413	0.000644	Anti-LNM	L2	-4.686	Anti-grade	2.595		Mast	Malignant	Malignant	2	17	-1.89401	-4.06089
3833	KIFC1					3.412	0.000644	Pro-LNM		5.689	Pro-grade	7.338	Anti-survival	Malignant	Malignant	Malignant	2	12	1.20665	2.24932
3849	KRT2					-3.41	0.000649	Anti-LNM	L1	-6.224	Anti-grade	0.076		Malignant	B/Plasma cell	Endothelial	12	6	-1.47356	-2.93474
9990	SLC12A6					-3.41	0.000649	Anti-LNM	L2	-2.531		-0.693		Endothelial	Malignant	Malignant	5	2	-1.35609	-3.2886
112950	MED8					-3.408	0.000653	Anti-LNM	L1	-7.042	Anti-grade	2.217		Fibroblast	Malignant	Fibroblast	5	10	-1.91994	-3.08173
79905	TMC7					-3.408	0.000654	Anti-LNM	L1	-3.126	Anti-grade	1.262		Endothelial	Endothelial	Malignant	9	6	0.158519	-3.41374
57655	GRAMD1A					3.408	0.000655	Pro-LNM	L5	5.104	Pro-grade	1.186		Endothelial	Endothelial	Endothelial	9	19	1.57515	3.59788
1212	CLTB					-3.406	0.000659	Anti-LNM	L1	-6.907	Anti-grade	2.305		Malignant	Malignant	Malignant	5	6	-0.349735	-2.04938
1355	COX15					3.403	0.000666	Pro-LNM	L4	2.665		-0.542		Myeloid	Mast	Malignant	14	20	2.59126	2.29842
10974	ADIRF					-3.401	0.000672	Anti-LNM		-1.413				Fibroblast	Fibroblast	Malignant	4	15	-1.9742	-2.89539
5130	PCYT1A					-3.399	0.000677	Anti-LNM	L1	-6.56	Anti-grade	2.494		Endothelial	Malignant	Malignant	5	20	-0.336106	-2.72586
79915	ATAD5					3.396	0.000684	Pro-LNM	L4	4.6	Pro-grade	1.992		B/Plasma cell	Malignant	Malignant	2	12	0.415818	2.08704
83695	RHNO1					3.395	0.000687	Pro-LNM	L4	6.23	Pro-grade			T/NK cell	Malignant	Leukocyte	2	12	-0.0772139	2.78825
4175	MCM6					3.394	0.000688	Pro-LNM	L4	7.075	Pro-grade	6.892	Anti-survival	T/NK cell	Malignant	Leukocyte	2	12	2.08418	0.991593
9783	RIMS3					-3.394	0.000689	Anti-LNM	L1	-8.441	Anti-grade	-1.278		Malignant	T/NK cell	Malignant	8	18	-2.21426	-3.43727
8880	FUBP1					3.393	0.00069	Pro-LNM	L4	7.333	Pro-grade	2.568		Endothelial	Endothelial	Leukocyte	2	12	0.217904	2.074
200132	DYNLT5					-3.393	0.000692	Anti-LNM	L2	1.166									-1.01793	-2.84913
7805	LAPTM5					3.392	0.000693	Pro-LNM	L5	5.479	Pro-grade	-0.736		Mast	Mast	Leukocyte	14	16	0.382752	3.17564
5055	SERPINB2					-3.389	0.0007	Anti-LNM	L2	-4.745	Anti-grade	0.784		Myeloid	Malignant	Malignant	5	1	-1.52702	-3.31367
6251	RSU1					-3.388	0.000704	Anti-LNM	L2	-0.693		-0.027		Fibroblast	Endothelial	Fibroblast	4	15	-0.165696	-2.978
63979	FIGNL1					3.388	0.000704	Pro-LNM	L4	4.323	Pro-grade	3.883	Anti-survival	T/NK cell	Malignant	Malignant	2	12	1.09281	1.35024
81622	UNC93B1					3.387	0.000705	Pro-LNM	L5	1.801		-0.494		Myeloid	B/Plasma cell	Leukocyte	12	18	1.92464	2.70219
153527	ZMAT2					3.385	0.000712	Pro-LNM	L1	-0.398		0.077		Fibroblast	Myeloid	Malignant	5	15	2.9443	1.69756
8270	LAGE3					3.383	0.000716	Pro-LNM	L4	4.11	Pro-grade	4.06	Anti-survival	Endothelial	Endothelial	Leukocyte	9	12	0.131049	2.48133
4796	TONSL					3.383	0.000717	Pro-LNM	L4	3.314	Pro-grade	0.367		Endothelial	Malignant	Malignant	2	16	0.57217	2.10024
6282	S100A11					-3.38	0.000724	Anti-LNM	L1	-3.707	Anti-grade	5.283	Anti-survival	Myeloid	Malignant	Malignant	5	6	-0.280514	-2.53536
84812	PLCD4					-3.38	0.000725	Anti-LNM	L1	-3.537	Anti-grade	-3.994	Pro-survival	Malignant	Malignant	Malignant	0	9	-1.89584	-2.62076
2237	FEN1					3.379	0.000726	Pro-LNM		5.432	Pro-grade	8.583	Anti-survival	Malignant	Malignant	Malignant	2	12	2.1466	1.95277
57572	DOCK6					-3.379	0.000727	Anti-LNM	L1	-4.678	Anti-grade	2.662		Endothelial	Endothelial	Endothelial	9	13	-1.41111	-2.30064
5028	P2RY1					-3.379	0.000729	Anti-LNM	L2	-4.877	Anti-grade	-1.542		Endothelial	Malignant	Malignant	5	20	-2.69265	-3.52827
5660	PSAP					3.378	0.00073	Pro-LNM	L5	3.931	Pro-grade	-5.221	Pro-survival	Myeloid	Myeloid	Leukocyte	12	1	0.741061	2.11632
10024	TROAP					3.377	0.000732	Pro-LNM	L4	4.469	Pro-grade	7.053	Anti-survival	Malignant	Malignant	Malignant	2	12	1.97205	2.02436
383	ARG1					-3.377	0.000733	Anti-LNM	L1	-4.837	Anti-grade	0.514		Malignant	Mast	Malignant	14	2	-2.23137	-3.13065
10992	SF3B2					3.377	0.000734	Pro-LNM	L4	3.145	Pro-grade	5.053	Anti-survival	Fibroblast	Malignant	Malignant	2	12	1.58872	3.66392
3145	HMBS					-3.375	0.000737	Anti-LNM	L3	-2.403		3.764	Anti-survival	Malignant	Malignant	Malignant	2	20	-0.0157684	-3.53693
55144	LRRC8D					-3.375	0.000738	Anti-LNM	L2	-2.574		0.248		Myeloid	Malignant	Leukocyte	0	8	-2.45537	-3.47036
283991	UBALD2					3.371	0.000749	Pro-LNM	L4	1.046				Endothelial	B/Plasma cell	Leukocyte	12	12	0.873794	1.50539
120224	TMEM45B					-3.371	0.00075	Anti-LNM	L2	-6.603	Anti-grade	-1.057		Malignant	Malignant	Malignant	5	6	-1.85273	-3.35621
7433	VIPR1					-3.37	0.00075	Anti-LNM	L1	-5.138	Anti-grade	-3.66	Pro-survival	Malignant	Fibroblast	Malignant	1	3	-3.26055	-2.71483
624	BDKRB2					-3.369	0.000754	Anti-LNM	L1	-8.467	Anti-grade	0.052		Endothelial	Endothelial	Endothelial	9	13	-2.12886	-2.31033
64105	CENPK					3.368	0.000757	Pro-LNM	L4	6.17	Pro-grade	6.799	Anti-survival	T/NK cell	Malignant	Malignant	2	12	0.850698	1.23604
2326	FMO1					3.364	0.000768	Pro-LNM	L5	1.177		-2.294		Fibroblast	Fibroblast	Fibroblast	3	10	1.59785	3.63147
2867	FFAR2					-3.363	0.000771	Anti-LNM	L1	-3.159	Anti-grade	-1.842		Myeloid	Myeloid	Leukocyte	12	1	-0.211558	-2.3153
30	ACAA1					-3.363	0.000771	Anti-LNM	L2	-6.777	Anti-grade	-3.476	Pro-survival	Myeloid	Myeloid	Leukocyte	12	18	-2.86466	-3.6281
140739	UBE2F					-3.359	0.000784	Anti-LNM		-7.373	Anti-grade	0.764		Myeloid	Myeloid	Malignant	5	19	0.0522133	-1.83474
8021	NUP214					3.358	0.000785	Pro-LNM	L6	1.356		-0.192		Myeloid	Endothelial	Malignant	13	1	1.01136	2.39658
27185	DISC1					3.358	0.000785	Pro-LNM	L5	2.883		-2.027		Endothelial	Endothelial	Endothelial	13	20	1.568	1.94185
23005	MAPKBP1					-3.355	0.000795	Anti-LNM		-3.171	Anti-grade	-2.96		Endothelial	Endothelial	Endothelial	9	13	-1.17811	-3.17828
10618	TGOLN2					3.355	0.000795	Pro-LNM	L5	3.695	Pro-grade	-2.899		Myeloid	Myeloid	Leukocyte	14	1	1.5344	3.1821
10737	RFPL3S					3.354	0.000795	Pro-LNM		2.135		0.797		Myeloid	Endothelial	Malignant	11	11	1.25729
1763	DNA2					3.354	0.000797	Pro-LNM		5.167	Pro-grade	4.419	Anti-survival	Mast	Malignant	Malignant	2	12	0.505457	2.20275
5147	PDE6D					3.351	0.000805	Pro-LNM	L4	4.423	Pro-grade	0.254		Endothelial	Endothelial	Malignant	2	18	1.61646	1.98131
8660	IRS2					3.35	0.000807	Pro-LNM	L5	4.414	Pro-grade	-0.411		Mast	Mast	Leukocyte	7	17	2.29835	3.26044
84622	ZNF594					3.35	0.000807	Pro-LNM		4.106	Pro-grade	-1.807		Malignant	Fibroblast	Malignant	10	9	-0.0914554	2.42641
139285	AMER1					3.347	0.000818	Pro-LNM	L4	3.183	Pro-grade			Malignant	Fibroblast	Fibroblast	13	15	0.0321097	3.06984
114786	XKR4					3.345	0.000821	Pro-LNM		4.033	Pro-grade	-1.174		Mast	Endothelial	Malignant	5	17	-0.59309	2.15807
10133	OPTN					-3.345	0.000822	Anti-LNM	L1	-3.088		-2.229		Fibroblast	Endothelial	Fibroblast	10	15	0.00922742	-1.31712
10628	TXNIP					3.344	0.000827	Pro-LNM	L5	3.763	Pro-grade	-6.648	Pro-survival	T/NK cell	Endothelial	Leukocyte	3	3	-0.948417	2.52188
3156	HMGCR					-3.342	0.000831	Anti-LNM		-8.033	Anti-grade	0.842		Malignant	Malignant	Malignant	5	19	0.164969	-3.33751
9414	TJP2					-3.342	0.000833	Anti-LNM	L2	-3.363	Anti-grade	-2.609		Endothelial	Endothelial	Malignant	5	20	-1.89084	-2.92917
339210	C17orf67					3.34	0.000839	Pro-LNM		4.375	Pro-grade			T/NK cell	Endothelial	Endothelial	9	2	1.03614	2.29455
9388	LIPG					-3.339	0.000839	Anti-LNM	L1	-4.965	Anti-grade	3.466	Anti-survival	Malignant	Endothelial	Endothelial	9	9	-0.0300966	-2.46695
29985	SLC39A3					3.336	0.000851	Pro-LNM	L6	0.347		1.533		Fibroblast	Malignant	Malignant	2	18	0.995473	2.93887
23551	RASD2					3.334	0.000855	Pro-LNM	L5	4.447	Pro-grade	0.028		Fibroblast	Malignant	Malignant	4	15	1.98289	4.00034
64236	PDLIM2					-3.333	0.000858	Anti-LNM		-5.066	Anti-grade	-1.129		Fibroblast	Malignant	Fibroblast	10	10	-1.44085	-1.93165
57465	TBC1D24					3.333	0.000859	Pro-LNM		4.177	Pro-grade	-1.151		Mast	T/NK cell	Malignant	8	10	2.47721	3.33626
257160	RNF214					-3.333	0.00086	Anti-LNM	L3	-3.105	Anti-grade	0.993		Endothelial	Endothelial	Endothelial	9	15	0.279593	-3.54096
259307	IL4I1					3.33	0.000867	Pro-LNM		4.907	Pro-grade	-0.2		Myeloid	Myeloid	Leukocyte	12	19	0.226828	2.30214
10541	ANP32B					3.33	0.000867	Pro-LNM	L4	4.346	Pro-grade	4.673	Anti-survival	Malignant	Malignant	Malignant	2	12	3.60251	1.56707
1476	CSTB					-3.33	0.000868	Anti-LNM	L2	-7.482	Anti-grade	4.528	Anti-survival	Malignant	Malignant	Malignant	5	6	-3.42332	-3.07621
57819	LSM2					3.329	0.000873	Pro-LNM	L4	3.788	Pro-grade	4.652	Anti-survival	Endothelial	Malignant	Malignant	2	12	1.38484	1.05928
27436	EML4					3.329	0.000873	Pro-LNM	L4	5.464	Pro-grade	-0.333		Malignant	T/NK cell	Leukocyte	7	9	0.246449	2.19734
3142	HLX					3.327	0.000876	Pro-LNM		1.247		1.621		Endothelial	Endothelial	Endothelial	4	19	-0.420753	3.39188
91603	ZNF830					3.327	0.000878	Pro-LNM	L4	3.774	Pro-grade	0.104		T/NK cell	Mast	Leukocyte	14	12	-0.151243	1.93661
5576	PRKAR2A					-3.325	0.000885	Anti-LNM	L2	-2.487		-0.191		Endothelial	Endothelial	Malignant	9	11	-1.90927	-2.97695
10226	PLIN3					-3.323	0.000889	Anti-LNM	L1	-7.221	Anti-grade	2.499		Fibroblast	Malignant	Fibroblast	5	10	-2.27679	-2.1757
2187	FANCB					3.323	0.00089	Pro-LNM	L4	3.771	Pro-grade	4.917	Anti-survival	Mast	Malignant	Fibroblast	2	12	1.13858	2.455
83643	CCDC3					-3.32	0.000899	Anti-LNM	L2	-0.552		-0.34		Endothelial	Endothelial	Endothelial	4	15	-1.56242	-2.4705
4084	MXD1					-3.319	0.000902	Anti-LNM	L2	-7.705	Anti-grade	0.293		Myeloid	Myeloid	Leukocyte	12	1	-2.46994	-2.50982
8851	CDK5R1					-3.319	0.000904	Anti-LNM	L1	-7.38	Anti-grade	0.651		Mast	Malignant	Leukocyte	7	18	-2.10873	-2.00033
5317	PKP1					-3.316	0.000912	Anti-LNM	L1	-10.988		-0.047		Malignant	Malignant	Malignant	5	6	-3.89049	-4.6109
51203	NUSAP1					3.316	0.000914	Pro-LNM	L4	8.245	Pro-grade	8.156	Anti-survival	Malignant	Malignant	Malignant	2	12	2.00805	2.59498
6330	SCN4B					-3.312	0.000926	Anti-LNM	L1	-0.835		-2.656		Fibroblast	Fibroblast	Malignant	4	15	-1.15355	-1.79669
5888	RAD51					3.311	0.000931	Pro-LNM	L4	3.837	Pro-grade	6.69	Anti-survival	Malignant	Malignant	Malignant	2	12	2.04374	1.39898
219623	TMEM26					3.305	0.00095	Pro-LNM		2.691		-0.123		Myeloid	Myeloid	Fibroblast	10	1	0.907726	4.90657
7409	VAV1					3.304	0.000953	Pro-LNM	L5	5.406	Pro-grade	-2.066		T/NK cell	Mast	Leukocyte	14	18	1.18486	3.77741
219931	TPCN2					3.304	0.000954	Pro-LNM	L4	-1.307		-1.237		Myeloid	B/Plasma cell	Leukocyte	5	18	1.14876	2.61157
284348	LYPD5					-3.301	0.000965	Anti-LNM	L1	-7.991	Anti-grade	0.841		Malignant	Endothelial	Endothelial	5	6	-3.04681	-2.79302
145508	CEP128					3.3	0.000967	Pro-LNM	L4	3.969	Pro-grade			B/Plasma cell	B/Plasma cell	Leukocyte	12	5	1.92793	2.54092
2990	GUSB					3.3	0.000968	Pro-LNM	L5	7.295	Pro-grade	2.106		Mast	B/Plasma cell	Leukocyte	2	12	0.493019	1.15621
57677	ZFP14					3.298	0.000975	Pro-LNM		5.226	Pro-grade	-2.665		T/NK cell	T/NK cell	Malignant	8	4	-0.476999	2.50188
3868	KRT16					-3.296	0.000981	Anti-LNM	L1	-12.007		2.415		Malignant	Malignant	Malignant	5	6	-3.08823	-2.96935
23431	AP4E1					-3.295	0.000986	Anti-LNM	L2	-4.924	Anti-grade	1.558		Malignant	T/NK cell	Malignant	8	9	-0.790843	-1.76875
8933	RTL8C					-3.293	0.000991	Anti-LNM		-1.489				Fibroblast	Fibroblast	Fibroblast	10	10	-0.181359	-1.93819
51191	HERC5					3.292	0.000996	Pro-LNM	L4	1.139		0.518		T/NK cell	T/NK cell	Leukocyte	11	2	0.294027	2.27348
11183	MAP4K5					-3.291	0.000997	Anti-LNM	L2	-4.364	Anti-grade	-1.072		Mast	Malignant	Fibroblast	10	17	-1.18571	-1.90348
90634	N4BP2L1					3.289	0.001	Pro-LNM	L5	8.271	Pro-grade	-6.096	Pro-survival	Myeloid	Myeloid	Leukocyte	12	18	0.973821	2.22826
84868	HAVCR2					3.286	0.00102	Pro-LNM	L5	3.377	Pro-grade	-1.354		Mast	Myeloid	Leukocyte	6	20	1.40318	3.33874
115426	UHRF2					3.286	0.00102	Pro-LNM	L4	1.116		0.338		Endothelial	Endothelial	Endothelial	11	13	3.80868	2.20692
65109	UPF3B					3.28	0.00104	Pro-LNM	L4	5.572	Pro-grade	3.487	Anti-survival	Mast	Myeloid	Malignant	1	12	1.79444	2.29674
90390	MED30					3.28	0.00104	Pro-LNM	L4	2.029		0.943		T/NK cell	B/Plasma cell	Leukocyte	2	12	1.25849	3.24361
11200	CHEK2					3.28	0.00104	Pro-LNM		4.718	Pro-grade	3.592	Anti-survival	Fibroblast	Malignant	Malignant	2	12	0.240135	2.47543
699	BUB1					3.279	0.00104	Pro-LNM	L4	3.281	Pro-grade	10.832	Anti-survival	Malignant	Malignant	Leukocyte	2	12	2.82086	2.57633
9842	PLEKHM1					-3.278	0.00105	Anti-LNM	L2	-7.26	Anti-grade	-3.329	Pro-survival	Endothelial	T/NK cell	Malignant	8	18	-3.12898	-2.95872
23589	CARHSP1					-3.278	0.00105	Anti-LNM	L1	-6.83	Anti-grade	3.231	Anti-survival	Endothelial	Endothelial	Malignant	5	12	-2.09815	-3.23197
143686	SESN3					-3.278	0.00105	Anti-LNM	L2	-3.754	Anti-grade	-0.145		Endothelial	Endothelial	Endothelial	3	3	-3.931	-4.16217
134266	GRPEL2					-3.276	0.00105	Anti-LNM	L2	-5.012	Anti-grade	3.702	Anti-survival	Endothelial	Endothelial	Endothelial	9	13	-1.73201	-3.2375
10531	PITRM1					-3.276	0.00105	Anti-LNM	L1	-1.946		-0.814		Endothelial	Malignant	Leukocyte	5	15	-0.86276	-1.92838
9450	LY86					3.275	0.00106	Pro-LNM	L5	4.582	Pro-grade	-4.215	Pro-survival	Myeloid	Myeloid	Leukocyte	12	20	-0.13679	3.26366
4152	MBD1					-3.271	0.00107	Anti-LNM	L1	-5.479	Anti-grade	0.61		Endothelial	Endothelial	Leukocyte	11	12	-1.03971	-2.47337
978	CDA					-3.271	0.00107	Anti-LNM	L1	-9.518	Anti-grade	2.983		Malignant	Endothelial	Malignant	5	6	-1.42859	-2.18399
2059	EPS8					3.27	0.00107	Pro-LNM	L5	4.109	Pro-grade	0.78		Fibroblast	Fibroblast	Malignant	4	15	2.27472	2.53341
6119	RPA3					3.266	0.00109	Pro-LNM	L4	3.843	Pro-grade	6.301	Anti-survival	Malignant	Malignant	Leukocyte	2	12	3.31197	2.09061
6416	MAP2K4					-3.266	0.00109	Anti-LNM	L2	-7.886	Anti-grade	-6.432	Pro-survival	Malignant	Mast	Malignant	10	9	-2.21901	-1.37065
79412	KREMEN2					3.265	0.00109	Pro-LNM	L5	4.241	Pro-grade	2.567		Malignant	Malignant	Malignant	2	9	0.0299942	1.78134
9133	CCNB2					3.26	0.00111	Pro-LNM	L4	5.13	Pro-grade	8.426	Anti-survival	Malignant	Malignant	Malignant	2	12	2.39134	1.72037
51053	GMNN					3.26	0.00111	Pro-LNM	L4	3.027		6.176	Anti-survival	Malignant	Malignant	Malignant	2	12	1.22154	2.18649
55129	ANO10					-3.258	0.00112	Anti-LNM	L2	-5.657	Anti-grade	1.101		Endothelial	Endothelial	Endothelial	9	15	-1.01857	-3.885
7913	DEK					3.257	0.00113	Pro-LNM	L4	6.103	Pro-grade	3.19	Anti-survival	Malignant	Malignant	Malignant	2	12	0.228885	2.54797
84955	NUDCD1					3.256	0.00113	Pro-LNM	L4	1.615		5.993	Anti-survival	Endothelial	Endothelial	Malignant	9	20	3.16508	2.43756
10198	MPHOSPH9					3.254	0.00114	Pro-LNM	L4	5.963	Pro-grade	3.413	Anti-survival	T/NK cell	T/NK cell	Leukocyte	6	12	1.36657	1.85664
55203	LGI2					3.25	0.00116	Pro-LNM	L5	2.238		-1.323		Endothelial	Endothelial	Endothelial	13	13	1.12351	2.71558
400831	C20orf202					-3.248	0.00116	Anti-LNM		-3.35	Anti-grade			Fibroblast	Fibroblast	Malignant	4	15	-0.294833	-2.62385
10203	CALCRL					-3.243	0.00118	Anti-LNM	L2	-2.778		-3.136	Pro-survival	Endothelial	Endothelial	Endothelial	9	13	-1.49324	-2.38399
23474	ETHE1					-3.241	0.00119	Anti-LNM	L2	-4.266	Anti-grade	-0.331		Fibroblast	Malignant	Fibroblast	5	8	-0.525232	-0.968535
56244	BTNL2					-3.241	0.00119	Anti-LNM		-1.502		1.212			Endothelial	Leukocyte	9		-2.12263	-1.95522
983	CDK1					3.241	0.00119	Pro-LNM	L4	6.293	Pro-grade	5.305	Anti-survival	Malignant	Malignant	Malignant	2	12	1.23536	1.1313
9743	ARHGAP32					-3.24	0.0012	Anti-LNM	L2	-7.921	Anti-grade	-1.25		Fibroblast	Malignant	Malignant	5	10	-4.40149	-4.13324
57161	PELI2					3.237	0.00121	Pro-LNM	L5	3.758	Pro-grade	-5.624	Pro-survival	Mast	Fibroblast	Fibroblast	4	19	1.34649	3.13914
66008	TRAK2					3.237	0.00121	Pro-LNM	L5	3.559	Pro-grade	-3.629	Pro-survival	Endothelial	Endothelial	Fibroblast	11	15	1.6878	2.07835
83886	PRSS27					-3.237	0.00121	Anti-LNM	L2	-3.898	Anti-grade	1.646		Malignant	Malignant	Malignant	5	6	-3.25015	-3.28954
84879	MFSD2A					-3.237	0.00121	Anti-LNM	L1	-4.763	Anti-grade	0.513		Malignant	Malignant	Malignant	13	20	-1.88929	-3.17433
84294	UTP23					3.236	0.00121	Pro-LNM	L4	0.296		2.526		Mast	Fibroblast	Malignant	1	20	1.55498	2.99886
701	BUB1B					3.234	0.00122	Pro-LNM		6.047	Pro-grade	9.569	Anti-survival	Malignant	Malignant	Malignant	2	12	2.31175
347344	ZNF81					3.232	0.00123	Pro-LNM	L4	1.059		0.213		Malignant	Endothelial	Malignant	9	11	-0.715523	2.61029
3646	EIF3E					3.229	0.00124	Pro-LNM		0.99		-0.088		Malignant	Malignant	Malignant	2	3	1.76834	0.755297
284252	KCTD1					-3.227	0.00125	Anti-LNM	L2	-2.617		-2.357		Malignant	Malignant	Malignant	5	6	-3.20804	-3.19477
375444	C5orf34					3.227	0.00125	Pro-LNM	L4	6.923	Pro-grade			Mast	Malignant	Malignant	2	18	2.5762	1.66964
239	ALOX12					-3.225	0.00126	Anti-LNM	L2	-3.77	Anti-grade	-2.22		Malignant	Malignant	Malignant	0	9	-3.14677	-2.50588
53905	DUOX1					-3.224	0.00126	Anti-LNM	L2	-8.071	Anti-grade	-0.673		Malignant	Malignant	Malignant	5	14	-2.87034	-1.49654
56623	INPP5E					3.224	0.00126	Pro-LNM	L4	2.366		2.561		Endothelial	Endothelial	Endothelial	9	18	2.13724	2.20516
27243	CHMP2A					-3.22	0.00128	Anti-LNM	L2	-1.017		0.683		Endothelial	Malignant	Malignant	5	14	-1.53617	-1.4279
112616	CMTM7					3.22	0.00128	Pro-LNM	L5	6.758	Pro-grade	-0.291		T/NK cell	Myeloid	Leukocyte	11	12	1.28585	3.10914
7270	TTF1					3.219	0.00129	Pro-LNM	L4	2.753		-0.933		Endothelial	Endothelial	Malignant	13	12	1.80821	1.43894
158830	CXorf65					3.218	0.00129	Pro-LNM		3.177	Pro-grade			Mast	T/NK cell	Leukocyte	11	17	-0.755325
27034	ACAD8					-3.216	0.0013	Anti-LNM	L2	0.316		-1.577		Mast	B/Plasma cell	Malignant	11	18	-1.55529	-4.33666
60436	TGIF2					3.215	0.0013	Pro-LNM	L5	8.526	Pro-grade	1.891		T/NK cell	T/NK cell	Leukocyte	7	12	1.75878	1.75181
54361	WNT4					-3.215	0.00131	Anti-LNM	L1	-3.966	Anti-grade	-0.132		Malignant	Malignant	Malignant	0	6	-2.62402	-1.91432
778	CACNA1F					3.214	0.00131	Pro-LNM	L5	1.636		2.256		Mast	Myeloid	Malignant	12	17	0.794171	2.34026
10439	OLFM1					3.214	0.00131	Pro-LNM	L5	6.044	Pro-grade	-3.519	Pro-survival	Endothelial	Endothelial	Endothelial	9	13	0.137647	2.83571
92344	GORAB					3.213	0.00131	Pro-LNM	L4	6.681	Pro-grade	1.471		Fibroblast	B/Plasma cell	Malignant	10	10	0.183531	2.30553
9363	RAB33A					3.211	0.00132	Pro-LNM	L5	4.404	Pro-grade	-0.615		Mast	Mast	Leukocyte	14	20	0.208475	2.84338
84722	PSRC1					3.208	0.00134	Pro-LNM	L4	5.484	Pro-grade	8.051	Anti-survival	Fibroblast	Malignant	Malignant	2	12	1.81968	2.0701
3791	KDR					-3.207	0.00134	Anti-LNM	L2	-1.408		-1.647		Endothelial	Endothelial	Endothelial	9	13	-1.87342	-2.07747
85462	FHDC1					-3.207	0.00134	Anti-LNM	L2	-4.421	Anti-grade	-2.614		Malignant	Malignant	Malignant	1	9	-0.747417	-4.08763
760	CA2					-3.206	0.00134	Anti-LNM	L1	-5.888	Anti-grade	1.492		Malignant	Malignant	Endothelial	5	9	-0.00264484	-2.85857
55076	TMEM45A					-3.205	0.00135	Anti-LNM	L1	-5.605	Anti-grade	5.774	Anti-survival	Fibroblast	Fibroblast	Fibroblast	10	10	-1.70738	-3.0789
9088	PKMYT1					3.204	0.00135	Pro-LNM	L4	2.49		7.76	Anti-survival	Malignant	Malignant	Malignant	2	12	0.184856	1.87544
129804	FBLN7					3.204	0.00136	Pro-LNM	L5	0.82		0.458		Fibroblast	T/NK cell	Fibroblast	11	15	1.38743	3.73576
23504	RIMBP2					-3.203	0.00136	Anti-LNM	L1	-3.452	Anti-grade	0.067		Fibroblast	Malignant	Fibroblast	10	16	-0.471004	-1.92841
51512	GTSE1					3.203	0.00136	Pro-LNM		5.085	Pro-grade	7.997	Anti-survival	B/Plasma cell	Malignant	Malignant	2	12	1.95683	2.49339
4794	NFKBIE					3.201	0.00137	Pro-LNM	L5	5.202	Pro-grade	-0.921		Myeloid	Myeloid	Leukocyte	13	19	1.37082	3.58081
4717	NDUFC1					-3.201	0.00137	Anti-LNM	L2	-1.461		1.286		Malignant	Malignant	Malignant	2	6	-2.01834	-2.89387
8449	DHX16					3.197	0.00139	Pro-LNM	L4	0.897		1.842		Endothelial	Malignant	Malignant	2	12	2.94452	2.80242
9738	CCP110					3.196	0.00139	Pro-LNM	L4	5.706	Pro-grade			Malignant	Fibroblast	Leukocyte	13	12	1.62985	1.56715
9982	FGFBP1					-3.195	0.0014	Anti-LNM	L1	-7.484	Anti-grade	1.221		Malignant	Malignant	Malignant	2	6	-1.05851	-2.8466
28983	TMPRSS11E					-3.194	0.0014	Anti-LNM		-3.574	Anti-grade	0.782		Malignant	Malignant	Malignant	5	6	-3.01713	-3.7101
10672	GNA13					3.194	0.0014	Pro-LNM	L5	3.269	Pro-grade	-1.157		Myeloid	Myeloid	Leukocyte	12	14	1.41879	2.1253
84376	HOOK3					-3.193	0.00141	Anti-LNM	L2	-1.023		-1.087		Endothelial	Endothelial	Endothelial	9	19	-1.66939	-2.81224
5188	GATB					-3.193	0.00141	Anti-LNM	L1	-4.474	Anti-grade			Endothelial	Malignant	Malignant	2	18	0.199248	-2.89299
1164	CKS2					3.189	0.00143	Pro-LNM		4.599	Pro-grade	9.518	Anti-survival	Mast	Malignant	Malignant	2	12	2.79602	3.1446
56901	NDUFA4L2					-3.187	0.00144	Anti-LNM		-2.517		3.269	Anti-survival	Fibroblast	Malignant	Malignant	4	15	-1.72787	-2.17687
201799	TMEM154					-3.184	0.00145	Anti-LNM	L2	-9.862	Anti-grade	-0.552		Mast	Mast	Malignant	14	16	-2.3937	-3.99369
55304	SPTLC3					-3.183	0.00146	Anti-LNM	L1	-7.839	Anti-grade	0.488		Mast	Malignant	Malignant	3	19	-0.925158	-2.67793
53407	STX18					3.182	0.00146	Pro-LNM	L5	2.618		-0.361		Fibroblast	B/Plasma cell	Fibroblast	10	18	1.79889	1.86756
1944	EFNA3					-3.178	0.00148	Anti-LNM	L1	-8.228	Anti-grade	2.46		Malignant	B/Plasma cell	Malignant	5	6	-1.74126	-3.2791
10212	DDX39A					3.178	0.00148	Pro-LNM	L4	3.024		1.184		Endothelial	Malignant	Leukocyte	2	12	-0.00696095	2.77239
56992	KIF15					3.178	0.00148	Pro-LNM	L4	7.24	Pro-grade	7.561	Anti-survival	Malignant	Malignant	Leukocyte	2	12	1.75767	1.65868
54861	SNRK					-3.178	0.00148	Anti-LNM	L2	-4.713	Anti-grade	-5.181	Pro-survival	Endothelial	Endothelial	Endothelial	9	15	-1.83991	-2.24089
3265	HRAS					-3.175	0.0015	Anti-LNM	L1	-4.043	Anti-grade	6.389	Anti-survival	Malignant	Malignant	Malignant	5	6	-1.09254	-2.31924
5063	PAK3					3.174	0.0015	Pro-LNM	L5	4.787	Pro-grade	-3.974	Pro-survival	Fibroblast	T/NK cell	Malignant	11	16	-0.678598	2.9124
131616	TMEM42					3.172	0.00152	Pro-LNM	L6	3.253	Pro-grade	0.046		Fibroblast	Malignant	Fibroblast	2	15	1.68773	2.19646
55142	HAUS2					3.171	0.00152	Pro-LNM	L4	-0.093		1.972		Malignant	Mast	Malignant	14	9	2.96413	1.62268
10411	RAPGEF3					-3.171	0.00152	Anti-LNM	L1	-3.253	Anti-grade	-0.84		Endothelial	Endothelial	Endothelial	9	13	-1.70586	-2.56061
7185	TRAF1					3.169	0.00153	Pro-LNM	L5	6.843	Pro-grade	-3.564	Pro-survival	Myeloid	Myeloid	Leukocyte	11	19	-0.476858	2.66119
57149	LYRM1					-3.168	0.00153	Anti-LNM	L2	-0.722		-2.082		Endothelial	Endothelial	Leukocyte	3	9	-1.19927	-2.1755
29080	CCDC59					3.166	0.00154	Pro-LNM	L4	3.761	Pro-grade	4.216	Anti-survival	Malignant	Malignant	Malignant	2	18	2.23457	1.73891
214	ALCAM					3.164	0.00155	Pro-LNM	L5	3.622	Pro-grade	-2.46		Myeloid	Myeloid	Leukocyte	1	14	1.20143	2.21339
3621	ING1					3.164	0.00156	Pro-LNM	L5	6.027	Pro-grade	0.558		Fibroblast	Fibroblast	Fibroblast	1	15	3.45054	3.63565
3667	IRS1					-3.162	0.00157	Anti-LNM	L1	-4.945	Anti-grade	-2.226		Fibroblast	Fibroblast	Fibroblast	10	10	0.442747	-1.82484
22903	BTBD3					-3.161	0.00157	Anti-LNM	L5	1.276		1.913		Endothelial	Endothelial	Endothelial	9	13	0.766834	-3.50731
84285	EIF1AD					3.161	0.00157	Pro-LNM		-2.218		2.363		Fibroblast	Malignant	Malignant	2	16	1.71287	1.42421
54978	SLC35F6					-3.161	0.00157	Anti-LNM	L1	-5.361	Anti-grade			Fibroblast	Malignant	Malignant	3	10	-0.63005	-2.20751
84062	DTNBP1					3.157	0.00159	Pro-LNM	L5	4.332	Pro-grade	0.975		Mast	Mast	Leukocyte	14	17	-0.536752	2.52393
55240	STEAP3					3.156	0.0016	Pro-LNM	L5	2.639		1.176		Malignant	Malignant	Malignant	5	9	3.0351	3.04784
9244	CRLF1					-3.156	0.0016	Anti-LNM	L1	-0.607		0.566		Fibroblast	Fibroblast	Leukocyte	3	9	-1.34702	-1.96009
7739	ZNF185					-3.155	0.0016	Anti-LNM	L2	-7.616	Anti-grade	-3.768	Pro-survival	Malignant	Malignant	Malignant	5	6	-2.95617	-4.15315
1660	DHX9					3.153	0.00162	Pro-LNM	L4	5.344	Pro-grade	1.607		Endothelial	Malignant	Leukocyte	2	9	0.386834	1.19988
56006	SMG9					3.153	0.00162	Pro-LNM	L5	4.974	Pro-grade			Endothelial	Endothelial	Endothelial	9	12	0.276776	1.80845
56941	HMCES					3.153	0.00162	Pro-LNM	L4	2.005				B/Plasma cell	B/Plasma cell	Leukocyte	2	12	-0.285327	1.11751
9994	CASP8AP2					3.152	0.00162	Pro-LNM		4.054	Pro-grade	0.883		Fibroblast	Endothelial	Malignant	2	12	0.639535	1.49168
10529	NEBL					-3.152	0.00162	Anti-LNM	L2	-3.374	Anti-grade	-1.001		Malignant	Endothelial	Malignant	5	6	-2.11145	-3.39357
5939	RBMS2					-3.151	0.00163	Anti-LNM	L1	-2.747		0.297		Endothelial	Endothelial	Endothelial	9	13	1.10746	-1.25748
26999	CYFIP2					3.148	0.00165	Pro-LNM		4.786	Pro-grade	-5.831	Pro-survival	T/NK cell	T/NK cell	Leukocyte	6	18	0.109419	2.2545
5594	MAPK1					-3.147	0.00165	Anti-LNM	L2	-2.551		-0.936		Mast	Mast	Malignant	14	11	-0.994357	-1.68656
64789	EXO5					3.146	0.00165	Pro-LNM	L4	6.688	Pro-grade			Malignant	Malignant	Malignant	0	12	0.344006	2.25016
3858	KRT10					-3.144	0.00167	Anti-LNM	L1	-6.062	Anti-grade	1.993		Fibroblast	B/Plasma cell	Malignant	10	10	-0.696984	-1.66611
80854	SETD7					-3.144	0.00167	Anti-LNM	L2	-2.273		-0.964		Fibroblast	Endothelial	Fibroblast	3	10	-0.297301	-2.66087
5861	RAB1A					-3.143	0.00168	Anti-LNM	L2	-4.452	Anti-grade	-2.6		Fibroblast	Malignant	Malignant	5	10	-0.794642	-3.5892
79902	NUP85					3.142	0.00168	Pro-LNM		2.451		5.75	Anti-survival	Endothelial	Malignant	Malignant	2	12	0.42528	1.36007
11064	CNTRL					3.142	0.00168	Pro-LNM	L4	7.677	Pro-grade			T/NK cell	T/NK cell	Leukocyte	7	12	0.683253	1.90232
5411	PNN					3.141	0.00169	Pro-LNM	L4	4.436	Pro-grade	0.723		Endothelial	Endothelial	Malignant	9	12	0.635947	1.04314
353355	ZNF233					3.14	0.00169	Pro-LNM		2.204		0.865		B/Plasma cell	Mast	Malignant	14	20	1.67414	2.71611
5125	PCSK5					-3.139	0.00169	Anti-LNM	L2	-1.93		-1.769		Fibroblast	Fibroblast	Malignant	10	10	-1.58421	-1.53757
8878	SQSTM1					3.139	0.0017	Pro-LNM	L5	4.639	Pro-grade	0.809		Fibroblast	Mast	Malignant	13	10	2.37034	2.75946
7818	DAP3					3.138	0.0017	Pro-LNM	L4	3.964	Pro-grade	6.497	Anti-survival	Malignant	Malignant	Malignant	2	12	1.19191	0.930455
6659	SOX4					3.138	0.0017	Pro-LNM	L5	4.983	Pro-grade	-1.981		Endothelial	Malignant	Fibroblast	1	18	-0.355391	1.97011
5469	MED1					3.137	0.00171	Pro-LNM	L4	1.178		-0.156		Endothelial	Malignant	Malignant	6	18	2.04617	1.70529
2069	EREG					-3.135	0.00172	Anti-LNM	L1	-5.215	Anti-grade	2.662		Malignant	Myeloid	Leukocyte	5	9	-0.292223	-2.05685
6932	TCF7					3.135	0.00172	Pro-LNM	L5	4.295	Pro-grade	-5.922	Pro-survival	T/NK cell	T/NK cell	Leukocyte	7	3	0.0606048	2.70008
128209	KLF17					3.134	0.00172	Pro-LNM		2.121		0.807			Fibroblast	Malignant	10		-0.418765	3.57753
220064	LTO1					3.133	0.00173	Pro-LNM		1.144				Malignant	Malignant	Malignant	5	6	1.26662	1.69031
79953	SYNDIG1					3.132	0.00173	Pro-LNM	L5	2.57				Fibroblast	Fibroblast	Fibroblast	10	10	0.823159	3.91959
4753	NELL2					-3.132	0.00174	Anti-LNM	L1	-6.928	Anti-grade	-6.821	Pro-survival	T/NK cell	Malignant	Leukocyte	6	0	-1.33696
5803	PTPRZ1					-3.129	0.00175	Anti-LNM	L2	-5.703	Anti-grade	-2.461		Malignant	Malignant	Leukocyte	0	6	-4.26803	-3.21759
3832	KIF11					3.128	0.00176	Pro-LNM	L4	6.736	Pro-grade	8.709	Anti-survival	Malignant	Malignant	Malignant	2	12	1.25533	2.378
11130	ZWINT					3.127	0.00177	Pro-LNM	L4	6.491	Pro-grade	7.545	Anti-survival	Malignant	Malignant	Malignant	2	12	1.42673	1.56783
2177	FANCD2					3.122	0.0018	Pro-LNM	L4	5.869	Pro-grade	3.661	Anti-survival	Malignant	Malignant	Malignant	2	12	2.21667	1.09434
85463	ZC3H12C					-3.12	0.00181	Anti-LNM		-3.157	Anti-grade	-2.873		Endothelial	Endothelial	Fibroblast	6	12	1.19972	-2.60451
358	AQP1					-3.12	0.00181	Anti-LNM		-0.541		-0.939		Endothelial	Endothelial	Endothelial	9	13	-2.60413	-1.90574
81887	LAS1L					3.119	0.00182	Pro-LNM	L4	3.448	Pro-grade	2.991		Malignant	Malignant	Malignant	2	12	1.78283	1.58948
1026	CDKN1A					-3.115	0.00184	Anti-LNM	L1	-8.345	Anti-grade	1.351		Myeloid	Fibroblast	Leukocyte	4	19	-0.420601	-2.12089
56987	BBX					3.113	0.00185	Pro-LNM	L5	3.467	Pro-grade	-1.557		Fibroblast	B/Plasma cell	Malignant	4	15	1.74689	2.01316
5480	PPIC					-3.112	0.00186	Anti-LNM	L1	-3.329	Anti-grade	2.618		Fibroblast	Endothelial	Fibroblast	10	10	0.276316	-2.44951
79719	AAGAB					-3.112	0.00186	Anti-LNM	L2	-3.525	Anti-grade	1.598		Malignant	Malignant	Malignant	2	20	0.604405	-2.60739
89782	LMLN					3.112	0.00186	Pro-LNM	L4	0.479		-0.091		Endothelial	Endothelial	Malignant	9	15	1.6535	2.35024
91298	C12orf29					-3.109	0.00187	Anti-LNM	L2	-5.396	Anti-grade			Endothelial	B/Plasma cell	Malignant	10	6	-2.6432	-4.20782
60312	AFAP1					3.108	0.00188	Pro-LNM	L5	5.344	Pro-grade	0.658		Endothelial	Endothelial	Endothelial	9	13	1.35843	3.48081
51107	APH1A					3.107	0.00189	Pro-LNM	L4	3.5	Pro-grade	3.772	Anti-survival	Endothelial	Malignant	Leukocyte	2	20	1.87306	2.86946
79632	FAM184A					3.106	0.0019	Pro-LNM	L5	4.308	Pro-grade	-2.176		T/NK cell	T/NK cell	Leukocyte	11	2	0.353588	2.17402
27445	PCLO					3.106	0.0019	Pro-LNM	L4	4.75	Pro-grade	0.011		Endothelial	Endothelial	Malignant	9	9	-0.0101178	1.23642
6342	SCP2					-3.104	0.00191	Anti-LNM	L2	-0.972		-4.152	Pro-survival	Fibroblast	Myeloid	Leukocyte	3	15	-1.81954	-3.02635
92370	PXYLP1					3.104	0.00191	Pro-LNM	L5	5.715	Pro-grade			Fibroblast	Fibroblast	Fibroblast	10	20	0.0541489	2.12427
162972	ZNF550					3.104	0.00191	Pro-LNM		4.516	Pro-grade	2.073		Fibroblast	Malignant	Leukocyte	1	11	0.234447
24137	KIF4A					3.103	0.00191	Pro-LNM	L4	5.685	Pro-grade	9.629	Anti-survival	Malignant	Malignant	Malignant	2	12	2.97228	1.76008
121268	RHEBL1					3.103	0.00191	Pro-LNM	L4	4.743	Pro-grade	2.494		Fibroblast	Endothelial	Leukocyte	9	12	3.58769	1.02972
9326	ZNHIT3					3.102	0.00192	Pro-LNM	L4	3.165	Pro-grade	-0.872		T/NK cell	B/Plasma cell	Malignant	2	12	1.55661	1.93596
79971	WLS					-3.102	0.00192	Anti-LNM	L2	-2.738		-1.314		Fibroblast	Malignant	Fibroblast	3	15	-0.12977	-2.26102
9470	EIF4E2					-3.101	0.00193	Anti-LNM	L1	-4.158	Anti-grade	5.47	Anti-survival	Fibroblast	Malignant	Fibroblast	2	10	0.050567	-2.48976
5516	PPP2CB					-3.098	0.00195	Anti-LNM	L2	-1.87		-2.394		Fibroblast	Malignant	Malignant	4	15	-1.15641	-3.05051
23469	PHF3					3.098	0.00195	Pro-LNM	L5	5.461	Pro-grade	-2.72		T/NK cell	Fibroblast	Leukocyte	3	19	1.8919	2.39599
1272	CNTN1					-3.097	0.00195	Anti-LNM	L2	-3.613	Anti-grade	-2.146		Fibroblast	Malignant	Malignant	3	10	-1.75604	-2.71258
4759	NEU2					-3.097	0.00195	Anti-LNM		-5.482	Anti-grade	1.494				Leukocyte			-1.42069	-2.50608
6199	RPS6KB2					-3.093	0.00198	Anti-LNM	L1	-6.219	Anti-grade	2.37		B/Plasma cell	B/Plasma cell	Malignant	5	12	-1.4129	-2.9743
23673	STX12					-3.092	0.00199	Anti-LNM	L2	-3.562	Anti-grade	-4.565	Pro-survival	Endothelial	Endothelial	Endothelial	3	20	-1.46038	-3.11101
8237	USP11					3.091	0.00199	Pro-LNM		6.446	Pro-grade	-1.048		Fibroblast	Mast	Fibroblast	4	15	0.67357	3.29682
[truncated: 15 more rows]

## Sheet: Table S5
Table S5: Genes associated with cancer grade based on a meta-analysis
entrezgene ID	Gene symbol	Meta-z score	P-value	Q-value (FDR)	Grade directon of association
3868	KRT16	-12.007	3.26e-33	8.18e-29	Anti-grade
6699	SPRR1B	-11.87	1.69e-32	1.94e-28	Anti-grade
7280	TUBB2A	-11.822	3.02e-32	1.94e-28	Anti-grade
3713	IVL	-11.819	3.1e-32	1.94e-28	Anti-grade
1824	DSC2	-11.291	1.45e-29	7.25e-26	Anti-grade
3898	LAD1	-11.211	3.6e-29	1.5e-25	Anti-grade
7277	TUBA4A	-11.161	6.35e-29	2.27e-25	Anti-grade
84283	TMEM79	-11.096	1.32e-28	4.13e-25	Anti-grade
3163	HMOX2	-11.017	3.18e-28	8.86e-25	Anti-grade
5317	PKP1	-10.988	4.38e-28	1.1e-24	Anti-grade
3728	JUP	-10.97	5.34e-28	1.22e-24	Anti-grade
26525	IL36RN	-10.745	6.26e-27	1.31e-23	Anti-grade
3854	KRT6B	-10.622	2.34e-26	4.52e-23	Anti-grade
121214	SDR9C7	-10.609	2.7e-26	4.83e-23	Anti-grade
27076	LYPD3	-10.601	2.95e-26	4.93e-23	Anti-grade
81565	NDEL1	-10.584	3.53e-26	5.53e-23	Anti-grade
204219	CERS3	-10.401	2.47e-25	3.63e-22	Anti-grade
11187	PKP3	-10.334	4.97e-25	6.91e-22	Anti-grade
6820	SULT2B1	-10.262	1.05e-24	1.38e-21	Anti-grade
1828	DSG1	-10.174	2.59e-24	3.24e-21	Anti-grade
57115	PGLYRP4	-10.16	2.98e-24	3.56e-21	Anti-grade
81577	GFOD2	-10.116	4.7e-24	5.35e-21	Anti-grade
84000	TMPRSS13	-10.101	5.48e-24	5.97e-21	Anti-grade
644815	FAM83G	-9.96	2.28e-23	2.38e-20	Anti-grade
149428	BNIPL	-9.918	3.48e-23	3.49e-20	Anti-grade
64127	NOD2	-9.912	3.69e-23	3.56e-20	Anti-grade
56998	CTNNBIP1	-9.864	5.97e-23	5.25e-20	Anti-grade
201799	TMEM154	-9.862	6.09e-23	5.25e-20	Anti-grade
5271	SERPINB8	-9.861	6.14e-23	5.25e-20	Anti-grade
54472	TOLLIP	-9.859	6.28e-23	5.25e-20	Anti-grade
5522	PPP2R2C	-9.798	1.15e-22	9.26e-20	Anti-grade
79671	NLRX1	-9.778	1.4e-22	1.1e-19	Anti-grade
387695	GPR15LG	-9.734	2.16e-22	1.64e-19	Anti-grade
56971	CEACAM19	-9.681	3.64e-22	2.69e-19	Anti-grade
50649	ARHGEF4	-9.665	4.24e-22	3.03e-19	Anti-grade
389337	ARHGEF37	-9.661	4.43e-22	3.08e-19	Anti-grade
84648	LCE3D	-9.652	4.81e-22	3.26e-19	Anti-grade
26154	ABCA12	-9.59	8.79e-22	5.66e-19	Anti-grade
11202	KLK8	-9.59	8.81e-22	5.66e-19	Anti-grade
5467	PPARD	-9.572	1.04e-21	6.54e-19	Anti-grade
388533	KRTDAP	-9.557	1.21e-21	7.26e-19	Anti-grade
5268	SERPINB5	-9.557	1.22e-21	7.26e-19	Anti-grade
5655	KLK10	-9.551	1.29e-21	7.51e-19	Anti-grade
64065	PERP	-9.531	1.56e-21	8.88e-19	Anti-grade
978	CDA	-9.518	1.76e-21	9.82e-19	Anti-grade
242	ALOX12B	-9.512	1.87e-21	1.01e-18	Anti-grade
11072	DUSP14	-9.511	1.89e-21	1.01e-18	Anti-grade
11012	KLK11	-9.488	2.36e-21	1.23e-18	Anti-grade
9935	MAFB	-9.444	3.6e-21	1.84e-18	Anti-grade
2706	GJB2	-9.426	4.26e-21	2.13e-18	Anti-grade
93099	DMKN	-9.32	1.17e-20	5.74e-18	Anti-grade
5753	PTK6	-9.221	2.95e-20	1.42e-17	Anti-grade
286887	KRT6C	-9.207	3.35e-20	1.58e-17	Anti-grade
56994	CHPT1	9.204	3.46e-20	1.61e-17	Pro-grade
1241	LTB4R	-9.179	4.35e-20	1.98e-17	Anti-grade
23682	RAB38	-9.166	4.92e-20	2.2e-17	Anti-grade
1832	DSP	-9.161	5.14e-20	2.26e-17	Anti-grade
9520	NPEPPS	-9.142	6.15e-20	2.66e-17	Anti-grade
23299	BICD2	-9.12	7.55e-20	3.2e-17	Anti-grade
9424	KCNK6	-9.102	8.85e-20	3.7e-17	Anti-grade
55803	ADAP2	-9.094	9.57e-20	3.93e-17	Anti-grade
6703	SPRR2D	-9.065	1.25e-19	5.05e-17	Anti-grade
3148	HMGB2	9.059	1.32e-19	5.18e-17	Pro-grade
54852	PAQR5	-9.058	1.32e-19	5.18e-17	Anti-grade
11168	PSIP1	9.053	1.39e-19	5.35e-17	Pro-grade
10804	GJB6	-9.035	1.63e-19	6.21e-17	Anti-grade
147700	KLC3	-9.028	1.75e-19	6.54e-17	Anti-grade
2810	SFN	-9.014	1.99e-19	7.33e-17	Anti-grade
64834	ELOVL1	-8.966	3.09e-19	1.12e-16	Anti-grade
3861	KRT14	-8.943	3.8e-19	1.36e-16	Anti-grade
1830	DSG3	-8.914	4.91e-19	1.73e-16	Anti-grade
132864	CPEB2	-8.91	5.11e-19	1.74e-16	Anti-grade
123745	PLA2G4E	-8.909	5.14e-19	1.74e-16	Anti-grade
8655	DYNLL1	-8.909	5.14e-19	1.74e-16	Anti-grade
374897	SBSN	-8.903	5.42e-19	1.81e-16	Anti-grade
10205	MPZL2	-8.87	7.34e-19	2.42e-16	Anti-grade
142	PARP1	8.866	7.6e-19	2.45e-16	Pro-grade
64768	IPPK	-8.865	7.63e-19	2.45e-16	Anti-grade
114771	PGLYRP3	-8.851	8.71e-19	2.76e-16	Anti-grade
59344	ALOXE3	-8.787	1.53e-18	4.79e-16	Anti-grade
9635	CLCA2	-8.768	1.81e-18	5.58e-16	Anti-grade
1823	DSC1	-8.768	1.82e-18	5.58e-16	Anti-grade
1063	CENPF	8.742	2.28e-18	6.89e-16	Pro-grade
375061	FAM89A	-8.739	2.35e-18	7.01e-16	Anti-grade
196264	MPZL3	-8.737	2.4e-18	7.08e-16	Anti-grade
7447	VSNL1	-8.734	2.46e-18	7.18e-16	Anti-grade
78990	OTUB2	-8.722	2.74e-18	7.89e-16	Anti-grade
222	ALDH3B2	-8.71	3.03e-18	8.64e-16	Anti-grade
146691	TOM1L2	-8.686	3.77e-18	1.06e-15	Anti-grade
80352	RNF39	-8.675	4.13e-18	1.14e-15	Anti-grade
54544	CRCT1	-8.674	4.16e-18	1.14e-15	Anti-grade
57205	ATP10D	-8.666	4.46e-18	1.21e-15	Anti-grade
10999	SLC27A4	-8.658	4.81e-18	1.3e-15	Anti-grade
10105	PPIF	-8.644	5.42e-18	1.45e-15	Anti-grade
27065	NSG1	-8.636	5.84e-18	1.54e-15	Anti-grade
55715	DOK4	-8.621	6.66e-18	1.74e-15	Anti-grade
284996	RNF149	-8.583	9.23e-18	2.38e-15	Anti-grade
64078	SLC28A3	-8.579	9.55e-18	2.44e-15	Anti-grade
58985	IL22RA1	-8.574	1e-17	2.54e-15	Anti-grade
4644	MYO5A	-8.551	1.22e-17	3.05e-15	Anti-grade
9114	ATP6V0D1	-8.545	1.28e-17	3.16e-15	Anti-grade
8710	SERPINB7	-8.545	1.28e-17	3.16e-15	Anti-grade
5338	PLD2	-8.53	1.46e-17	3.56e-15	Anti-grade
2709	GJB5	-8.529	1.48e-17	3.56e-15	Anti-grade
60436	TGIF2	8.526	1.52e-17	3.62e-15	Pro-grade
6704	SPRR2E	-8.509	1.75e-17	4.13e-15	Anti-grade
140576	S100A16	-8.499	1.91e-17	4.46e-15	Anti-grade
348938	NIPAL4	-8.498	1.93e-17	4.47e-15	Anti-grade
10890	RAB10	-8.484	2.17e-17	4.98e-15	Anti-grade
5650	KLK7	-8.476	2.33e-17	5.31e-15	Anti-grade
284207	METRNL	-8.471	2.44e-17	5.5e-15	Anti-grade
624	BDKRB2	-8.467	2.51e-17	5.63e-15	Anti-grade
63027	SLC22A23	-8.456	2.76e-17	6.12e-15	Anti-grade
6698	SPRR1A	-8.449	2.95e-17	6.48e-15	Anti-grade
9783	RIMS3	-8.441	3.14e-17	6.84e-15	Anti-grade
29094	LGALSL	-8.435	3.31e-17	7.15e-15	Anti-grade
7051	TGM1	-8.432	3.39e-17	7.27e-15	Anti-grade
3853	KRT6A	-8.429	3.5e-17	7.43e-15	Anti-grade
6706	SPRR2G	-8.416	3.88e-17	8.18e-15	Anti-grade
129642	MBOAT2	-8.412	4.04e-17	8.44e-15	Anti-grade
5017	OVOL1	-8.405	4.29e-17	8.89e-15	Anti-grade
6283	S100A12	-8.398	4.53e-17	9.3e-15	Anti-grade
27316	RBMX	8.382	5.2e-17	1.06e-14	Pro-grade
55894	DEFB103B	-8.349	6.9e-17	1.38e-14	Anti-grade
5597	MAPK6	-8.348	6.91e-17	1.38e-14	Anti-grade
6700	SPRR2A	-8.348	6.93e-17	1.38e-14	Anti-grade
55819	RNF130	8.345	7.11e-17	1.39e-14	Pro-grade
1026	CDKN1A	-8.345	7.11e-17	1.39e-14	Anti-grade
22936	ELL2	-8.343	7.25e-17	1.41e-14	Anti-grade
7378	UPP1	-8.307	9.86e-17	1.9e-14	Anti-grade
2041	EPHA1	-8.3	1.04e-16	2e-14	Anti-grade
64946	CENPH	8.289	1.14e-16	2.16e-14	Pro-grade
84518	CNFN	-8.287	1.16e-16	2.19e-14	Anti-grade
90634	N4BP2L1	8.271	1.33e-16	2.49e-14	Pro-grade
221393	ADGRF4	-8.267	1.38e-16	2.56e-14	Anti-grade
3151	HMGN2	8.246	1.64e-16	3.02e-14	Pro-grade
51203	NUSAP1	8.245	1.65e-16	3.03e-14	Pro-grade
1944	EFNA3	-8.228	1.91e-16	3.47e-14	Anti-grade
80157	CWH43	-8.219	2.04e-16	3.68e-14	Anti-grade
4001	LMNB1	8.218	2.07e-16	3.7e-14	Pro-grade
285848	PNPLA1	-8.205	2.32e-16	4.11e-14	Anti-grade
162514	TRPV3	-8.2	2.41e-16	4.24e-14	Anti-grade
3925	STMN1	8.188	2.67e-16	4.67e-14	Pro-grade
7153	TOP2A	8.181	2.81e-16	4.9e-14	Pro-grade
26469	PTPN18	8.172	3.02e-16	5.22e-14	Pro-grade
81603	TRIM8	8.172	3.04e-16	5.22e-14	Pro-grade
51382	ATP6V1D	-8.165	3.2e-16	5.46e-14	Anti-grade
23598	PATZ1	8.159	3.37e-16	5.7e-14	Pro-grade
9333	TGM5	-8.157	3.45e-16	5.79e-14	Anti-grade
79098	C1orf116	-8.149	3.68e-16	6.14e-14	Anti-grade
163259	DENND2C	-8.141	3.93e-16	6.52e-14	Anti-grade
80004	ESRP2	-8.128	4.37e-16	7.21e-14	Anti-grade
55700	MAP7D1	-8.115	4.86e-16	7.96e-14	Anti-grade
10388	SYCP2	8.113	4.93e-16	8.03e-14	Pro-grade
647024	C6orf132	-8.102	5.42e-16	8.76e-14	Anti-grade
115817	DHRS1	-8.091	5.9e-16	9.48e-14	Anti-grade
10769	PLK2	-8.088	6.06e-16	9.67e-14	Anti-grade
51527	GSKIP	-8.087	6.14e-16	9.74e-14	Anti-grade
1747	DLX3	-8.083	6.34e-16	9.99e-14	Anti-grade
116028	RMI2	8.08	6.47e-16	1.01e-13	Pro-grade
54438	GFOD1	-8.078	6.57e-16	1.02e-13	Anti-grade
90527	DUOXA1	-8.074	6.78e-16	1.05e-13	Anti-grade
79729	SH3D21	-8.072	6.9e-16	1.06e-13	Anti-grade
53905	DUOX1	-8.071	6.95e-16	1.06e-13	Anti-grade
643161	FAM25A	-8.069	7.09e-16	1.08e-13	Anti-grade
23306	NEMP1	8.043	8.77e-16	1.32e-13	Pro-grade
9603	NFE2L3	8.043	8.78e-16	1.32e-13	Pro-grade
126917	IFFO2	-8.034	9.45e-16	1.41e-13	Anti-grade
3156	HMGCR	-8.033	9.55e-16	1.42e-13	Anti-grade
55287	TMEM40	-8.029	9.86e-16	1.45e-13	Anti-grade
259173	ALS2CL	-8.017	1.08e-15	1.59e-13	Anti-grade
1041	CDSN	-8.01	1.15e-15	1.67e-13	Anti-grade
145226	RDH12	-8.009	1.16e-15	1.68e-13	Anti-grade
284348	LYPD5	-7.991	1.34e-15	1.93e-13	Anti-grade
9099	USP2	-7.977	1.5e-15	2.15e-13	Anti-grade
23479	ISCU	7.974	1.53e-15	2.18e-13	Pro-grade
85377	MICALL1	-7.969	1.6e-15	2.27e-13	Anti-grade
5208	PFKFB2	-7.964	1.67e-15	2.34e-13	Anti-grade
80740	LY6G6C	-7.964	1.67e-15	2.34e-13	Anti-grade
2697	GJA1	-7.96	1.72e-15	2.4e-13	Anti-grade
2956	MSH6	7.957	1.77e-15	2.45e-13	Pro-grade
113452	TMEM54	-7.939	2.04e-15	2.81e-13	Anti-grade
29089	UBE2T	7.938	2.05e-15	2.81e-13	Pro-grade
9743	ARHGAP32	-7.921	2.36e-15	3.21e-13	Anti-grade
152519	NIPAL1	-7.911	2.55e-15	3.45e-13	Anti-grade
7716	VEZF1	7.907	2.64e-15	3.55e-13	Pro-grade
56169	GSDMC	-7.905	2.68e-15	3.59e-13	Anti-grade
135250	RAET1E	-7.898	2.83e-15	3.77e-13	Anti-grade
23650	TRIM29	-7.895	2.89e-15	3.84e-13	Anti-grade
6416	MAP2K4	-7.886	3.11e-15	4.1e-13	Anti-grade
144501	KRT80	-7.869	3.58e-15	4.69e-13	Anti-grade
6278	S100A7	-7.864	3.71e-15	4.84e-13	Anti-grade
23492	CBX7	7.86	3.83e-15	4.98e-13	Pro-grade
55120	FANCL	7.859	3.87e-15	5e-13	Pro-grade
29984	RHOD	-7.851	4.11e-15	5.29e-13	Anti-grade
3983	ABLIM1	-7.849	4.18e-15	5.35e-13	Anti-grade
7112	TMPO	7.845	4.35e-15	5.53e-13	Pro-grade
55304	SPTLC3	-7.839	4.54e-15	5.75e-13	Anti-grade
7188	TRAF5	7.833	4.77e-15	6.01e-13	Pro-grade
57402	S100A14	-7.829	4.92e-15	6.16e-13	Anti-grade
49855	SCAPER	-7.823	5.16e-15	6.43e-13	Anti-grade
2125	EVPL	-7.81	5.7e-15	7.07e-13	Anti-grade
3373	HYAL1	-7.804	5.98e-15	7.38e-13	Anti-grade
79161	TMEM243	7.803	6.06e-15	7.44e-13	Pro-grade
7637	ZNF84	7.793	6.55e-15	8.01e-13	Pro-grade
3977	LIFR	7.765	8.14e-15	9.91e-13	Pro-grade
29986	SLC39A2	-7.752	9.03e-15	1.09e-12	Anti-grade
80774	LIMD2	7.747	9.42e-15	1.13e-12	Pro-grade
3606	IL18	-7.743	9.71e-15	1.16e-12	Anti-grade
4860	PNP	-7.737	1.02e-14	1.22e-12	Anti-grade
144110	TMEM86A	-7.736	1.02e-14	1.22e-12	Anti-grade
1031	CDKN2C	7.724	1.13e-14	1.33e-12	Pro-grade
9466	IL27RA	7.721	1.15e-14	1.36e-12	Pro-grade
4084	MXD1	-7.705	1.31e-14	1.53e-12	Anti-grade
23220	DTX4	7.703	1.33e-14	1.55e-12	Pro-grade
2769	GNA15	-7.7	1.36e-14	1.58e-12	Anti-grade
56413	LTB4R2	-7.682	1.56e-14	1.81e-12	Anti-grade
113146	AHNAK2	-7.679	1.6e-14	1.84e-12	Anti-grade
11064	CNTRL	7.677	1.63e-14	1.87e-12	Pro-grade
255189	PLA2G4F	-7.676	1.64e-14	1.87e-12	Anti-grade
643904	RNF222	-7.672	1.69e-14	1.92e-12	Anti-grade
653583	PHLDB3	-7.671	1.71e-14	1.92e-12	Anti-grade
4176	MCM7	7.671	1.71e-14	1.92e-12	Pro-grade
148327	CREB3L4	7.667	1.76e-14	1.96e-12	Pro-grade
65124	SOWAHC	-7.653	1.96e-14	2.18e-12	Anti-grade
8914	TIMELESS	7.651	2e-14	2.21e-12	Pro-grade
54977	SLC25A38	7.651	2e-14	2.21e-12	Pro-grade
6590	SLPI	-7.648	2.04e-14	2.24e-12	Anti-grade
84639	IL1F10	-7.647	2.06e-14	2.26e-12	Anti-grade
43849	KLK12	-7.646	2.07e-14	2.26e-12	Anti-grade
4801	NFYB	7.644	2.1e-14	2.28e-12	Pro-grade
401647	GOLGA7B	-7.643	2.12e-14	2.29e-12	Anti-grade
121551	ABTB3	-7.635	2.26e-14	2.43e-12	Anti-grade
57449	PLEKHG5	-7.62	2.53e-14	2.71e-12	Anti-grade
7739	ZNF185	-7.616	2.62e-14	2.79e-12	Anti-grade
967	CD63	7.616	2.63e-14	2.79e-12	Pro-grade
27342	RABGEF1	-7.603	2.89e-14	3.05e-12	Anti-grade
29095	ORMDL2	-7.599	2.98e-14	3.13e-12	Anti-grade
9020	MAP3K14	7.59	3.21e-14	3.36e-12	Pro-grade
26994	RNF11	-7.585	3.33e-14	3.47e-12	Anti-grade
57121	LPAR5	-7.582	3.41e-14	3.55e-12	Anti-grade
56605	ERO1B	7.569	3.77e-14	3.9e-12	Pro-grade
84069	PLEKHN1	-7.568	3.78e-14	3.9e-12	Anti-grade
79621	RNASEH2B	7.566	3.85e-14	3.95e-12	Pro-grade
2049	EPHB3	-7.557	4.11e-14	4.2e-12	Anti-grade
10158	PDZK1IP1	-7.554	4.23e-14	4.31e-12	Anti-grade
222584	FAM83B	-7.538	4.79e-14	4.86e-12	Anti-grade
51477	ISYNA1	7.537	4.82e-14	4.87e-12	Pro-grade
123879	DCUN1D3	-7.528	5.17e-14	5.2e-12	Anti-grade
64919	BCL11B	-7.517	5.6e-14	5.61e-12	Anti-grade
79960	JADE1	7.509	5.96e-14	5.95e-12	Pro-grade
388585	HES5	-7.505	6.12e-14	6.09e-12	Anti-grade
10537	UBD	7.491	6.85e-14	6.79e-12	Pro-grade
9982	FGFBP1	-7.484	7.19e-14	7.09e-12	Anti-grade
1476	CSTB	-7.482	7.32e-14	7.19e-12	Anti-grade
83990	BRIP1	7.481	7.37e-14	7.21e-12	Pro-grade
3070	HELLS	7.476	7.69e-14	7.5e-12	Pro-grade
1382	CRABP2	-7.468	8.13e-14	7.89e-12	Anti-grade
8623	ASMTL	7.461	8.59e-14	8.31e-12	Pro-grade
23300	ATMIN	-7.454	9.04e-14	8.71e-12	Anti-grade
26027	ACOT11	-7.453	9.15e-14	8.78e-12	Anti-grade
202915	TMEM184A	-7.447	9.57e-14	9.15e-12	Anti-grade
9022	CLIC3	-7.44	1.01e-13	9.63e-12	Anti-grade
6280	S100A9	-7.429	1.09e-13	1.04e-11	Anti-grade
195814	SDR16C5	-7.424	1.13e-13	1.07e-11	Anti-grade
91574	MTRFR	7.421	1.16e-13	1.09e-11	Pro-grade
57610	RANBP10	-7.417	1.2e-13	1.13e-11	Anti-grade
153241	CEP120	7.411	1.26e-13	1.17e-11	Pro-grade
3872	KRT17	-7.41	1.26e-13	1.17e-11	Anti-grade
535	ATP6V0A1	-7.401	1.35e-13	1.25e-11	Anti-grade
79603	CERS4	-7.387	1.51e-13	1.39e-11	Anti-grade
22996	TTC39A	-7.386	1.52e-13	1.4e-11	Anti-grade
8851	CDK5R1	-7.38	1.58e-13	1.45e-11	Anti-grade
140739	UBE2F	-7.373	1.67e-13	1.52e-11	Anti-grade
90060	CCDC120	-7.373	1.67e-13	1.52e-11	Anti-grade
55719	SLF2	7.348	2.02e-13	1.83e-11	Pro-grade
6279	S100A8	-7.338	2.18e-13	1.97e-11	Anti-grade
2879	GPX4	7.335	2.21e-13	1.99e-11	Pro-grade
128876	FAM83C	-7.335	2.22e-13	2e-11	Anti-grade
8880	FUBP1	7.333	2.25e-13	2.02e-11	Pro-grade
80228	ORAI2	7.331	2.28e-13	2.04e-11	Pro-grade
25936	NSL1	7.323	2.42e-13	2.15e-11	Pro-grade
283446	MYO1H	-7.303	2.82e-13	2.5e-11	Anti-grade
4597	MVD	-7.301	2.87e-13	2.53e-11	Anti-grade
5050	PAFAH1B3	7.296	2.97e-13	2.61e-11	Pro-grade
2990	GUSB	7.295	2.98e-13	2.61e-11	Pro-grade
9516	LITAF	7.293	3.03e-13	2.65e-11	Pro-grade
221061	FAM171A1	7.291	3.08e-13	2.68e-11	Pro-grade
8027	STAM	-7.285	3.22e-13	2.79e-11	Anti-grade
55723	ASF1B	7.273	3.52e-13	3.04e-11	Pro-grade
4172	MCM3	7.27	3.58e-13	3.09e-11	Pro-grade
10535	RNASEH2A	7.269	3.61e-13	3.1e-11	Pro-grade
125206	SLC5A10	-7.268	3.65e-13	3.12e-11	Anti-grade
9842	PLEKHM1	-7.26	3.88e-13	3.31e-11	Anti-grade
55001	TTC22	-7.256	3.99e-13	3.39e-11	Anti-grade
64137	ABCG4	-7.248	4.23e-13	3.58e-11	Anti-grade
23189	KANK1	-7.243	4.39e-13	3.71e-11	Anti-grade
1040	CDS1	-7.241	4.45e-13	3.74e-11	Anti-grade
56992	KIF15	7.24	4.47e-13	3.74e-11	Pro-grade
29982	NRBF2	-7.24	4.49e-13	3.74e-11	Anti-grade
9735	KNTC1	7.239	4.51e-13	3.74e-11	Pro-grade
91947	ARRDC4	-7.239	4.51e-13	3.74e-11	Anti-grade
2760	GM2A	-7.236	4.62e-13	3.82e-11	Anti-grade
51514	DTL	7.233	4.73e-13	3.89e-11	Pro-grade
79004	CUEDC2	7.233	4.74e-13	3.89e-11	Pro-grade
10226	PLIN3	-7.221	5.17e-13	4.23e-11	Anti-grade
4678	NASP	7.217	5.3e-13	4.32e-11	Pro-grade
7700	ZNF141	7.216	5.34e-13	4.34e-11	Pro-grade
2122	MECOM	7.213	5.46e-13	4.43e-11	Pro-grade
7126	TNFAIP1	-7.198	6.13e-13	4.96e-11	Anti-grade
91151	TIGD7	7.196	6.2e-13	4.99e-11	Pro-grade
57544	TXNDC16	7.186	6.66e-13	5.35e-11	Pro-grade
5453	POU3F1	-7.185	6.72e-13	5.38e-11	Anti-grade
5757	PTMA	7.183	6.8e-13	5.43e-11	Pro-grade
8208	CHAF1B	7.182	6.87e-13	5.46e-11	Pro-grade
83861	RSPH3	-7.176	7.18e-13	5.68e-11	Anti-grade
84329	HVCN1	7.176	7.19e-13	5.68e-11	Pro-grade
283431	GAS2L3	7.173	7.32e-13	5.77e-11	Pro-grade
10734	STAG3	7.171	7.46e-13	5.86e-11	Pro-grade
27177	IL36B	-7.164	7.82e-13	6.13e-11	Anti-grade
1875	E2F5	7.164	7.85e-13	6.13e-11	Pro-grade
3718	JAK3	7.151	8.6e-13	6.69e-11	Pro-grade
1796	DOK1	7.135	9.65e-13	7.48e-11	Pro-grade
84450	ZNF512	7.132	9.89e-13	7.62e-11	Pro-grade
23468	CBX5	7.132	9.89e-13	7.62e-11	Pro-grade
7351	UCP2	7.124	1.05e-12	8.06e-11	Pro-grade
23276	KLHL18	-7.117	1.1e-12	8.43e-11	Anti-grade
26285	CLDN17	-7.115	1.12e-12	8.54e-11	Anti-grade
301	ANXA1	-7.114	1.13e-12	8.59e-11	Anti-grade
10745	PHTF1	7.11	1.16e-12	8.84e-11	Pro-grade
4602	MYB	7.109	1.17e-12	8.86e-11	Pro-grade
2150	F2RL1	-7.108	1.17e-12	8.86e-11	Anti-grade
23186	RCOR1	-7.107	1.19e-12	8.94e-11	Anti-grade
4751	NEK2	7.102	1.23e-12	9.2e-11	Pro-grade
55432	YOD1	-7.101	1.23e-12	9.23e-11	Anti-grade
7840	ALMS1	7.097	1.27e-12	9.49e-11	Pro-grade
9455	HOMER2	-7.095	1.29e-12	9.59e-11	Anti-grade
93664	CADPS2	7.094	1.31e-12	9.68e-11	Pro-grade
8424	BBOX1	-7.092	1.32e-12	9.74e-11	Anti-grade
6713	SQLE	-7.091	1.34e-12	9.84e-11	Anti-grade
3848	KRT1	-7.082	1.42e-12	1.05e-10	Anti-grade
8766	RAB11A	-7.077	1.47e-12	1.08e-10	Anti-grade
27111	SDCBP2	-7.075	1.5e-12	1.09e-10	Anti-grade
4175	MCM6	7.075	1.5e-12	1.09e-10	Pro-grade
6419	SETMAR	7.072	1.53e-12	1.11e-10	Pro-grade
254240	BPIFC	-7.069	1.56e-12	1.13e-10	Anti-grade
6118	RPA2	7.068	1.57e-12	1.14e-10	Pro-grade
4841	NONO	7.065	1.61e-12	1.16e-10	Pro-grade
56300	IL36G	-7.061	1.66e-12	1.19e-10	Anti-grade
5333	PLCD1	-7.058	1.69e-12	1.21e-10	Anti-grade
3978	LIG1	7.043	1.88e-12	1.34e-10	Pro-grade
112950	MED8	-7.042	1.9e-12	1.35e-10	Anti-grade
7852	CXCR4	7.039	1.93e-12	1.37e-10	Pro-grade
339976	TRIML1	-7.039	1.94e-12	1.37e-10	Anti-grade
6785	ELOVL4	-7.039	1.94e-12	1.37e-10	Anti-grade
84525	HOPX	-7.033	2.03e-12	1.43e-10	Anti-grade
5595	MAPK3	-7.029	2.08e-12	1.46e-10	Anti-grade
80318	GKAP1	7.022	2.19e-12	1.54e-10	Pro-grade
6432	SRSF7	7.019	2.23e-12	1.56e-10	Pro-grade
4188	MDFI	-7.018	2.26e-12	1.57e-10	Anti-grade
116984	ARAP2	-7.015	2.29e-12	1.59e-10	Anti-grade
7298	TYMS	7.014	2.32e-12	1.61e-10	Pro-grade
4140	MARK3	-6.99	2.74e-12	1.89e-10	Anti-grade
9949	AMMECR1	-6.99	2.74e-12	1.89e-10	Anti-grade
196383	RILPL2	6.99	2.75e-12	1.89e-10	Pro-grade
8601	RGS20	-6.984	2.87e-12	1.97e-10	Anti-grade
9545	RAB3D	-6.982	2.91e-12	1.98e-10	Anti-grade
255324	EPGN	-6.98	2.95e-12	2.01e-10	Anti-grade
64222	TOR3A	6.98	2.96e-12	2.01e-10	Pro-grade
22974	TPX2	6.979	2.97e-12	2.01e-10	Pro-grade
5266	PI3	-6.975	3.06e-12	2.06e-10	Anti-grade
284110	GSDMA	-6.97	3.16e-12	2.13e-10	Anti-grade
54920	DUS2	-6.967	3.23e-12	2.17e-10	Anti-grade
50488	MINK1	-6.967	3.25e-12	2.17e-10	Anti-grade
6307	MSMO1	-6.967	3.25e-12	2.17e-10	Anti-grade
9053	MAP7	-6.96	3.39e-12	2.26e-10	Anti-grade
8581	LY6D	-6.954	3.55e-12	2.36e-10	Anti-grade
353145	LCE3E	-6.95	3.65e-12	2.42e-10	Anti-grade
53616	ADAM22	6.95	3.66e-12	2.42e-10	Pro-grade
3561	IL2RG	6.943	3.84e-12	2.53e-10	Pro-grade
23233	EXOC6B	-6.942	3.86e-12	2.54e-10	Anti-grade
3178	HNRNPA1	6.934	4.08e-12	2.68e-10	Pro-grade
5931	RBBP7	6.931	4.18e-12	2.74e-10	Pro-grade
4753	NELL2	-6.928	4.28e-12	2.79e-10	Anti-grade
80315	CPEB4	-6.923	4.41e-12	2.87e-10	Anti-grade
375444	C5orf34	6.923	4.43e-12	2.87e-10	Pro-grade
293	SLC25A6	6.922	4.47e-12	2.89e-10	Pro-grade
55686	MREG	-6.908	4.92e-12	3.17e-10	Anti-grade
1212	CLTB	-6.907	4.96e-12	3.2e-10	Anti-grade
23126	POGZ	6.901	5.17e-12	3.32e-10	Pro-grade
837	CASP4	-6.897	5.29e-12	3.39e-10	Anti-grade
7699	ZNF140	6.894	5.41e-12	3.46e-10	Pro-grade
84659	RNASE7	-6.894	5.43e-12	3.46e-10	Anti-grade
7743	ZNF189	6.891	5.53e-12	3.51e-10	Pro-grade
10049	DNAJB6	-6.887	5.68e-12	3.59e-10	Anti-grade
29799	YPEL1	6.887	5.68e-12	3.59e-10	Pro-grade
596	BCL2	6.887	5.69e-12	3.59e-10	Pro-grade
126410	CYP4F22	-6.884	5.8e-12	3.65e-10	Anti-grade
8909	ENDOU	-6.883	5.88e-12	3.69e-10	Anti-grade
4673	NAP1L1	6.875	6.18e-12	3.87e-10	Pro-grade
81558	FAM117A	6.869	6.46e-12	4.03e-10	Pro-grade
51205	ACP6	6.862	6.81e-12	4.24e-10	Pro-grade
91544	UBXN11	6.861	6.82e-12	4.24e-10	Pro-grade
401152	C4orf3	-6.86	6.9e-12	4.28e-10	Anti-grade
66004	LYNX1	-6.859	6.93e-12	4.29e-10	Anti-grade
7185	TRAF1	6.843	7.76e-12	4.79e-10	Pro-grade
5875	RABGGTA	-6.836	8.14e-12	5.01e-10	Anti-grade
83892	KCTD10	-6.832	8.38e-12	5.14e-10	Anti-grade
2217	FCGRT	6.832	8.39e-12	5.14e-10	Pro-grade
23589	CARHSP1	-6.83	8.47e-12	5.18e-10	Anti-grade
2171	FABP5	-6.825	8.81e-12	5.37e-10	Anti-grade
1998	ELF2	6.823	8.9e-12	5.42e-10	Pro-grade
150290	DUSP18	-6.82	9.08e-12	5.5e-10	Anti-grade
5928	RBBP4	6.82	9.11e-12	5.5e-10	Pro-grade
147920	IGFL2	-6.82	9.11e-12	5.5e-10	Anti-grade
4065	LY75	6.819	9.14e-12	5.51e-10	Pro-grade
2312	FLG	-6.817	9.32e-12	5.6e-10	Anti-grade
810	CALML3	-6.81	9.75e-12	5.84e-10	Anti-grade
5603	MAPK13	-6.807	9.99e-12	5.97e-10	Anti-grade
6786	STIM1	-6.806	1e-11	6e-10	Anti-grade
338398	TAS2R60	-6.793	1.1e-11	6.55e-10	Anti-grade
4192	MDK	6.789	1.13e-11	6.73e-10	Pro-grade
6317	SERPINB3	-6.786	1.15e-11	6.82e-10	Anti-grade
5048	PAFAH1B1	-6.784	1.17e-11	6.93e-10	Anti-grade
285966	TCAF2	-6.777	1.22e-11	7.21e-10	Anti-grade
10635	RAD51AP1	6.777	1.23e-11	7.22e-10	Pro-grade
30	ACAA1	-6.777	1.23e-11	7.22e-10	Anti-grade
9819	TSC22D2	-6.775	1.24e-11	7.28e-10	Anti-grade
1475	CSTA	-6.772	1.27e-11	7.42e-10	Anti-grade
79755	ZNF750	-6.77	1.29e-11	7.53e-10	Anti-grade
6596	HLTF	6.766	1.33e-11	7.71e-10	Pro-grade
8892	EIF2B2	-6.759	1.39e-11	8.05e-10	Anti-grade
112616	CMTM7	6.758	1.4e-11	8.11e-10	Pro-grade
10755	GIPC1	-6.756	1.42e-11	8.18e-10	Anti-grade
53820	RIPPLY3	6.755	1.43e-11	8.23e-10	Pro-grade
3613	IMPA2	-6.748	1.5e-11	8.63e-10	Anti-grade
1854	DUT	6.747	1.51e-11	8.65e-10	Pro-grade
84851	TRIM52	6.741	1.57e-11	8.98e-10	Pro-grade
23052	ENDOD1	-6.741	1.58e-11	8.98e-10	Anti-grade
7175	TPR	6.74	1.58e-11	8.98e-10	Pro-grade
84140	FAM161A	6.74	1.58e-11	8.98e-10	Pro-grade
64061	TSPYL2	6.739	1.6e-11	9.07e-10	Pro-grade
54751	FBLIM1	-6.737	1.61e-11	9.13e-10	Anti-grade
3832	KIF11	6.736	1.63e-11	9.18e-10	Pro-grade
51228	GLTP	-6.733	1.66e-11	9.33e-10	Anti-grade
26271	FBXO5	6.732	1.67e-11	9.37e-10	Pro-grade
6920	TCEA3	6.732	1.68e-11	9.41e-10	Pro-grade
771	CA12	-6.731	1.68e-11	9.41e-10	Anti-grade
84532	ACSS1	6.728	1.72e-11	9.59e-10	Pro-grade
6746	SSR2	6.725	1.76e-11	9.8e-10	Pro-grade
5777	PTPN6	6.723	1.78e-11	9.9e-10	Pro-grade
286826	LIN9	6.722	1.8e-11	9.97e-10	Pro-grade
57111	RAB25	-6.72	1.82e-11	1.01e-09	Anti-grade
9782	MATR3	6.703	2.04e-11	1.13e-09	Pro-grade
32	ACACB	6.701	2.06e-11	1.14e-09	Pro-grade
80328	ULBP2	-6.7	2.08e-11	1.14e-09	Anti-grade
3383	ICAM1	6.696	2.15e-11	1.18e-09	Pro-grade
1452	CSNK1A1	-6.693	2.18e-11	1.19e-09	Anti-grade
64789	EXO5	6.688	2.26e-11	1.23e-09	Pro-grade
54626	HES2	-6.687	2.28e-11	1.24e-09	Anti-grade
6665	SOX15	-6.687	2.28e-11	1.24e-09	Anti-grade
92344	GORAB	6.681	2.38e-11	1.29e-09	Pro-grade
8613	PLPP3	6.678	2.42e-11	1.31e-09	Pro-grade
3930	LBR	6.674	2.48e-11	1.34e-09	Pro-grade
23498	HAAO	6.673	2.5e-11	1.35e-09	Pro-grade
6050	RNH1	-6.672	2.53e-11	1.36e-09	Anti-grade
1027	CDKN1B	6.665	2.65e-11	1.42e-09	Pro-grade
55355	HJURP	6.663	2.67e-11	1.43e-09	Pro-grade
155066	ATP6V0E2	6.662	2.7e-11	1.44e-09	Pro-grade
387509	GPR153	-6.662	2.71e-11	1.44e-09	Anti-grade
4814	NINJ1	6.661	2.72e-11	1.44e-09	Pro-grade
81928	CABLES2	6.658	2.78e-11	1.48e-09	Pro-grade
259266	ASPM	6.656	2.82e-11	1.49e-09	Pro-grade
5256	PHKA2	6.655	2.84e-11	1.5e-09	Pro-grade
864	RUNX3	6.651	2.9e-11	1.53e-09	Pro-grade
10855	HPSE	-6.65	2.93e-11	1.54e-09	Anti-grade
25994	HIGD1A	-6.646	3.01e-11	1.58e-09	Anti-grade
57822	GRHL3	-6.641	3.12e-11	1.64e-09	Anti-grade
284486	THEM5	-6.636	3.21e-11	1.68e-09	Anti-grade
8819	SAP30	6.635	3.24e-11	1.69e-09	Pro-grade
10657	KHDRBS1	6.634	3.26e-11	1.7e-09	Pro-grade
64114	TMBIM1	-6.63	3.36e-11	1.75e-09	Anti-grade
57787	MARK4	-6.629	3.38e-11	1.75e-09	Anti-grade
51177	PLEKHO1	6.629	3.38e-11	1.75e-09	Pro-grade
393	ARHGAP4	6.627	3.42e-11	1.76e-09	Pro-grade
5087	PBX1	6.627	3.42e-11	1.76e-09	Pro-grade
646	BNC1	-6.625	3.48e-11	1.79e-09	Anti-grade
5252	PHF1	6.618	3.65e-11	1.87e-09	Pro-grade
375484	SIMC1	6.615	3.72e-11	1.91e-09	Pro-grade
80765	STARD5	-6.61	3.85e-11	1.97e-09	Anti-grade
83882	TSPAN10	-6.609	3.88e-11	1.98e-09	Anti-grade
51098	IFT52	6.607	3.93e-11	2e-09	Pro-grade
2876	GPX1	6.605	3.99e-11	2.03e-09	Pro-grade
120224	TMEM45B	-6.603	4.02e-11	2.04e-09	Anti-grade
4436	MSH2	6.603	4.03e-11	2.04e-09	Pro-grade
23002	DAAM1	-6.602	4.07e-11	2.05e-09	Anti-grade
360	AQP3	-6.598	4.17e-11	2.1e-09	Anti-grade
4520	MTF1	-6.593	4.3e-11	2.16e-09	Anti-grade
23499	MACF1	-6.593	4.3e-11	2.16e-09	Anti-grade
27165	GLS2	6.585	4.56e-11	2.29e-09	Pro-grade
4302	MLLT6	6.581	4.69e-11	2.34e-09	Pro-grade
8945	BTRC	-6.579	4.75e-11	2.37e-09	Anti-grade
51088	KLHL5	6.577	4.81e-11	2.4e-09	Pro-grade
11230	PRAF2	6.576	4.83e-11	2.4e-09	Pro-grade
84327	ZBED3	6.576	4.83e-11	2.4e-09	Pro-grade
6339	SCNN1D	-6.574	4.88e-11	2.42e-09	Anti-grade
801	CALM1	-6.574	4.89e-11	2.42e-09	Anti-grade
2549	GAB1	-6.572	4.96e-11	2.45e-09	Anti-grade
3150	HMGN1	6.57	5.03e-11	2.48e-09	Pro-grade
54989	ZNF770	-6.569	5.08e-11	2.49e-09	Anti-grade
1777	DNASE2	6.568	5.09e-11	2.49e-09	Pro-grade
84288	EFCAB2	6.565	5.21e-11	2.55e-09	Pro-grade
7782	SLC30A4	-6.564	5.23e-11	2.55e-09	Anti-grade
80095	ZNF606	6.562	5.33e-11	2.6e-09	Pro-grade
5130	PCYT1A	-6.56	5.37e-11	2.61e-09	Anti-grade
54809	SAMD9	-6.56	5.39e-11	2.62e-09	Anti-grade
26225	ARL5A	-6.559	5.43e-11	2.63e-09	Anti-grade
54097	FAM3B	6.553	5.65e-11	2.73e-09	Pro-grade
55223	TRIM62	-6.546	5.92e-11	2.86e-09	Anti-grade
56890	MDM1	6.545	5.93e-11	2.86e-09	Pro-grade
10845	CLPX	-6.54	6.15e-11	2.96e-09	Anti-grade
5836	PYGL	-6.538	6.23e-11	2.98e-09	Anti-grade
642273	FAM110C	-6.538	6.23e-11	2.98e-09	Anti-grade
23062	GGA2	6.533	6.45e-11	3.09e-09	Pro-grade
5493	PPL	-6.532	6.47e-11	3.09e-09	Anti-grade
10043	TOM1	-6.53	6.57e-11	3.13e-09	Anti-grade
22931	RAB18	-6.53	6.58e-11	3.13e-09	Anti-grade
958	CD40	6.529	6.6e-11	3.13e-09	Pro-grade
154064	RAET1L	-6.527	6.7e-11	3.17e-09	Anti-grade
11254	SLC6A14	-6.526	6.77e-11	3.2e-09	Anti-grade
10989	IMMT	6.522	6.93e-11	3.27e-09	Pro-grade
91057	CCDC34	6.52	7.03e-11	3.31e-09	Pro-grade
5653	KLK6	-6.52	7.04e-11	3.31e-09	Anti-grade
79047	KCTD15	-6.519	7.1e-11	3.33e-09	Anti-grade
119504	ANAPC16	6.515	7.26e-11	3.4e-09	Pro-grade
5557	PRIM1	6.513	7.36e-11	3.44e-09	Pro-grade
84924	ZNF566	6.508	7.61e-11	3.55e-09	Pro-grade
9467	SH3BP5	6.504	7.82e-11	3.64e-09	Pro-grade
7851	MALL	-6.496	8.24e-11	3.83e-09	Anti-grade
51192	CKLF	6.495	8.31e-11	3.86e-09	Pro-grade
57579	FAM135A	-6.492	8.47e-11	3.92e-09	Anti-grade
11130	ZWINT	6.491	8.52e-11	3.94e-09	Pro-grade
147645	VSIG10L	-6.488	8.69e-11	4.01e-09	Anti-grade
5589	PRKCSH	6.488	8.72e-11	4.02e-09	Pro-grade
23566	LPAR3	-6.486	8.79e-11	4.04e-09	Anti-grade
3015	H2AZ1	6.486	8.8e-11	4.04e-09	Pro-grade
91461	PKDCC	6.485	8.89e-11	4.07e-09	Pro-grade
79019	CENPM	6.484	8.93e-11	4.08e-09	Pro-grade
1019	CDK4	6.473	9.6e-11	4.38e-09	Pro-grade
54346	UNC93A	-6.473	9.6e-11	4.38e-09	Anti-grade
284353	NKPD1	-6.471	9.75e-11	4.43e-09	Anti-grade
51301	GCNT4	-6.47	9.81e-11	4.46e-09	Anti-grade
26018	LRIG1	6.466	1e-10	4.55e-09	Pro-grade
374655	ZNF710	-6.465	1.01e-10	4.58e-09	Anti-grade
57152	SLURP1	-6.464	1.02e-10	4.6e-09	Anti-grade
92211	CDHR1	-6.464	1.02e-10	4.6e-09	Anti-grade
59342	SCPEP1	6.463	1.02e-10	4.6e-09	Pro-grade
25818	KLK5	-6.461	1.04e-10	4.66e-09	Anti-grade
388323	GLTPD2	-6.458	1.06e-10	4.76e-09	Anti-grade
9143	SYNGR3	6.448	1.13e-10	5.07e-09	Pro-grade
8237	USP11	6.446	1.15e-10	5.13e-09	Pro-grade
9915	ARNT2	6.444	1.16e-10	5.18e-09	Pro-grade
1017	CDK2	6.442	1.18e-10	5.24e-09	Pro-grade
2139	EYA2	6.436	1.22e-10	5.43e-09	Pro-grade
145748	LYSMD4	-6.433	1.25e-10	5.55e-09	Anti-grade
4791	NFKB2	6.432	1.26e-10	5.58e-09	Pro-grade
3936	LCP1	6.43	1.28e-10	5.64e-09	Pro-grade
7022	TFAP2C	-6.428	1.29e-10	5.69e-09	Anti-grade
11320	MGAT4A	6.428	1.29e-10	5.69e-09	Pro-grade
26085	KLK13	-6.426	1.31e-10	5.76e-09	Anti-grade
3981	LIG4	-6.424	1.33e-10	5.82e-09	Anti-grade
26150	RIBC2	6.423	1.34e-10	5.87e-09	Pro-grade
64901	RANBP17	6.421	1.35e-10	5.92e-09	Pro-grade
125981	ACER1	-6.416	1.4e-10	6.13e-09	Anti-grade
54869	EPS8L1	-6.413	1.43e-10	6.23e-09	Anti-grade
397	ARHGDIB	6.408	1.47e-10	6.41e-09	Pro-grade
64600	PLA2G2F	-6.401	1.54e-10	6.7e-09	Anti-grade
11073	TOPBP1	6.398	1.57e-10	6.82e-09	Pro-grade
64859	NABP1	-6.395	1.6e-10	6.93e-09	Anti-grade
133686	NADK2	6.392	1.64e-10	7.08e-09	Pro-grade
727	C5	6.388	1.68e-10	7.25e-09	Pro-grade
6538	SLC6A11	-6.386	1.71e-10	7.34e-09	Anti-grade
54845	ESRP1	-6.385	1.71e-10	7.34e-09	Anti-grade
11004	KIF2C	6.385	1.72e-10	7.35e-09	Pro-grade
124590	USH1G	-6.385	1.72e-10	7.35e-09	Anti-grade
94239	H2AZ2	6.384	1.72e-10	7.36e-09	Pro-grade
81889	FAHD1	-6.381	1.76e-10	7.5e-09	Anti-grade
57213	SPRYD7	-6.38	1.77e-10	7.56e-09	Anti-grade
79140	CCDC28B	6.379	1.78e-10	7.57e-09	Pro-grade
1849	DUSP7	-6.379	1.78e-10	7.57e-09	Anti-grade
4613	MYCN	6.377	1.8e-10	7.64e-09	Pro-grade
11226	GALNT6	-6.375	1.83e-10	7.73e-09	Anti-grade
55972	SLC25A40	6.374	1.84e-10	7.77e-09	Pro-grade
9126	SMC3	6.371	1.88e-10	7.94e-09	Pro-grade
167691	LCA5	6.367	1.93e-10	8.13e-09	Pro-grade
2995	GYPC	6.363	1.98e-10	8.31e-09	Pro-grade
5111	PCNA	6.363	1.98e-10	8.31e-09	Pro-grade
55835	CENPJ	6.36	2.01e-10	8.44e-09	Pro-grade
79056	PRRG4	-6.36	2.02e-10	8.46e-09	Anti-grade
3592	IL12A	6.358	2.04e-10	8.54e-09	Pro-grade
6701	SPRR2B	-6.354	2.09e-10	8.73e-09	Anti-grade
143098	MPP7	-6.353	2.11e-10	8.76e-09	Anti-grade
23092	ARHGAP26	6.35	2.15e-10	8.94e-09	Pro-grade
574414	PRR9	-6.348	2.18e-10	9.05e-09	Anti-grade
29841	GRHL1	-6.348	2.19e-10	9.05e-09	Anti-grade
54875	CNTLN	6.343	2.26e-10	9.35e-09	Pro-grade
375449	MAST4	-6.342	2.27e-10	9.39e-09	Anti-grade
7570	ZNF22	6.341	2.28e-10	9.4e-09	Pro-grade
10765	KDM5B	-6.339	2.31e-10	9.49e-09	Anti-grade
6095	RORA	-6.338	2.33e-10	9.57e-09	Anti-grade
4642	MYO1D	-6.338	2.33e-10	9.57e-09	Anti-grade
7398	USP1	6.337	2.34e-10	9.59e-09	Pro-grade
999	CDH1	-6.336	2.36e-10	9.64e-09	Anti-grade
118738	ZNF488	6.336	2.36e-10	9.64e-09	Pro-grade
5634	PRPS2	6.328	2.48e-10	1.01e-08	Pro-grade
55540	IL17RB	6.328	2.49e-10	1.01e-08	Pro-grade
59307	SIGIRR	6.322	2.58e-10	1.05e-08	Pro-grade
11213	IRAK3	6.321	2.59e-10	1.05e-08	Pro-grade
121665	SPPL3	-6.32	2.62e-10	1.06e-08	Anti-grade
115273	RAB42	6.319	2.63e-10	1.06e-08	Pro-grade
100133093	FAM25G	-6.316	2.69e-10	1.08e-08	Anti-grade
8796	SCEL	-6.31	2.79e-10	1.12e-08	Anti-grade
11063	SOX30	6.304	2.9e-10	1.16e-08	Pro-grade
7534	YWHAZ	-6.303	2.92e-10	1.17e-08	Anti-grade
79092	CARD14	-6.303	2.93e-10	1.17e-08	Anti-grade
256006	ANKRD31	-6.302	2.94e-10	1.18e-08	Anti-grade
79767	ELMO3	-6.299	2.99e-10	1.2e-08	Anti-grade
983	CDK1	6.293	3.12e-10	1.24e-08	Pro-grade
57556	SEMA6A	6.29	3.18e-10	1.27e-08	Pro-grade
6249	CLIP1	-6.289	3.19e-10	1.27e-08	Anti-grade
644054	FAM25C	-6.286	3.26e-10	1.29e-08	Anti-grade
5422	POLA1	6.283	3.31e-10	1.31e-08	Pro-grade
23217	ZFR2	6.282	3.35e-10	1.32e-08	Pro-grade
115825	WDFY2	-6.279	3.41e-10	1.35e-08	Anti-grade
55592	GOLGA2P5	6.279	3.41e-10	1.35e-08	Pro-grade
55783	CMTR2	-6.276	3.48e-10	1.37e-08	Anti-grade
128488	WFDC12	-6.27	3.61e-10	1.42e-08	Anti-grade
11159	RABL2A	6.268	3.65e-10	1.43e-08	Pro-grade
8187	ZNF239	6.268	3.66e-10	1.43e-08	Pro-grade
9119	KRT75	-6.268	3.67e-10	1.44e-08	Anti-grade
4293	MAP3K9	-6.266	3.69e-10	1.44e-08	Anti-grade
253639	ZNF620	6.266	3.7e-10	1.44e-08	Pro-grade
23154	NCDN	-6.265	3.74e-10	1.46e-08	Anti-grade
151516	ASPRV1	-6.263	3.77e-10	1.47e-08	Anti-grade
4050	LTB	6.262	3.79e-10	1.47e-08	Pro-grade
9060	PAPSS2	6.262	3.8e-10	1.47e-08	Pro-grade
153769	SH3RF2	-6.259	3.87e-10	1.5e-08	Anti-grade
5984	RFC4	6.258	3.91e-10	1.51e-08	Pro-grade
5982	RFC2	6.256	3.94e-10	1.52e-08	Pro-grade
100507421	TMEM178B	6.249	4.13e-10	1.59e-08	Pro-grade
7076	TIMP1	6.246	4.21e-10	1.62e-08	Pro-grade
6239	RREB1	-6.246	4.22e-10	1.62e-08	Anti-grade
79762	C1orf115	6.244	4.28e-10	1.64e-08	Pro-grade
64787	EPS8L2	-6.242	4.32e-10	1.65e-08	Anti-grade
80714	PBX4	6.24	4.38e-10	1.67e-08	Pro-grade
26239	LCE2B	-6.24	4.39e-10	1.67e-08	Anti-grade
11279	KLF8	-6.24	4.39e-10	1.67e-08	Anti-grade
9435	CHST2	-6.238	4.45e-10	1.69e-08	Anti-grade
83879	CDCA7	6.236	4.49e-10	1.71e-08	Pro-grade
55760	DHX32	-6.235	4.52e-10	1.72e-08	Anti-grade
284366	KLK9	-6.231	4.63e-10	1.76e-08	Anti-grade
83695	RHNO1	6.23	4.67e-10	1.77e-08	Pro-grade
7020	TFAP2A	-6.229	4.7e-10	1.78e-08	Anti-grade
11151	CORO1A	6.227	4.74e-10	1.79e-08	Pro-grade
57484	RNF150	6.225	4.81e-10	1.81e-08	Pro-grade
3849	KRT2	-6.224	4.84e-10	1.82e-08	Anti-grade
25901	CCDC28A	6.223	4.88e-10	1.83e-08	Pro-grade
56606	SLC2A9	-6.221	4.93e-10	1.85e-08	Anti-grade
6199	RPS6KB2	-6.219	5.01e-10	1.88e-08	Anti-grade
2157	F8	6.219	5.02e-10	1.88e-08	Pro-grade
54566	EPB41L4B	-6.217	5.08e-10	1.89e-08	Anti-grade
21	ABCA3	6.217	5.08e-10	1.89e-08	Pro-grade
10622	POLR3G	-6.213	5.2e-10	1.94e-08	Anti-grade
9966	TNFSF15	6.212	5.22e-10	1.94e-08	Pro-grade
123169	LEO1	-6.207	5.4e-10	2e-08	Anti-grade
10560	SLC19A2	-6.207	5.42e-10	2e-08	Anti-grade
63971	KIF13A	-6.207	5.42e-10	2e-08	Anti-grade
10036	CHAF1A	6.206	5.45e-10	2.01e-08	Pro-grade
51804	SIX4	6.205	5.46e-10	2.01e-08	Pro-grade
147872	KASH5	6.205	5.46e-10	2.01e-08	Pro-grade
23303	KIF13B	-6.202	5.58e-10	2.05e-08	Anti-grade
353142	LCE3A	-6.202	5.59e-10	2.05e-08	Anti-grade
84790	TUBA1C	-6.201	5.6e-10	2.05e-08	Anti-grade
10949	HNRNPA0	6.198	5.72e-10	2.1e-08	Pro-grade
1522	CTSZ	6.194	5.87e-10	2.15e-08	Pro-grade
84674	CARD6	-6.193	5.89e-10	2.15e-08	Anti-grade
11243	PMF1	6.189	6.05e-10	2.21e-08	Pro-grade
10550	ARL6IP5	6.189	6.07e-10	2.21e-08	Pro-grade
55276	PGM2	-6.185	6.22e-10	2.26e-08	Anti-grade
256714	MAP7D2	6.185	6.23e-10	2.26e-08	Pro-grade
2825	CMKLR2	-6.181	6.39e-10	2.32e-08	Anti-grade
83451	ABHD11	6.178	6.48e-10	2.35e-08	Pro-grade
10926	DBF4	6.176	6.56e-10	2.37e-08	Pro-grade
143689	PIWIL4	6.174	6.65e-10	2.39e-08	Pro-grade
55589	BMP2K	-6.174	6.65e-10	2.39e-08	Anti-grade
79724	ZNF768	6.174	6.65e-10	2.39e-08	Pro-grade
10051	SMC4	6.174	6.67e-10	2.4e-08	Pro-grade
1786	DNMT1	6.171	6.77e-10	2.43e-08	Pro-grade
64105	CENPK	6.17	6.84e-10	2.45e-08	Pro-grade
60489	APOBEC3G	6.17	6.85e-10	2.45e-08	Pro-grade
22806	IKZF3	6.167	6.97e-10	2.49e-08	Pro-grade
28951	TRIB2	6.166	7.02e-10	2.51e-08	Pro-grade
4171	MCM2	6.165	7.03e-10	2.51e-08	Pro-grade
23576	DDAH1	6.163	7.12e-10	2.53e-08	Pro-grade
6376	CX3CL1	6.163	7.13e-10	2.53e-08	Pro-grade
51170	HSD17B11	6.161	7.21e-10	2.56e-08	Pro-grade
11065	UBE2C	6.161	7.24e-10	2.57e-08	Pro-grade
6205	RPS11	6.155	7.5e-10	2.65e-08	Pro-grade
718	C3	6.153	7.59e-10	2.68e-08	Pro-grade
5862	RAB2A	-6.152	7.66e-10	2.7e-08	Anti-grade
149708	WFDC5	-6.151	7.7e-10	2.71e-08	Anti-grade
6884	TAF13	-6.149	7.8e-10	2.74e-08	Anti-grade
53904	MYO3A	6.148	7.87e-10	2.76e-08	Pro-grade
338324	S100A7A	-6.147	7.89e-10	2.77e-08	Anti-grade
1432	MAPK14	-6.146	7.94e-10	2.78e-08	Anti-grade
55332	DRAM1	6.144	8.03e-10	2.81e-08	Pro-grade
5292	PIM1	-6.144	8.04e-10	2.81e-08	Anti-grade
26097	CHTOP	6.142	8.13e-10	2.84e-08	Pro-grade
79867	TCTN2	6.141	8.18e-10	2.85e-08	Pro-grade
3091	HIF1A	-6.138	8.34e-10	2.9e-08	Anti-grade
81606	LBH	6.137	8.4e-10	2.92e-08	Pro-grade
8764	TNFRSF14	6.136	8.48e-10	2.94e-08	Pro-grade
55329	MNS1	6.135	8.5e-10	2.95e-08	Pro-grade
8808	IL1RL2	-6.134	8.57e-10	2.97e-08	Anti-grade
79158	GNPTAB	6.131	8.73e-10	3.02e-08	Pro-grade
23258	DENND5A	6.13	8.81e-10	3.04e-08	Pro-grade
113189	CHST14	6.127	8.97e-10	3.09e-08	Pro-grade
8548	BLZF1	-6.126	9.01e-10	3.1e-08	Anti-grade
11184	MAP4K1	6.126	9.02e-10	3.1e-08	Pro-grade
643414	LIPK	-6.125	9.06e-10	3.11e-08	Anti-grade
163747	LEXM	-6.123	9.16e-10	3.14e-08	Anti-grade
23086	EXPH5	-6.119	9.43e-10	3.23e-08	Anti-grade
84985	FAM83A	-6.117	9.56e-10	3.26e-08	Anti-grade
23530	NNT	6.117	9.56e-10	3.26e-08	Pro-grade
10472	ZBTB18	6.105	1.03e-09	3.5e-08	Pro-grade
56997	COQ8A	6.105	1.03e-09	3.5e-08	Pro-grade
112724	RDH13	-6.103	1.04e-09	3.53e-08	Anti-grade
7913	DEK	6.103	1.04e-09	3.53e-08	Pro-grade
286410	ATP11C	6.097	1.08e-09	3.66e-08	Pro-grade
3099	HK2	-6.096	1.09e-09	3.68e-08	Anti-grade
3963	LGALS7	-6.096	1.09e-09	3.69e-08	Anti-grade
3888	KRT82	-6.095	1.09e-09	3.69e-08	Anti-grade
55567	DNAH3	-6.095	1.1e-09	3.7e-08	Anti-grade
22875	ENPP4	6.093	1.11e-09	3.72e-08	Pro-grade
10723	SLC12A7	6.09	1.13e-09	3.79e-08	Pro-grade
54058	C21orf58	6.088	1.14e-09	3.83e-08	Pro-grade
83481	EPPK1	-6.087	1.15e-09	3.85e-08	Anti-grade
55349	CHDH	6.082	1.19e-09	3.98e-08	Pro-grade
27430	MAT2B	6.081	1.19e-09	3.99e-08	Pro-grade
119548	PNLIPRP3	-6.081	1.19e-09	3.99e-08	Anti-grade
54873	PALMD	-6.08	1.2e-09	4e-08	Anti-grade
6232	RPS27	6.076	1.23e-09	4.09e-08	Pro-grade
55249	YY1AP1	6.075	1.24e-09	4.14e-08	Pro-grade
5046	PCSK6	-6.073	1.25e-09	4.16e-08	Anti-grade
254102	EHBP1L1	-6.071	1.27e-09	4.22e-08	Anti-grade
28966	SNX24	-6.068	1.29e-09	4.28e-08	Anti-grade
4345	CD200	6.068	1.3e-09	4.29e-08	Pro-grade
10902	BRD8	6.064	1.33e-09	4.38e-08	Pro-grade
23051	ZHX3	-6.064	1.33e-09	4.39e-08	Anti-grade
3858	KRT10	-6.062	1.35e-09	4.44e-08	Anti-grade
158219	TTC39B	-6.061	1.35e-09	4.46e-08	Anti-grade
23421	ITGB3BP	6.055	1.4e-09	4.61e-08	Pro-grade
9139	CBFA2T2	6.055	1.41e-09	4.63e-08	Pro-grade
64748	PLPPR2	-6.053	1.42e-09	4.66e-08	Anti-grade
124961	ZFP3	6.051	1.44e-09	4.7e-08	Pro-grade
2037	EPB41L2	6.049	1.46e-09	4.77e-08	Pro-grade
3720	JARID2	-6.049	1.46e-09	4.77e-08	Anti-grade
56940	DUSP22	-6.049	1.46e-09	4.77e-08	Anti-grade
26227	PHGDH	6.048	1.46e-09	4.77e-08	Pro-grade
701	BUB1B	6.047	1.47e-09	4.8e-08	Pro-grade
10947	AP3M2	6.044	1.5e-09	4.87e-08	Pro-grade
9885	OSBPL2	-6.044	1.5e-09	4.87e-08	Anti-grade
10439	OLFM1	6.044	1.5e-09	4.88e-08	Pro-grade
163778	SPRR4	-6.043	1.51e-09	4.89e-08	Anti-grade
4868	NPHS1	6.041	1.53e-09	4.96e-08	Pro-grade
8681	JMJD7-PLA2G4B	-6.039	1.55e-09	5.01e-08	Anti-grade
1593	CYP27A1	6.037	1.57e-09	5.05e-08	Pro-grade
3932	LCK	6.037	1.57e-09	5.05e-08	Pro-grade
83439	TCF7L1	6.036	1.58e-09	5.09e-08	Pro-grade
23020	SNRNP200	6.035	1.59e-09	5.1e-08	Pro-grade
256126	SYCE2	6.035	1.59e-09	5.1e-08	Pro-grade
441027	TMEM150C	6.035	1.59e-09	5.11e-08	Pro-grade
2247	FGF2	6.033	1.61e-09	5.15e-08	Pro-grade
4968	OGG1	6.031	1.63e-09	5.19e-08	Pro-grade
22955	SCMH1	6.03	1.64e-09	5.22e-08	Pro-grade
3621	ING1	6.027	1.67e-09	5.33e-08	Pro-grade
79038	ZFYVE21	-6.027	1.67e-09	5.33e-08	Anti-grade
7096	TLR1	6.025	1.69e-09	5.36e-08	Pro-grade
375791	CYSRT1	-6.024	1.7e-09	5.41e-08	Anti-grade
9425	CDYL	-6.021	1.73e-09	5.49e-08	Anti-grade
10245	TIMM17B	6.019	1.76e-09	5.56e-08	Pro-grade
3223	HOXC6	6.017	1.77e-09	5.61e-08	Pro-grade
283638	CEP170B	-6.013	1.82e-09	5.75e-08	Anti-grade
27127	SMC1B	6.012	1.83e-09	5.77e-08	Pro-grade
4248	MGAT3	6.012	1.83e-09	5.78e-08	Pro-grade
112942	CFAP36	6.008	1.88e-09	5.92e-08	Pro-grade
57690	TNRC6C	6.006	1.9e-09	5.97e-08	Pro-grade
100137047	JMJD7	-6.006	1.91e-09	5.98e-08	Anti-grade
286077	FAM83H	-6.006	1.91e-09	5.98e-08	Anti-grade
4094	MAF	-6.002	1.95e-09	6.11e-08	Anti-grade
54069	MIS18A	6.001	1.96e-09	6.14e-08	Pro-grade
1808	DPYSL2	5.999	1.98e-09	6.19e-08	Pro-grade
149076	ZNF362	5.994	2.05e-09	6.39e-08	Pro-grade
10224	ZNF443	5.991	2.08e-09	6.48e-08	Pro-grade
23200	ATP11B	-5.988	2.13e-09	6.62e-08	Anti-grade
5985	RFC5	5.986	2.15e-09	6.68e-08	Pro-grade
55608	ANKRD10	5.984	2.17e-09	6.75e-08	Pro-grade
7347	UCHL3	-5.982	2.2e-09	6.83e-08	Anti-grade
84986	ARHGAP19	5.982	2.21e-09	6.83e-08	Pro-grade
123096	SLC25A29	5.972	2.34e-09	7.24e-08	Pro-grade
25875	LETMD1	5.972	2.35e-09	7.25e-08	Pro-grade
283212	KLHL35	5.97	2.37e-09	7.33e-08	Pro-grade
51063	CALHM2	5.969	2.38e-09	7.34e-08	Pro-grade
962	CD48	5.968	2.41e-09	7.41e-08	Pro-grade
100129271	C1orf68	-5.966	2.42e-09	7.45e-08	Anti-grade
5971	RELB	5.966	2.42e-09	7.45e-08	Pro-grade
5045	FURIN	-5.966	2.43e-09	7.46e-08	Anti-grade
8543	LMO4	5.964	2.46e-09	7.52e-08	Pro-grade
10385	BTN2A2	5.964	2.46e-09	7.53e-08	Pro-grade
10198	MPHOSPH9	5.963	2.47e-09	7.56e-08	Pro-grade
6382	SDC1	-5.96	2.52e-09	7.69e-08	Anti-grade
666	BOK	-5.959	2.53e-09	7.72e-08	Anti-grade
1992	SERPINB1	-5.959	2.54e-09	7.74e-08	Anti-grade
5764	PTN	5.958	2.55e-09	7.77e-08	Pro-grade
55362	TMEM63B	-5.956	2.59e-09	7.85e-08	Anti-grade
222611	ADGRF2	-5.952	2.64e-09	8.02e-08	Anti-grade
5176	SERPINF1	5.951	2.66e-09	8.06e-08	Pro-grade
6541	SLC7A1	-5.95	2.67e-09	8.09e-08	Anti-grade
9374	PPT2	-5.94	2.84e-09	8.59e-08	Anti-grade
85444	LRRCC1	5.937	2.9e-09	8.75e-08	Pro-grade
340654	LIPM	-5.937	2.9e-09	8.75e-08	Anti-grade
80772	CPTP	-5.937	2.9e-09	8.75e-08	Anti-grade
57728	WDR19	5.935	2.93e-09	8.82e-08	Pro-grade
116211	TM4SF19	-5.935	2.95e-09	8.85e-08	Anti-grade
83540	NUF2	5.931	3.01e-09	9.05e-08	Pro-grade
23157	SEPTIN6	5.929	3.05e-09	9.13e-08	Pro-grade
51616	TAF9B	5.929	3.06e-09	9.15e-08	Pro-grade
1130	LYST	-5.928	3.07e-09	9.17e-08	Anti-grade
25833	POU2F3	-5.927	3.09e-09	9.23e-08	Anti-grade
54961	SSH3	-5.927	3.09e-09	9.23e-08	Anti-grade
23387	SIK3	-5.925	3.13e-09	9.31e-08	Anti-grade
2524	FUT2	-5.925	3.13e-09	9.31e-08	Anti-grade
54874	FNBP1L	5.919	3.25e-09	9.65e-08	Pro-grade
63940	GPSM3	5.918	3.25e-09	9.65e-08	Pro-grade
79153	GDPD3	-5.917	3.27e-09	9.71e-08	Anti-grade
57403	RAB22A	-5.914	3.34e-09	9.9e-08	Anti-grade
2770	GNAI1	-5.914	3.34e-09	9.9e-08	Anti-grade
10848	PPP1R13L	-5.913	3.36e-09	9.92e-08	Anti-grade
1266	CNN3	5.913	3.36e-09	9.92e-08	Pro-grade
9609	RAB36	5.912	3.38e-09	9.97e-08	Pro-grade
26160	IFT172	5.912	3.39e-09	9.97e-08	Pro-grade
5306	PITPNA	-5.907	3.49e-09	1.03e-07	Anti-grade
79650	USB1	-5.902	3.58e-09	1.05e-07	Anti-grade
54839	LRRC49	5.902	3.59e-09	1.05e-07	Pro-grade
50862	RNF141	-5.895	3.75e-09	1.1e-07	Anti-grade
9918	NCAPD2	5.895	3.75e-09	1.1e-07	Pro-grade
760	CA2	-5.888	3.9e-09	1.14e-07	Anti-grade
3385	ICAM3	5.888	3.91e-09	1.14e-07	Pro-grade
643596	RNF224	-5.887	3.94e-09	1.15e-07	Anti-grade
8971	H1-10	5.883	4.03e-09	1.18e-07	Pro-grade
140462	ASB9	5.881	4.07e-09	1.18e-07	Pro-grade
10465	PPIH	5.877	4.17e-09	1.21e-07	Pro-grade
10772	SRSF10	5.875	4.22e-09	1.23e-07	Pro-grade
25921	ZDHHC5	-5.875	4.24e-09	1.23e-07	Anti-grade
79968	WDR76	5.875	4.24e-09	1.23e-07	Pro-grade
27005	USP21	5.873	4.28e-09	1.24e-07	Pro-grade
84290	CAPNS2	-5.871	4.34e-09	1.25e-07	Anti-grade
2177	FANCD2	5.869	4.38e-09	1.26e-07	Pro-grade
6525	SMTN	-5.868	4.42e-09	1.27e-07	Anti-grade
124626	ZPBP2	5.868	4.42e-09	1.27e-07	Pro-grade
9334	B4GALT5	5.866	4.46e-09	1.28e-07	Pro-grade
165140	OXER1	5.86	4.63e-09	1.33e-07	Pro-grade
200081	TXLNA	5.859	4.66e-09	1.34e-07	Pro-grade
23729	SHPK	-5.857	4.71e-09	1.35e-07	Anti-grade
5119	CHMP1A	-5.848	4.97e-09	1.42e-07	Anti-grade
379	ARL4D	-5.847	5.02e-09	1.43e-07	Anti-grade
3557	IL1RN	-5.846	5.05e-09	1.44e-07	Anti-grade
6318	SERPINB4	-5.845	5.06e-09	1.44e-07	Anti-grade
9733	SART3	5.845	5.07e-09	1.44e-07	Pro-grade
54207	KCNK10	-5.845	5.08e-09	1.45e-07	Anti-grade
5872	RAB13	5.844	5.08e-09	1.45e-07	Pro-grade
51706	CYB5R1	-5.844	5.1e-09	1.45e-07	Anti-grade
6122	RPL3	5.84	5.23e-09	1.48e-07	Pro-grade
81029	WNT5B	5.84	5.23e-09	1.48e-07	Pro-grade
79809	TTC21B	5.838	5.29e-09	1.5e-07	Pro-grade
29121	CLEC2D	5.834	5.42e-09	1.53e-07	Pro-grade
10200	MPHOSPH6	-5.832	5.47e-09	1.55e-07	Anti-grade
22900	CARD8	5.83	5.53e-09	1.56e-07	Pro-grade
54930	HAUS4	5.826	5.68e-09	1.6e-07	Pro-grade
54442	KCTD5	-5.824	5.74e-09	1.62e-07	Anti-grade
4598	MVK	-5.823	5.77e-09	1.62e-07	Anti-grade
2120	ETV6	5.817	6e-09	1.68e-07	Pro-grade
7712	ZNF157	5.817	6e-09	1.68e-07	Pro-grade
118980	SFXN2	5.816	6.03e-09	1.69e-07	Pro-grade
5768	QSOX1	-5.815	6.07e-09	1.7e-07	Anti-grade
25948	KBTBD2	5.813	6.15e-09	1.72e-07	Pro-grade
10000	AKT3	5.81	6.25e-09	1.75e-07	Pro-grade
3750	KCND1	5.809	6.3e-09	1.76e-07	Pro-grade
355	FAS	5.806	6.4e-09	1.79e-07	Pro-grade
51087	YBX2	5.804	6.49e-09	1.81e-07	Pro-grade
79018	GID4	-5.801	6.59e-09	1.83e-07	Anti-grade
4174	MCM5	5.799	6.69e-09	1.86e-07	Pro-grade
54934	KANSL2	5.798	6.73e-09	1.87e-07	Pro-grade
55732	C1orf112	5.797	6.74e-09	1.87e-07	Pro-grade
5577	PRKAR2B	5.797	6.75e-09	1.87e-07	Pro-grade
50615	IL21R	5.796	6.8e-09	1.88e-07	Pro-grade
23047	PDS5B	5.796	6.81e-09	1.88e-07	Pro-grade
29028	ATAD2	5.794	6.87e-09	1.9e-07	Pro-grade
5912	RAP2B	-5.794	6.88e-09	1.9e-07	Anti-grade
203328	SUSD3	5.793	6.9e-09	1.9e-07	Pro-grade
10473	HMGN4	5.792	6.94e-09	1.91e-07	Pro-grade
55705	IPO9	5.792	6.95e-09	1.91e-07	Pro-grade
9389	SLC22A14	-5.791	7.02e-09	1.93e-07	Anti-grade
171023	ASXL1	5.786	7.19e-09	1.97e-07	Pro-grade
55143	CDCA8	5.786	7.23e-09	1.98e-07	Pro-grade
9578	CDC42BPB	-5.785	7.25e-09	1.98e-07	Anti-grade
54996	MTARC2	5.785	7.27e-09	1.99e-07	Pro-grade
84216	TMEM117	-5.781	7.41e-09	2.02e-07	Anti-grade
342897	NCCRP1	-5.78	7.46e-09	2.03e-07	Anti-grade
23467	NPTXR	5.771	7.89e-09	2.15e-07	Pro-grade
10112	KIF20A	5.77	7.91e-09	2.15e-07	Pro-grade
339665	SLC35E4	-5.769	8e-09	2.17e-07	Anti-grade
85450	ITPRIP	-5.766	8.1e-09	2.2e-07	Anti-grade
345462	ZNF879	5.763	8.27e-09	2.24e-07	Pro-grade
7172	TPMT	-5.761	8.36e-09	2.26e-07	Anti-grade
55010	PARPBP	5.761	8.36e-09	2.26e-07	Pro-grade
6990	DYNLT3	-5.757	8.55e-09	2.31e-07	Anti-grade
83641	FAM107B	5.756	8.63e-09	2.33e-07	Pro-grade
60468	BACH2	5.754	8.71e-09	2.35e-07	Pro-grade
9899	SV2B	5.75	8.93e-09	2.41e-07	Pro-grade
55320	MIS18BP1	5.746	9.16e-09	2.47e-07	Pro-grade
23263	MCF2L	5.742	9.36e-09	2.52e-07	Pro-grade
4211	MEIS1	5.74	9.45e-09	2.54e-07	Pro-grade
132160	PPM1M	5.739	9.52e-09	2.56e-07	Pro-grade
23641	LDOC1	5.738	9.57e-09	2.56e-07	Pro-grade
10695	CNPY3	5.736	9.7e-09	2.6e-07	Pro-grade
23397	NCAPH	5.73	1e-08	2.68e-07	Pro-grade
374882	TMEM205	5.724	1.04e-08	2.77e-07	Pro-grade
3608	ILF2	5.72	1.07e-08	2.85e-07	Pro-grade
23225	NUP210	5.719	1.07e-08	2.86e-07	Pro-grade
25996	REXO2	-5.718	1.08e-08	2.87e-07	Anti-grade
3093	UBE2K	-5.717	1.09e-08	2.89e-07	Anti-grade
54492	NEURL1B	5.716	1.09e-08	2.9e-07	Pro-grade
92370	PXYLP1	5.715	1.1e-08	2.91e-07	Pro-grade
6138	RPL15	5.715	1.1e-08	2.91e-07	Pro-grade
130589	GALM	5.715	1.1e-08	2.91e-07	Pro-grade
55188	RIC8B	5.714	1.1e-08	2.92e-07	Pro-grade
7155	TOP2B	5.711	1.12e-08	2.96e-07	Pro-grade
124989	EFCAB13	5.711	1.12e-08	2.96e-07	Pro-grade
7108	TM7SF2	-5.711	1.12e-08	2.96e-07	Anti-grade
64792	IFT22	5.711	1.13e-08	2.97e-07	Pro-grade
7127	TNFAIP2	5.71	1.13e-08	2.98e-07	Pro-grade
3300	DNAJB2	-5.71	1.13e-08	2.98e-07	Anti-grade
161424	NOP9	-5.709	1.13e-08	2.98e-07	Anti-grade
54507	ADAMTSL4	-5.707	1.15e-08	3.02e-07	Anti-grade
9738	CCP110	5.706	1.16e-08	3.03e-07	Pro-grade
10733	PLK4	5.706	1.16e-08	3.03e-07	Pro-grade
7039	TGFA	-5.704	1.17e-08	3.05e-07	Anti-grade
51259	TMEM216	5.704	1.17e-08	3.05e-07	Pro-grade
113828	FAM83F	-5.704	1.17e-08	3.06e-07	Anti-grade
5803	PTPRZ1	-5.703	1.18e-08	3.07e-07	Anti-grade
84460	ZMAT1	5.702	1.19e-08	3.09e-07	Pro-grade
23521	RPL13A	5.7	1.2e-08	3.11e-07	Pro-grade
1474	CST6	-5.699	1.2e-08	3.13e-07	Anti-grade
1974	EIF4A2	5.698	1.21e-08	3.15e-07	Pro-grade
195828	ZNF367	5.698	1.21e-08	3.15e-07	Pro-grade
6801	STRN	-5.697	1.22e-08	3.16e-07	Anti-grade
9859	CEP170	5.696	1.23e-08	3.18e-07	Pro-grade
51660	MPC1	5.694	1.24e-08	3.21e-07	Pro-grade
8775	NAPA	-5.693	1.25e-08	3.23e-07	Anti-grade
3833	KIFC1	5.689	1.28e-08	3.31e-07	Pro-grade
24137	KIF4A	5.685	1.31e-08	3.37e-07	Pro-grade
7515	XRCC1	5.684	1.31e-08	3.38e-07	Pro-grade
6671	SP4	5.682	1.33e-08	3.43e-07	Pro-grade
387921	NHLRC3	5.682	1.34e-08	3.43e-07	Pro-grade
1562	CYP2C18	-5.681	1.34e-08	3.43e-07	Anti-grade
6748	SSR4	5.68	1.35e-08	3.46e-07	Pro-grade
122830	NAA30	-5.676	1.37e-08	3.52e-07	Anti-grade
494470	RNF165	5.676	1.38e-08	3.53e-07	Pro-grade
7514	XPO1	5.675	1.39e-08	3.55e-07	Pro-grade
153579	BTNL9	5.673	1.4e-08	3.58e-07	Pro-grade
9814	SFI1	5.673	1.4e-08	3.58e-07	Pro-grade
2526	FUT4	5.671	1.42e-08	3.61e-07	Pro-grade
8688	KRT37	-5.671	1.42e-08	3.61e-07	Anti-grade
22824	HSPA4L	-5.67	1.43e-08	3.63e-07	Anti-grade
57458	TMCC3	-5.669	1.44e-08	3.65e-07	Anti-grade
84899	TMTC4	5.664	1.48e-08	3.75e-07	Pro-grade
5275	SERPINB13	-5.664	1.48e-08	3.75e-07	Anti-grade
9582	APOBEC3B	5.663	1.49e-08	3.77e-07	Pro-grade
10481	HOXB13	5.662	1.5e-08	3.78e-07	Pro-grade
57633	LRRN1	5.662	1.5e-08	3.78e-07	Pro-grade
88745	RRP36	-5.661	1.5e-08	3.8e-07	Anti-grade
9465	AKAP7	5.661	1.51e-08	3.8e-07	Pro-grade
389524	GTF2IRD2B	5.66	1.51e-08	3.81e-07	Pro-grade
11124	FAF1	5.659	1.52e-08	3.84e-07	Pro-grade
55764	IFT122	5.658	1.53e-08	3.85e-07	Pro-grade
55129	ANO10	-5.657	1.54e-08	3.87e-07	Anti-grade
10615	SPAG5	5.657	1.54e-08	3.88e-07	Pro-grade
339535	LINC01139	5.655	1.56e-08	3.9e-07	Pro-grade
64710	NUCKS1	5.654	1.57e-08	3.92e-07	Pro-grade
51435	SCARA3	5.653	1.57e-08	3.94e-07	Pro-grade
23178	PASK	5.653	1.58e-08	3.94e-07	Pro-grade
9156	EXO1	5.653	1.58e-08	3.94e-07	Pro-grade
51458	RHCG	-5.653	1.58e-08	3.94e-07	Anti-grade
53833	IL20RB	-5.651	1.6e-08	3.99e-07	Anti-grade
150365	MEI1	5.649	1.62e-08	4.03e-07	Pro-grade
162494	RHBDL3	5.648	1.62e-08	4.03e-07	Pro-grade
9071	CLDN10	5.648	1.62e-08	4.04e-07	Pro-grade
55830	GLT8D1	5.646	1.64e-08	4.08e-07	Pro-grade
NA	SPRR2C	-5.645	1.65e-08	4.09e-07	Anti-grade
113246	C12orf57	5.645	1.65e-08	4.09e-07	Pro-grade
51566	ARMCX3	5.645	1.65e-08	4.09e-07	Pro-grade
79730	NSUN7	5.645	1.65e-08	4.09e-07	Pro-grade
79993	ELOVL7	-5.644	1.66e-08	4.09e-07	Anti-grade
116841	SNAP47	5.643	1.67e-08	4.12e-07	Pro-grade
2639	GCDH	5.643	1.67e-08	4.13e-07	Pro-grade
11315	PARK7	5.641	1.69e-08	4.16e-07	Pro-grade
7074	TIAM1	-5.641	1.7e-08	4.17e-07	Anti-grade
10376	TUBA1B	5.64	1.7e-08	4.17e-07	Pro-grade
84215	ZNF541	5.639	1.71e-08	4.19e-07	Pro-grade
25953	PNKD	5.637	1.73e-08	4.24e-07	Pro-grade
57019	CIAPIN1	-5.636	1.74e-08	4.27e-07	Anti-grade
6595	SMARCA2	5.635	1.75e-08	4.29e-07	Pro-grade
29035	HAPSTR1	-5.635	1.75e-08	4.29e-07	Anti-grade
7083	TK1	5.634	1.76e-08	4.31e-07	Pro-grade
404093	CUEDC1	5.633	1.77e-08	4.32e-07	Pro-grade
10900	RUNDC3A	-5.633	1.77e-08	4.33e-07	Anti-grade
162655	ZNF519	5.629	1.81e-08	4.42e-07	Pro-grade
255104	TMCO4	5.627	1.83e-08	4.46e-07	Pro-grade
84303	CHCHD6	5.627	1.84e-08	4.47e-07	Pro-grade
5025	P2RX4	5.626	1.85e-08	4.49e-07	Pro-grade
283748	PLA2G4D	-5.624	1.87e-08	4.54e-07	Anti-grade
10713	USP39	5.623	1.87e-08	4.55e-07	Pro-grade
146857	SLFN13	5.623	1.88e-08	4.55e-07	Pro-grade
80045	GPR157	-5.623	1.88e-08	4.55e-07	Anti-grade
6001	RGS10	5.622	1.89e-08	4.57e-07	Pro-grade
84669	USP32	-5.62	1.9e-08	4.6e-07	Anti-grade
55345	ZGRF1	5.62	1.91e-08	4.61e-07	Pro-grade
4125	MAN2B1	5.613	1.99e-08	4.79e-07	Pro-grade
144715	RAD9B	5.612	2e-08	4.83e-07	Pro-grade
3146	HMGB1	5.609	2.04e-08	4.91e-07	Pro-grade
27095	TRAPPC3	-5.606	2.07e-08	4.97e-07	Anti-grade
79369	B3GNT4	-5.606	2.07e-08	4.97e-07	Anti-grade
55116	TMEM39B	5.606	2.07e-08	4.97e-07	Pro-grade
890	CCNA2	5.606	2.07e-08	4.97e-07	Pro-grade
55076	TMEM45A	-5.605	2.08e-08	4.99e-07	Anti-grade
56935	SMCO4	5.603	2.11e-08	5.06e-07	Pro-grade
23512	SUZ12	5.602	2.12e-08	5.07e-07	Pro-grade
5523	PPP2R3A	-5.601	2.14e-08	5.1e-07	Anti-grade
9306	SOCS6	-5.6	2.14e-08	5.12e-07	Anti-grade
8443	GNPAT	5.597	2.18e-08	5.19e-07	Pro-grade
79035	NABP2	5.596	2.19e-08	5.21e-07	Pro-grade
8503	PIK3R3	5.596	2.2e-08	5.23e-07	Pro-grade
995	CDC25C	5.595	2.21e-08	5.24e-07	Pro-grade
283358	B4GALNT3	-5.594	2.22e-08	5.27e-07	Anti-grade
11113	CIT	5.594	2.22e-08	5.27e-07	Pro-grade
5993	RFX5	5.593	2.24e-08	5.3e-07	Pro-grade
7374	UNG	5.59	2.27e-08	5.38e-07	Pro-grade
9909	DENND4B	5.588	2.29e-08	5.42e-07	Pro-grade
2055	CLN8	-5.588	2.3e-08	5.44e-07	Anti-grade
353139	LCE2A	-5.586	2.32e-08	5.47e-07	Anti-grade
375056	MIA3	5.585	2.34e-08	5.53e-07	Pro-grade
126382	NR2C2AP	5.584	2.34e-08	5.53e-07	Pro-grade
23216	TBC1D1	5.584	2.35e-08	5.54e-07	Pro-grade
729830	FHIP1A	-5.583	2.37e-08	5.58e-07	Anti-grade
9968	MED12	5.58	2.4e-08	5.64e-07	Pro-grade
10983	CCNI	5.58	2.41e-08	5.66e-07	Pro-grade
401934	RNF223	-5.579	2.42e-08	5.68e-07	Anti-grade
79665	DHX40	5.577	2.44e-08	5.73e-07	Pro-grade
2074	ERCC6	-5.576	2.46e-08	5.77e-07	Anti-grade
55350	VNN3P	-5.575	2.47e-08	5.78e-07	Anti-grade
1719	DHFR	5.575	2.47e-08	5.78e-07	Pro-grade
80020	FOXRED2	5.575	2.48e-08	5.79e-07	Pro-grade
54857	GDPD2	-5.574	2.49e-08	5.8e-07	Anti-grade
258010	SVIP	5.573	2.5e-08	5.82e-07	Pro-grade
29087	THYN1	5.572	2.52e-08	5.86e-07	Pro-grade
65109	UPF3B	5.572	2.52e-08	5.86e-07	Pro-grade
204962	SLC44A5	-5.571	2.53e-08	5.89e-07	Anti-grade
10170	DHRS9	-5.568	2.57e-08	5.97e-07	Anti-grade
84552	PARD6G	-5.568	2.58e-08	5.99e-07	Anti-grade
7546	ZIC2	5.566	2.6e-08	6.03e-07	Pro-grade
84975	MFSD5	-5.566	2.61e-08	6.04e-07	Anti-grade
128077	LIX1L	5.561	2.68e-08	6.2e-07	Pro-grade
115350	FCRL1	5.561	2.68e-08	6.2e-07	Pro-grade
84131	CEP78	5.56	2.7e-08	6.24e-07	Pro-grade
201229	LYRM9	5.557	2.75e-08	6.34e-07	Pro-grade
8409	UXT	5.553	2.81e-08	6.47e-07	Pro-grade
9656	MDC1	5.549	2.87e-08	6.62e-07	Pro-grade
2778	GNAS	5.548	2.88e-08	6.63e-07	Pro-grade
6919	TCEA2	5.548	2.89e-08	6.65e-07	Pro-grade
50861	STMN3	5.548	2.89e-08	6.65e-07	Pro-grade
26286	ARFGAP3	5.547	2.9e-08	6.66e-07	Pro-grade
2523	FUT1	-5.547	2.91e-08	6.67e-07	Anti-grade
7508	XPC	5.544	2.95e-08	6.75e-07	Pro-grade
11244	ZHX1	-5.544	2.95e-08	6.75e-07	Anti-grade
3033	HADH	5.544	2.95e-08	6.75e-07	Pro-grade
25801	GCA	5.544	2.96e-08	6.77e-07	Pro-grade
115196	ZNF554	5.543	2.97e-08	6.78e-07	Pro-grade
1022	CDK7	-5.543	2.98e-08	6.8e-07	Anti-grade
43847	KLK14	-5.537	3.07e-08	7e-07	Anti-grade
10015	PDCD6IP	-5.536	3.09e-08	7.03e-07	Anti-grade
27106	ARRDC2	5.536	3.1e-08	7.04e-07	Pro-grade
8437	RASAL1	-5.536	3.1e-08	7.04e-07	Anti-grade
414149	ACBD7	5.535	3.11e-08	7.06e-07	Pro-grade
5917	RARS1	-5.533	3.14e-08	7.12e-07	Anti-grade
10603	SH2B2	5.533	3.14e-08	7.12e-07	Pro-grade
55161	TMEM33	-5.533	3.15e-08	7.13e-07	Anti-grade
7569	ZNF182	5.532	3.16e-08	7.15e-07	Pro-grade
7262	PHLDA2	-5.53	3.21e-08	7.25e-07	Anti-grade
11031	RAB31	-5.529	3.22e-08	7.26e-07	Anti-grade
23406	COTL1	5.529	3.23e-08	7.27e-07	Pro-grade
84838	ZNF496	5.529	3.23e-08	7.28e-07	Pro-grade
10089	KCNK7	-5.527	3.26e-08	7.33e-07	Anti-grade
128178	EDARADD	5.526	3.28e-08	7.37e-07	Pro-grade
345274	SLC10A6	-5.524	3.32e-08	7.47e-07	Anti-grade
140465	MYL6B	5.522	3.35e-08	7.52e-07	Pro-grade
93323	HAUS8	5.522	3.36e-08	7.53e-07	Pro-grade
93550	ZFAND4	5.521	3.36e-08	7.53e-07	Pro-grade
9662	CEP135	5.521	3.36e-08	7.53e-07	Pro-grade
55843	ARHGAP15	5.521	3.37e-08	7.55e-07	Pro-grade
3200	HOXA3	5.519	3.4e-08	7.6e-07	Pro-grade
55544	RBM38	5.516	3.47e-08	7.75e-07	Pro-grade
285613	RELL2	-5.515	3.5e-08	7.8e-07	Anti-grade
53826	FXYD6	5.513	3.54e-08	7.88e-07	Pro-grade
353140	LCE2C	-5.509	3.61e-08	8.05e-07	Anti-grade
199	AIF1	5.508	3.64e-08	8.1e-07	Pro-grade
51635	DHRS7	-5.507	3.64e-08	8.1e-07	Anti-grade
143187	VTI1A	-5.507	3.64e-08	8.1e-07	Anti-grade
599	BCL2L2	-5.507	3.65e-08	8.11e-07	Anti-grade
84265	POLR3GL	5.507	3.66e-08	8.11e-07	Pro-grade
388121	TNFAIP8L3	-5.505	3.69e-08	8.17e-07	Anti-grade
8635	RNASET2	5.505	3.69e-08	8.17e-07	Pro-grade
25940	FAM98A	-5.504	3.72e-08	8.22e-07	Anti-grade
219	ALDH1B1	5.504	3.72e-08	8.22e-07	Pro-grade
2798	GNRHR	-5.502	3.75e-08	8.28e-07	Anti-grade
85439	STON2	-5.501	3.77e-08	8.32e-07	Anti-grade
64400	AKTIP	-5.501	3.77e-08	8.32e-07	Anti-grade
57567	ZNF319	-5.5	3.8e-08	8.37e-07	Anti-grade
30012	TLX3	5.499	3.81e-08	8.38e-07	Pro-grade
55040	EPN3	-5.498	3.83e-08	8.42e-07	Anti-grade
1731	SEPTIN1	5.494	3.93e-08	8.62e-07	Pro-grade
4967	OGDH	-5.493	3.96e-08	8.68e-07	Anti-grade
7297	TYK2	5.489	4.04e-08	8.85e-07	Pro-grade
81618	ITM2C	5.489	4.05e-08	8.87e-07	Pro-grade
26061	HACL1	5.487	4.08e-08	8.93e-07	Pro-grade
84722	PSRC1	5.484	4.16e-08	9.09e-07	Pro-grade
4759	NEU2	-5.482	4.2e-08	9.17e-07	Anti-grade
79894	ZNF672	5.482	4.2e-08	9.17e-07	Pro-grade
9325	TRIP4	-5.479	4.27e-08	9.3e-07	Anti-grade
4152	MBD1	-5.479	4.27e-08	9.3e-07	Anti-grade
7805	LAPTM5	5.479	4.28e-08	9.31e-07	Pro-grade
3416	IDE	-5.477	4.32e-08	9.4e-07	Anti-grade
56929	FEM1C	-5.476	4.35e-08	9.45e-07	Anti-grade
10623	POLR3C	5.476	4.35e-08	9.45e-07	Pro-grade
57142	RTN4	-5.476	4.36e-08	9.46e-07	Anti-grade
11157	LSM6	5.474	4.4e-08	9.53e-07	Pro-grade
100507027	MRLN	-5.473	4.43e-08	9.6e-07	Anti-grade
51315	KRCC1	5.472	4.45e-08	9.63e-07	Pro-grade
10458	BAIAP2	-5.47	4.5e-08	9.73e-07	Anti-grade
20	ABCA2	5.468	4.55e-08	9.82e-07	Pro-grade
1163	CKS1B	5.467	4.57e-08	9.87e-07	Pro-grade
5204	PFDN5	5.466	4.6e-08	9.91e-07	Pro-grade
4210	MEFV	-5.466	4.62e-08	9.94e-07	Anti-grade
951	CD37	5.465	4.63e-08	9.96e-07	Pro-grade
27436	EML4	5.464	4.65e-08	1e-06	Pro-grade
55758	RCOR3	5.463	4.69e-08	1.01e-06	Pro-grade
23469	PHF3	5.461	4.74e-08	1.02e-06	Pro-grade
51444	RNF138	5.46	4.77e-08	1.02e-06	Pro-grade
80709	AKNA	5.458	4.8e-08	1.03e-06	Pro-grade
25946	ZNF385A	-5.457	4.85e-08	1.04e-06	Anti-grade
80853	KDM7A	-5.456	4.86e-08	1.04e-06	Anti-grade
3169	FOXA1	5.455	4.91e-08	1.05e-06	Pro-grade
23380	SRGAP2	5.454	4.92e-08	1.05e-06	Pro-grade
6744	ITPRID2	-5.45	5.04e-08	1.08e-06	Anti-grade
25836	NIPBL	5.45	5.05e-08	1.08e-06	Pro-grade
285172	HYCC2	-5.449	5.06e-08	1.08e-06	Anti-grade
3419	IDH3A	-5.448	5.09e-08	1.08e-06	Anti-grade
3706	ITPKA	5.447	5.12e-08	1.09e-06	Pro-grade
5587	PRKD1	5.447	5.13e-08	1.09e-06	Pro-grade
115752	DIS3L	5.446	5.16e-08	1.1e-06	Pro-grade
84146	ZNF644	5.445	5.17e-08	1.1e-06	Pro-grade
1633	DCK	5.445	5.18e-08	1.1e-06	Pro-grade
114783	LMTK3	-5.445	5.19e-08	1.1e-06	Anti-grade
102724560	LOC102724560	5.444	5.22e-08	1.1e-06	Pro-grade
643418	LIPN	-5.442	5.28e-08	1.12e-06	Anti-grade
65991	FUNDC2	5.44	5.32e-08	1.12e-06	Pro-grade
5742	PTGS1	-5.44	5.33e-08	1.13e-06	Anti-grade
80262	PHAF1	-5.438	5.38e-08	1.13e-06	Anti-grade
3985	LIMK2	-5.437	5.4e-08	1.14e-06	Anti-grade
643836	ZFP62	5.436	5.45e-08	1.15e-06	Pro-grade
1794	DOCK2	5.435	5.49e-08	1.15e-06	Pro-grade
2237	FEN1	5.432	5.56e-08	1.17e-06	Pro-grade
147015	DHRS13	5.43	5.65e-08	1.19e-06	Pro-grade
4232	MEST	5.429	5.66e-08	1.19e-06	Pro-grade
23294	ANKS1A	-5.426	5.75e-08	1.21e-06	Anti-grade
22913	RALY	5.426	5.77e-08	1.21e-06	Pro-grade
9390	SLC22A13	-5.423	5.86e-08	1.23e-06	Anti-grade
353135	LCE1E	-5.422	5.91e-08	1.24e-06	Anti-grade
23204	ARL6IP1	5.421	5.91e-08	1.24e-06	Pro-grade
79980	DSN1	5.421	5.92e-08	1.24e-06	Pro-grade
51184	GPN3	5.42	5.95e-08	1.24e-06	Pro-grade
5621	PRNP	-5.419	6.01e-08	1.25e-06	Anti-grade
64757	MTARC1	5.417	6.06e-08	1.26e-06	Pro-grade
128272	ARHGEF19	5.417	6.07e-08	1.26e-06	Pro-grade
120376	POU2AF3	5.416	6.1e-08	1.27e-06	Pro-grade
140688	NOL4L	5.415	6.13e-08	1.27e-06	Pro-grade
1182	CLCN3	-5.409	6.34e-08	1.32e-06	Anti-grade
387267	KRTAP5-4	-5.408	6.38e-08	1.32e-06	Anti-grade
54811	ZNF562	-5.407	6.41e-08	1.33e-06	Anti-grade
7409	VAV1	5.406	6.44e-08	1.33e-06	Pro-grade
4643	MYO1E	-5.406	6.45e-08	1.33e-06	Anti-grade
113130	CDCA5	5.404	6.53e-08	1.35e-06	Pro-grade
1058	CENPA	5.402	6.58e-08	1.36e-06	Pro-grade
3600	IL15	5.401	6.61e-08	1.36e-06	Pro-grade
10865	ARID5A	5.401	6.64e-08	1.37e-06	Pro-grade
22979	EFR3B	-5.4	6.65e-08	1.37e-06	Anti-grade
8976	WASL	-5.398	6.75e-08	1.39e-06	Anti-grade
309	ANXA6	5.397	6.78e-08	1.39e-06	Pro-grade
79682	CENPU	5.396	6.82e-08	1.4e-06	Pro-grade
89891	DYNC2I2	5.396	6.83e-08	1.4e-06	Pro-grade
91298	C12orf29	-5.396	6.83e-08	1.4e-06	Anti-grade
8165	AKAP1	5.395	6.87e-08	1.41e-06	Pro-grade
54558	SPATA6	5.394	6.88e-08	1.41e-06	Pro-grade
348995	NUP43	5.394	6.9e-08	1.41e-06	Pro-grade
121274	ZNF641	5.392	6.96e-08	1.42e-06	Pro-grade
8722	CTSF	5.392	6.98e-08	1.43e-06	Pro-grade
3191	HNRNPL	5.39	7.05e-08	1.44e-06	Pro-grade
101060200	ZNF891	5.389	7.07e-08	1.44e-06	Pro-grade
79646	PANK3	-5.389	7.08e-08	1.44e-06	Anti-grade
2145	EZH1	5.389	7.08e-08	1.44e-06	Pro-grade
55900	ZNF302	5.388	7.11e-08	1.45e-06	Pro-grade
94121	SYTL4	5.386	7.21e-08	1.47e-06	Pro-grade
391123	VSIG8	-5.385	7.25e-08	1.47e-06	Anti-grade
145773	FAM81A	5.382	7.38e-08	1.5e-06	Pro-grade
91975	ZNF300	5.381	7.39e-08	1.5e-06	Pro-grade
147040	KCTD11	-5.38	7.43e-08	1.51e-06	Anti-grade
5598	MAPK7	-5.38	7.43e-08	1.51e-06	Anti-grade
80256	ATOSB	-5.379	7.5e-08	1.52e-06	Anti-grade
171546	SPTSSA	-5.378	7.54e-08	1.53e-06	Anti-grade
10120	ACTR1B	5.377	7.56e-08	1.53e-06	Pro-grade
1545	CYP1B1	5.374	7.7e-08	1.55e-06	Pro-grade
3801	KIFC3	-5.373	7.75e-08	1.56e-06	Anti-grade
200186	CRTC2	5.373	7.76e-08	1.56e-06	Pro-grade
835	CASP2	5.372	7.78e-08	1.57e-06	Pro-grade
2644	GCHFR	5.372	7.79e-08	1.57e-06	Pro-grade
8514	KCNAB2	5.372	7.79e-08	1.57e-06	Pro-grade
54681	P4HTM	5.371	7.83e-08	1.57e-06	Pro-grade
5080	PAX6	5.37	7.87e-08	1.58e-06	Pro-grade
340481	ZDHHC21	-5.368	7.96e-08	1.6e-06	Anti-grade
127396	ZNF684	5.368	7.98e-08	1.6e-06	Pro-grade
57599	WDR48	5.366	8.03e-08	1.61e-06	Pro-grade
6048	RNF5	5.365	8.08e-08	1.62e-06	Pro-grade
9854	C2CD2L	-5.365	8.09e-08	1.62e-06	Anti-grade
285368	PRRT3	5.365	8.1e-08	1.62e-06	Pro-grade
83692	CD99L2	5.364	8.14e-08	1.62e-06	Pro-grade
54978	SLC35F6	-5.361	8.26e-08	1.65e-06	Anti-grade
10899	JTB	5.359	8.37e-08	1.67e-06	Pro-grade
7444	VRK2	5.358	8.43e-08	1.68e-06	Pro-grade
5426	POLE	5.357	8.47e-08	1.69e-06	Pro-grade
10838	ZNF275	5.355	8.56e-08	1.7e-06	Pro-grade
9855	FARP2	-5.355	8.57e-08	1.7e-06	Anti-grade
1043	CD52	5.354	8.59e-08	1.71e-06	Pro-grade
23228	PLCL2	5.354	8.62e-08	1.71e-06	Pro-grade
252884	ZNF396	5.353	8.67e-08	1.72e-06	Pro-grade
55063	ZCWPW1	5.352	8.68e-08	1.72e-06	Pro-grade
23503	ZFYVE26	-5.352	8.69e-08	1.72e-06	Anti-grade
2124	EVI2B	5.35	8.79e-08	1.74e-06	Pro-grade
10456	HAX1	5.35	8.8e-08	1.74e-06	Pro-grade
11013	TMSB15A	5.35	8.81e-08	1.74e-06	Pro-grade
5756	TWF1	-5.347	8.96e-08	1.77e-06	Anti-grade
7157	TP53	5.345	9.04e-08	1.78e-06	Pro-grade
60312	AFAP1	5.344	9.07e-08	1.79e-06	Pro-grade
1660	DHX9	5.344	9.11e-08	1.79e-06	Pro-grade
8659	ALDH4A1	-5.342	9.19e-08	1.81e-06	Anti-grade
3954	LETM1	-5.341	9.26e-08	1.82e-06	Anti-grade
6495	SIX1	5.341	9.27e-08	1.82e-06	Pro-grade
64699	TMPRSS3	5.34	9.28e-08	1.82e-06	Pro-grade
84808	PERM1	-5.339	9.33e-08	1.83e-06	Anti-grade
2882	GPX7	5.338	9.41e-08	1.84e-06	Pro-grade
138241	C9orf85	-5.336	9.52e-08	1.86e-06	Anti-grade
51147	ING4	5.335	9.56e-08	1.87e-06	Pro-grade
51780	KDM3B	5.334	9.6e-08	1.88e-06	Pro-grade
582	BBS1	5.334	9.61e-08	1.88e-06	Pro-grade
81706	PPP1R14C	-5.333	9.68e-08	1.89e-06	Anti-grade
9456	HOMER1	-5.332	9.71e-08	1.89e-06	Anti-grade
10892	MALT1	-5.332	9.72e-08	1.89e-06	Anti-grade
59082	CARD18	-5.331	9.76e-08	1.9e-06	Anti-grade
9321	TRIP11	-5.33	9.82e-08	1.91e-06	Anti-grade
148534	TLCD4	5.33	9.83e-08	1.91e-06	Pro-grade
26064	RAI14	5.33	9.83e-08	1.91e-06	Pro-grade
65018	PINK1	-5.327	9.98e-08	1.94e-06	Anti-grade
3965	LGALS9	5.326	1e-07	1.95e-06	Pro-grade
3880	KRT19	5.324	1.02e-07	1.97e-06	Pro-grade
84651	SPINK7	-5.323	1.02e-07	1.98e-06	Anti-grade
388335	TMEM220	5.318	1.05e-07	2.03e-06	Pro-grade
80725	SRCIN1	-5.318	1.05e-07	2.03e-06	Anti-grade
27350	APOBEC3C	5.315	1.07e-07	2.06e-06	Pro-grade
7786	MAP3K12	5.314	1.07e-07	2.07e-06	Pro-grade
145781	GCOM1	-5.313	1.08e-07	2.08e-06	Anti-grade
54414	SIAE	-5.312	1.08e-07	2.09e-06	Anti-grade
8463	TEAD2	5.311	1.09e-07	2.1e-06	Pro-grade
4524	MTHFR	-5.31	1.1e-07	2.11e-06	Anti-grade
90806	ANGEL2	5.308	1.11e-07	2.14e-06	Pro-grade
80148	SLC66A2	-5.307	1.12e-07	2.15e-06	Anti-grade
1298	COL9A2	5.306	1.12e-07	2.15e-06	Pro-grade
85315	PAQR8	5.305	1.12e-07	2.16e-06	Pro-grade
50624	CUZD1	5.305	1.13e-07	2.17e-06	Pro-grade
8803	SUCLA2	-5.304	1.13e-07	2.17e-06	Anti-grade
389208	TMPRSS11F	-5.303	1.14e-07	2.18e-06	Anti-grade
55619	DOCK10	5.298	1.17e-07	2.24e-06	Pro-grade
79365	BHLHE41	5.297	1.18e-07	2.25e-06	Pro-grade
4335	MNT	-5.297	1.18e-07	2.25e-06	Anti-grade
55070	DET1	5.297	1.18e-07	2.25e-06	Pro-grade
10302	SNAPC5	5.295	1.19e-07	2.27e-06	Pro-grade
4329	ALDH6A1	5.293	1.2e-07	2.29e-06	Pro-grade
259230	SGMS1	-5.293	1.2e-07	2.29e-06	Anti-grade
622	BDH1	-5.292	1.21e-07	2.3e-06	Anti-grade
92241	RCSD1	5.291	1.21e-07	2.31e-06	Pro-grade
54505	DHX29	-5.29	1.22e-07	2.32e-06	Anti-grade
11034	DSTN	-5.29	1.23e-07	2.33e-06	Anti-grade
6726	SRP9	5.286	1.25e-07	2.37e-06	Pro-grade
23394	ADNP	5.283	1.27e-07	2.41e-06	Pro-grade
5805	PTS	-5.281	1.28e-07	2.43e-06	Anti-grade
27293	SMPDL3B	5.28	1.29e-07	2.45e-06	Pro-grade
9683	N4BP1	-5.273	1.34e-07	2.54e-06	Anti-grade
283554	GPR137C	5.271	1.36e-07	2.56e-06	Pro-grade
55744	COA1	5.271	1.36e-07	2.57e-06	Pro-grade
29966	STRN3	-5.268	1.38e-07	2.6e-06	Anti-grade
409	ARRB2	5.268	1.38e-07	2.6e-06	Pro-grade
7551	ZNF3	5.267	1.39e-07	2.61e-06	Pro-grade
51306	FAM13B	5.265	1.4e-07	2.64e-06	Pro-grade
8706	B3GALNT1	5.264	1.41e-07	2.65e-06	Pro-grade
50487	PLA2G3	-5.264	1.41e-07	2.65e-06	Anti-grade
152503	SH3D19	-5.264	1.41e-07	2.65e-06	Anti-grade
1673	DEFB4A	-5.263	1.42e-07	2.67e-06	Anti-grade
92736	OTOP2	-5.262	1.42e-07	2.67e-06	Anti-grade
51361	HOOK1	-5.262	1.43e-07	2.68e-06	Anti-grade
83850	ESYT3	-5.26	1.44e-07	2.69e-06	Anti-grade
339448	C1orf174	5.259	1.45e-07	2.71e-06	Pro-grade
55238	SLC38A7	-5.256	1.47e-07	2.75e-06	Anti-grade
10935	PRDX3	5.256	1.47e-07	2.75e-06	Pro-grade
92912	UBE2Q2	-5.255	1.48e-07	2.76e-06	Anti-grade
124817	CNTD1	5.251	1.52e-07	2.83e-06	Pro-grade
134957	STXBP5	-5.25	1.52e-07	2.83e-06	Anti-grade
54498	SMOX	-5.248	1.54e-07	2.87e-06	Anti-grade
9764	KIAA0513	-5.246	1.55e-07	2.89e-06	Anti-grade
4817	NIT1	-5.246	1.55e-07	2.89e-06	Anti-grade
5827	PXMP2	5.246	1.55e-07	2.89e-06	Pro-grade
4330	MN1	-5.246	1.56e-07	2.89e-06	Anti-grade
25888	ZNF473	5.246	1.56e-07	2.89e-06	Pro-grade
6843	VAMP1	5.244	1.57e-07	2.92e-06	Pro-grade
7456	WIPF1	5.243	1.58e-07	2.93e-06	Pro-grade
1869	E2F1	5.242	1.59e-07	2.94e-06	Pro-grade
8438	RAD54L	5.242	1.59e-07	2.94e-06	Pro-grade
651746	ANKRD33B	5.241	1.6e-07	2.96e-06	Pro-grade
5141	PDE4A	5.238	1.62e-07	3e-06	Pro-grade
5652	PRSS8	-5.238	1.63e-07	3e-06	Anti-grade
5585	PKN1	5.237	1.63e-07	3.01e-06	Pro-grade
9049	AIP	5.237	1.63e-07	3.01e-06	Pro-grade
85456	TNKS1BP1	-5.237	1.64e-07	3.01e-06	Anti-grade
353144	LCE3C	-5.236	1.64e-07	3.02e-06	Anti-grade
64853	AIDA	5.234	1.66e-07	3.05e-06	Pro-grade
84057	MND1	5.234	1.66e-07	3.06e-06	Pro-grade
11343	MGLL	-5.231	1.69e-07	3.1e-06	Anti-grade
112703	GARIN5A	5.229	1.7e-07	3.12e-06	Pro-grade
619373	MBOAT4	-5.229	1.71e-07	3.13e-06	Anti-grade
3020	H3-3A	5.228	1.71e-07	3.13e-06	Pro-grade
9837	GINS1	5.228	1.72e-07	3.14e-06	Pro-grade
6171	RPL41	5.227	1.73e-07	3.16e-06	Pro-grade
29843	SENP1	5.226	1.73e-07	3.16e-06	Pro-grade
3660	IRF2	5.226	1.73e-07	3.16e-06	Pro-grade
1677	DFFB	5.226	1.73e-07	3.17e-06	Pro-grade
57677	ZFP14	5.226	1.73e-07	3.17e-06	Pro-grade
200933	FBXO45	-5.222	1.77e-07	3.23e-06	Anti-grade
115106	HAUS1	5.221	1.78e-07	3.24e-06	Pro-grade
56603	CYP26B1	-5.22	1.79e-07	3.26e-06	Anti-grade
623	BDKRB1	-5.22	1.79e-07	3.26e-06	Anti-grade
64073	C19orf33	-5.219	1.8e-07	3.27e-06	Anti-grade
133121	ENPP6	5.217	1.82e-07	3.31e-06	Pro-grade
2069	EREG	-5.215	1.84e-07	3.33e-06	Anti-grade
9159	PCSK7	-5.214	1.85e-07	3.36e-06	Anti-grade
57326	PBXIP1	5.211	1.88e-07	3.41e-06	Pro-grade
127262	TPRG1L	-5.21	1.89e-07	3.42e-06	Anti-grade
8820	HESX1	5.209	1.9e-07	3.43e-06	Pro-grade
747	DAGLA	5.209	1.9e-07	3.44e-06	Pro-grade
53349	ZFYVE1	-5.206	1.93e-07	3.48e-06	Anti-grade
79772	MCTP1	-5.206	1.93e-07	3.48e-06	Anti-grade
4781	NFIB	5.206	1.93e-07	3.48e-06	Pro-grade
9788	MTSS1	-5.205	1.94e-07	3.5e-06	Anti-grade
9749	PHACTR2	-5.205	1.94e-07	3.5e-06	Anti-grade
29071	C1GALT1C1	5.205	1.94e-07	3.5e-06	Pro-grade
639	PRDM1	-5.204	1.95e-07	3.51e-06	Anti-grade
147495	APCDD1	-5.203	1.96e-07	3.52e-06	Anti-grade
4794	NFKBIE	5.202	1.97e-07	3.54e-06	Pro-grade
134728	IRAK1BP1	5.2	1.99e-07	3.57e-06	Pro-grade
64759	TNS3	5.199	2e-07	3.6e-06	Pro-grade
643680	MS4A4E	-5.195	2.04e-07	3.66e-06	Anti-grade
5108	PCM1	5.195	2.04e-07	3.66e-06	Pro-grade
1788	DNMT3A	5.195	2.05e-07	3.67e-06	Pro-grade
27240	SIT1	5.194	2.05e-07	3.68e-06	Pro-grade
1238	ACKR2	-5.194	2.06e-07	3.69e-06	Anti-grade
1029	CDKN2A	5.194	2.06e-07	3.69e-06	Pro-grade
64288	ZSCAN31	-5.193	2.06e-07	3.69e-06	Anti-grade
4668	NAGA	5.193	2.07e-07	3.69e-06	Pro-grade
7133	TNFRSF1B	5.193	2.07e-07	3.69e-06	Pro-grade
81620	CDT1	5.193	2.07e-07	3.69e-06	Pro-grade
7105	TSPAN6	5.192	2.08e-07	3.7e-06	Pro-grade
3184	HNRNPD	5.192	2.08e-07	3.7e-06	Pro-grade
84515	MCM8	5.192	2.08e-07	3.7e-06	Pro-grade
11232	POLG2	5.19	2.11e-07	3.74e-06	Pro-grade
84250	SLF1	5.188	2.12e-07	3.77e-06	Pro-grade
51043	ZBTB7B	-5.187	2.13e-07	3.78e-06	Anti-grade
197407	ZNF48	5.184	2.17e-07	3.84e-06	Pro-grade
138429	PIP5KL1	-5.184	2.17e-07	3.85e-06	Anti-grade
1889	ECE1	5.183	2.19e-07	3.87e-06	Pro-grade
9173	IL1RL1	-5.182	2.19e-07	3.88e-06	Anti-grade
7499	XG	-5.181	2.2e-07	3.9e-06	Anti-grade
11255	HRH3	-5.18	2.21e-07	3.91e-06	Anti-grade
9670	IPO13	-5.179	2.23e-07	3.93e-06	Anti-grade
144108	SPTY2D1	-5.178	2.24e-07	3.96e-06	Anti-grade
11069	RAPGEF4	-5.176	2.27e-07	4e-06	Anti-grade
80152	CENPT	-5.175	2.28e-07	4.02e-06	Anti-grade
NA	CARD17P	-5.174	2.29e-07	4.04e-06	Anti-grade
201725	C4orf46	5.173	2.3e-07	4.05e-06	Pro-grade
23193	GANAB	5.173	2.31e-07	4.05e-06	Pro-grade
25793	FBXO7	5.171	2.32e-07	4.08e-06	Pro-grade
8801	SUCLG2	5.17	2.34e-07	4.11e-06	Pro-grade
25780	RASGRP3	5.169	2.35e-07	4.12e-06	Pro-grade
10121	ACTR1A	-5.168	2.36e-07	4.14e-06	Anti-grade
3712	IVD	5.168	2.37e-07	4.15e-06	Pro-grade
1763	DNA2	5.167	2.38e-07	4.16e-06	Pro-grade
51109	RDH11	-5.166	2.39e-07	4.17e-06	Anti-grade
262	AMD1	-5.166	2.39e-07	4.18e-06	Anti-grade
84910	TMEM87B	-5.162	2.44e-07	4.27e-06	Anti-grade
347741	OTOP3	-5.162	2.45e-07	4.27e-06	Anti-grade
55611	OTUB1	-5.157	2.51e-07	4.38e-06	Anti-grade
132014	IL17RE	-5.156	2.52e-07	4.4e-06	Anti-grade
6161	RPL32	5.156	2.53e-07	4.41e-06	Pro-grade
8816	DCAF5	-5.153	2.57e-07	4.47e-06	Anti-grade
6493	SIM2	5.152	2.57e-07	4.48e-06	Pro-grade
56895	AGPAT4	-5.152	2.58e-07	4.48e-06	Anti-grade
353132	LCE1B	-5.152	2.58e-07	4.48e-06	Anti-grade
84418	CYSTM1	5.151	2.6e-07	4.51e-06	Pro-grade
51316	PLAC8	5.148	2.63e-07	4.57e-06	Pro-grade
1718	DHCR24	-5.147	2.65e-07	4.59e-06	Anti-grade
27040	LAT	5.147	2.65e-07	4.6e-06	Pro-grade
317762	CCDC85C	-5.146	2.66e-07	4.61e-06	Anti-grade
7056	THBD	-5.146	2.66e-07	4.61e-06	Anti-grade
51365	PLA1A	5.145	2.67e-07	4.62e-06	Pro-grade
126638	RPTN	-5.144	2.68e-07	4.64e-06	Anti-grade
1781	DYNC1I2	-5.141	2.73e-07	4.72e-06	Anti-grade
22981	NINL	5.141	2.74e-07	4.73e-06	Pro-grade
4605	MYBL2	5.139	2.76e-07	4.76e-06	Pro-grade
7433	VIPR1	-5.138	2.78e-07	4.79e-06	Anti-grade
23403	FBXO46	-5.136	2.81e-07	4.83e-06	Anti-grade
64844	MARCHF7	-5.134	2.83e-07	4.88e-06	Anti-grade
91409	CCDC74B	5.133	2.85e-07	4.9e-06	Pro-grade
4306	NR3C2	5.13	2.89e-07	4.97e-06	Pro-grade
9133	CCNB2	5.13	2.91e-07	4.99e-06	Pro-grade
587	BCAT2	5.128	2.93e-07	5.03e-06	Pro-grade
92579	G6PC3	5.128	2.94e-07	5.04e-06	Pro-grade
963	CD53	5.126	2.96e-07	5.07e-06	Pro-grade
752	FMNL1	5.126	2.96e-07	5.07e-06	Pro-grade
9212	AURKB	5.125	2.98e-07	5.1e-06	Pro-grade
6455	SH3GL1	-5.124	2.98e-07	5.1e-06	Anti-grade
54620	FBXL19	-5.122	3.02e-07	5.16e-06	Anti-grade
147923	ZNF420	5.122	3.02e-07	5.16e-06	Pro-grade
51691	LSM8	5.122	3.03e-07	5.17e-06	Pro-grade
8776	MTMR1	5.12	3.06e-07	5.22e-06	Pro-grade
23234	DNAJC9	5.119	3.07e-07	5.23e-06	Pro-grade
11156	PTP4A3	5.119	3.07e-07	5.23e-06	Pro-grade
55659	ZNF416	-5.114	3.15e-07	5.36e-06	Anti-grade
10553	HTATIP2	-5.113	3.16e-07	5.38e-06	Anti-grade
10916	MAGED2	5.113	3.17e-07	5.38e-06	Pro-grade
10827	FAM114A2	-5.112	3.18e-07	5.41e-06	Anti-grade
54602	NDFIP2	-5.112	3.19e-07	5.42e-06	Anti-grade
28988	DBNL	-5.111	3.2e-07	5.43e-06	Anti-grade
83543	AIF1L	-5.111	3.2e-07	5.43e-06	Anti-grade
29893	PSMC3IP	5.111	3.21e-07	5.43e-06	Pro-grade
5810	RAD1	5.11	3.22e-07	5.45e-06	Pro-grade
9806	SPOCK2	5.11	3.22e-07	5.45e-06	Pro-grade
51673	TPPP3	-5.109	3.23e-07	5.47e-06	Anti-grade
7325	UBE2E2	-5.106	3.29e-07	5.56e-06	Anti-grade
51341	ZBTB7A	-5.105	3.31e-07	5.6e-06	Anti-grade
57655	GRAMD1A	5.104	3.32e-07	5.61e-06	Pro-grade
10196	PRMT3	-5.104	3.33e-07	5.62e-06	Anti-grade
27201	GPR78	-5.103	3.35e-07	5.64e-06	Anti-grade
8405	SPOP	5.102	3.35e-07	5.65e-06	Pro-grade
23761	PISD	5.102	3.37e-07	5.66e-06	Pro-grade
100820829	MYZAP	-5.101	3.38e-07	5.67e-06	Anti-grade
387914	SHISA2	5.101	3.38e-07	5.67e-06	Pro-grade
3206	HOXA10	5.1	3.39e-07	5.69e-06	Pro-grade
79088	ZNF426	-5.099	3.41e-07	5.73e-06	Anti-grade
23114	NFASC	-5.099	3.42e-07	5.73e-06	Anti-grade
257144	GCSAM	5.098	3.44e-07	5.76e-06	Pro-grade
2119	ETV5	5.097	3.45e-07	5.77e-06	Pro-grade
150696	PROM2	-5.097	3.45e-07	5.77e-06	Anti-grade
64083	GOLPH3	5.097	3.46e-07	5.78e-06	Pro-grade
115704	EVI5L	-5.093	3.53e-07	5.9e-06	Anti-grade
8717	TRADD	-5.092	3.55e-07	5.93e-06	Anti-grade
197342	EME2	-5.091	3.57e-07	5.95e-06	Anti-grade
23636	NUP62	5.09	3.58e-07	5.97e-06	Pro-grade
201299	RDM1	5.089	3.59e-07	5.99e-06	Pro-grade
23683	PRKD3	5.089	3.6e-07	6e-06	Pro-grade
85369	STRIP1	-5.088	3.62e-07	6.02e-06	Anti-grade
4179	CD46	5.088	3.62e-07	6.02e-06	Pro-grade
25819	NOCT	-5.087	3.63e-07	6.03e-06	Anti-grade
89853	MVB12B	5.087	3.64e-07	6.04e-06	Pro-grade
9314	KLF4	-5.086	3.66e-07	6.08e-06	Anti-grade
3109	HLA-DMB	5.086	3.67e-07	6.08e-06	Pro-grade
51512	GTSE1	5.085	3.68e-07	6.11e-06	Pro-grade
23269	MGA	5.085	3.69e-07	6.11e-06	Pro-grade
199834	LCE4A	-5.081	3.75e-07	6.21e-06	Anti-grade
54897	CASZ1	-5.081	3.76e-07	6.23e-06	Anti-grade
135293	PM20D2	5.08	3.77e-07	6.23e-06	Pro-grade
56474	CTPS2	5.079	3.79e-07	6.26e-06	Pro-grade
2707	GJB3	-5.078	3.82e-07	6.31e-06	Anti-grade
8317	CDC7	5.077	3.84e-07	6.34e-06	Pro-grade
91687	CENPL	5.076	3.85e-07	6.36e-06	Pro-grade
6839	SUV39H1	5.076	3.86e-07	6.36e-06	Pro-grade
3340	NDST1	-5.075	3.87e-07	6.38e-06	Anti-grade
339488	TFAP2E	-5.074	3.9e-07	6.42e-06	Anti-grade
931	MS4A1	5.073	3.92e-07	6.45e-06	Pro-grade
285973	ATG9B	-5.071	3.95e-07	6.5e-06	Anti-grade
8986	RPS6KA4	-5.071	3.96e-07	6.51e-06	Anti-grade
10459	MAD2L2	5.07	3.97e-07	6.52e-06	Pro-grade
2997	GYS1	-5.07	3.98e-07	6.53e-06	Anti-grade
6297	SALL2	5.066	4.06e-07	6.66e-06	Pro-grade
27332	ZNF638	5.066	4.07e-07	6.66e-06	Pro-grade
29766	TMOD3	-5.066	4.07e-07	6.66e-06	Anti-grade
147011	PROCA1	5.066	4.07e-07	6.66e-06	Pro-grade
64236	PDLIM2	-5.066	4.07e-07	6.66e-06	Anti-grade
4548	MTR	5.064	4.1e-07	6.7e-06	Pro-grade
2773	GNAI3	-5.064	4.11e-07	6.71e-06	Anti-grade
54816	ZNF280D	5.062	4.14e-07	6.76e-06	Pro-grade
9410	SNRNP40	5.061	4.16e-07	6.79e-06	Pro-grade
834	CASP1	-5.06	4.19e-07	6.83e-06	Anti-grade
930	CD19	5.059	4.21e-07	6.86e-06	Pro-grade
57593	EBF4	5.059	4.22e-07	6.87e-06	Pro-grade
29920	PYCR2	5.058	4.23e-07	6.88e-06	Pro-grade
84455	EFCAB7	5.057	4.26e-07	6.93e-06	Pro-grade
85437	ZCRB1	5.056	4.27e-07	6.94e-06	Pro-grade
342574	KRT27	-5.054	4.32e-07	7.02e-06	Anti-grade
51015	ISOC1	5.053	4.36e-07	7.07e-06	Pro-grade
7375	USP4	5.052	4.38e-07	7.1e-06	Pro-grade
9700	ESPL1	5.051	4.39e-07	7.11e-06	Pro-grade
5778	PTPN7	5.05	4.41e-07	7.14e-06	Pro-grade
2176	FANCC	5.05	4.43e-07	7.16e-06	Pro-grade
80117	ARL14	-5.05	4.43e-07	7.16e-06	Anti-grade
55964	SEPTIN3	5.049	4.44e-07	7.17e-06	Pro-grade
400745	SH2D5	-5.049	4.44e-07	7.17e-06	Anti-grade
1119	CHKA	5.049	4.44e-07	7.17e-06	Pro-grade
10800	CYSLTR1	5.048	4.47e-07	7.21e-06	Pro-grade
140545	RNF32	5.048	4.47e-07	7.21e-06	Pro-grade
23557	SNAPIN	5.046	4.51e-07	7.27e-06	Pro-grade
353141	LCE2D	-5.046	4.52e-07	7.28e-06	Anti-grade
4085	MAD2L1	5.045	4.52e-07	7.28e-06	Pro-grade
23261	CAMTA1	5.045	4.53e-07	7.29e-06	Pro-grade
1994	ELAVL1	5.045	4.53e-07	7.29e-06	Pro-grade
5092	PCBD1	5.044	4.55e-07	7.31e-06	Pro-grade
55335	NIPSNAP3B	5.044	4.56e-07	7.31e-06	Pro-grade
53335	BCL11A	5.044	4.57e-07	7.33e-06	Pro-grade
9043	SPAG9	-5.042	4.62e-07	7.4e-06	Anti-grade
89848	FCHSD1	-5.039	4.67e-07	7.48e-06	Anti-grade
7718	ZNF165	-5.039	4.68e-07	7.5e-06	Anti-grade
448834	KPRP	-5.039	4.68e-07	7.5e-06	Anti-grade
7535	ZAP70	5.038	4.7e-07	7.51e-06	Pro-grade
283685	GOLGA6L2	-5.035	4.77e-07	7.62e-06	Anti-grade
1512	CTSH	5.034	4.8e-07	7.66e-06	Pro-grade
345757	FAM174A	-5.033	4.83e-07	7.71e-06	Anti-grade
84671	ZNF347	5.032	4.84e-07	7.73e-06	Pro-grade
25957	PNISR	5.032	4.85e-07	7.73e-06	Pro-grade
26098	EDRF1	5.032	4.86e-07	7.74e-06	Pro-grade
51547	SIRT7	-5.028	4.96e-07	7.9e-06	Anti-grade
27336	HTATSF1	5.026	5e-07	7.96e-06	Pro-grade
56970	ATXN7L3	-5.026	5.01e-07	7.97e-06	Anti-grade
57495	NWD2	-5.025	5.03e-07	7.98e-06	Anti-grade
319101	KRT73	-5.025	5.05e-07	8.01e-06	Anti-grade
22934	RPIA	5.024	5.05e-07	8.01e-06	Pro-grade
7412	VCAM1	5.024	5.05e-07	8.01e-06	Pro-grade
56953	NT5M	5.024	5.06e-07	8.02e-06	Pro-grade
340277	FAM221A	5.024	5.07e-07	8.03e-06	Pro-grade
27173	SLC39A1	5.02	5.16e-07	8.16e-06	Pro-grade
6428	SRSF3	5.018	5.22e-07	8.25e-06	Pro-grade
23286	WWC1	-5.018	5.22e-07	8.25e-06	Anti-grade
8672	EIF4G3	-5.018	5.22e-07	8.25e-06	Anti-grade
51101	ZC2HC1A	5.017	5.24e-07	8.27e-06	Pro-grade
3229	HOXC13	-5.017	5.26e-07	8.3e-06	Anti-grade
57727	NCOA5	5.016	5.27e-07	8.3e-06	Pro-grade
3949	LDLR	-5.016	5.27e-07	8.3e-06	Anti-grade
10066	SCAMP2	-5.015	5.3e-07	8.34e-06	Anti-grade
8631	SKAP1	5.015	5.3e-07	8.34e-06	Pro-grade
5877	RABIF	-5.015	5.3e-07	8.34e-06	Anti-grade
55640	FLVCR2	-5.013	5.36e-07	8.42e-06	Anti-grade
2239	GPC4	5.013	5.36e-07	8.42e-06	Pro-grade
134266	GRPEL2	-5.012	5.38e-07	8.45e-06	Anti-grade
11180	WDR6	5.011	5.42e-07	8.5e-06	Pro-grade
79815	NIPAL2	-5.01	5.43e-07	8.52e-06	Anti-grade
4671	NAIP	5.01	5.44e-07	8.52e-06	Pro-grade
388698	FLG2	-5.01	5.45e-07	8.54e-06	Anti-grade
55701	ARHGEF40	5.007	5.52e-07	8.63e-06	Pro-grade
7678	ZNF124	5.006	5.55e-07	8.68e-06	Pro-grade
10538	BATF	5.005	5.58e-07	8.72e-06	Pro-grade
7286	TUFT1	-5.004	5.6e-07	8.75e-06	Anti-grade
972	CD74	5.002	5.68e-07	8.86e-06	Pro-grade
6427	SRSF2	5.002	5.68e-07	8.86e-06	Pro-grade
8462	KLF11	5.002	5.68e-07	8.86e-06	Pro-grade
25849	PARM1	5.002	5.68e-07	8.86e-06	Pro-grade
90987	ZNF251	5.001	5.71e-07	8.9e-06	Pro-grade
7485	GET1	5	5.72e-07	8.9e-06	Pro-grade
80314	EPC1	5	5.72e-07	8.9e-06	Pro-grade
9236	CCPG1	4.999	5.78e-07	8.98e-06	Pro-grade
55361	PI4K2A	-4.998	5.79e-07	9e-06	Anti-grade
3875	KRT18	4.998	5.8e-07	9e-06	Pro-grade
3141	HLCS	4.992	5.98e-07	9.28e-06	Pro-grade
10749	KIF1C	-4.991	6.01e-07	9.32e-06	Anti-grade
83463	MXD3	4.991	6.01e-07	9.32e-06	Pro-grade
192286	HIGD2A	4.99	6.03e-07	9.34e-06	Pro-grade
112	ADCY6	4.99	6.04e-07	9.34e-06	Pro-grade
288	ANK3	-4.989	6.06e-07	9.37e-06	Anti-grade
55629	PNRC2	4.988	6.1e-07	9.42e-06	Pro-grade
2115	ETV1	4.987	6.13e-07	9.47e-06	Pro-grade
7186	TRAF2	4.987	6.14e-07	9.47e-06	Pro-grade
221443	OARD1	4.987	6.14e-07	9.47e-06	Pro-grade
3633	INPP5B	4.986	6.15e-07	9.49e-06	Pro-grade
6363	CCL19	4.986	6.18e-07	9.52e-06	Pro-grade
7556	ZNF10	4.986	6.18e-07	9.52e-06	Pro-grade
2241	FER	-4.983	6.25e-07	9.62e-06	Anti-grade
6659	SOX4	4.983	6.25e-07	9.62e-06	Pro-grade
283284	IGSF22	-4.981	6.33e-07	9.73e-06	Anti-grade
6904	TBCD	4.981	6.33e-07	9.73e-06	Pro-grade
4942	OAT	4.98	6.35e-07	9.75e-06	Pro-grade
56906	THAP10	4.98	6.35e-07	9.75e-06	Pro-grade
836	CASP3	4.979	6.39e-07	9.79e-06	Pro-grade
79627	OGFRL1	4.977	6.44e-07	9.88e-06	Pro-grade
64981	MRPL34	4.976	6.5e-07	9.95e-06	Pro-grade
9772	TMEM94	4.975	6.52e-07	9.97e-06	Pro-grade
56006	SMG9	4.974	6.55e-07	1e-05	Pro-grade
4212	MEIS2	4.972	6.62e-07	1.01e-05	Pro-grade
51601	LIPT1	4.972	6.62e-07	1.01e-05	Pro-grade
376497	SLC27A1	4.97	6.68e-07	1.02e-05	Pro-grade
25821	MTO1	-4.97	6.7e-07	1.02e-05	Anti-grade
3363	HTR7	-4.969	6.72e-07	1.03e-05	Anti-grade
9031	BAZ1B	4.968	6.76e-07	1.03e-05	Pro-grade
196792	FAM24B	4.968	6.77e-07	1.03e-05	Pro-grade
9689	BZW1	-4.967	6.79e-07	1.03e-05	Anti-grade
4254	KITLG	4.967	6.79e-07	1.03e-05	Pro-grade
388341	LRRC75A	4.966	6.83e-07	1.04e-05	Pro-grade
26505	CNNM3	4.965	6.85e-07	1.04e-05	Pro-grade
79583	TMEM231	4.965	6.86e-07	1.04e-05	Pro-grade
84981	MIR22HG	-4.965	6.86e-07	1.04e-05	Anti-grade
51280	GOLM1	4.965	6.87e-07	1.04e-05	Pro-grade
9388	LIPG	-4.965	6.89e-07	1.04e-05	Anti-grade
7421	VDR	-4.964	6.92e-07	1.05e-05	Anti-grade
27101	CACYBP	4.963	6.95e-07	1.05e-05	Pro-grade
9308	CD83	4.959	7.09e-07	1.07e-05	Pro-grade
79096	CSTPP1	4.958	7.12e-07	1.08e-05	Pro-grade
4778	NFE2	-4.955	7.22e-07	1.09e-05	Anti-grade
7411	VBP1	4.952	7.35e-07	1.11e-05	Pro-grade
80273	GRPEL1	-4.952	7.35e-07	1.11e-05	Anti-grade
3609	ILF3	4.952	7.36e-07	1.11e-05	Pro-grade
8741	TNFSF13	4.951	7.38e-07	1.11e-05	Pro-grade
8527	DGKD	4.95	7.42e-07	1.12e-05	Pro-grade
51209	RAB9B	4.948	7.48e-07	1.13e-05	Pro-grade
65267	WNK3	4.948	7.49e-07	1.13e-05	Pro-grade
23580	CDC42EP4	4.948	7.51e-07	1.13e-05	Pro-grade
55026	TMEM255A	4.947	7.55e-07	1.13e-05	Pro-grade
3667	IRS1	-4.945	7.6e-07	1.14e-05	Anti-grade
51460	SFMBT1	4.944	7.64e-07	1.15e-05	Pro-grade
80199	FUZ	4.944	7.65e-07	1.15e-05	Pro-grade
80255	SLC35F5	-4.944	7.66e-07	1.15e-05	Anti-grade
353131	LCE1A	-4.944	7.67e-07	1.15e-05	Anti-grade
1435	CSF1	4.944	7.67e-07	1.15e-05	Pro-grade
923	CD6	4.943	7.68e-07	1.15e-05	Pro-grade
3683	ITGAL	4.94	7.8e-07	1.17e-05	Pro-grade
3795	KHK	4.939	7.84e-07	1.17e-05	Pro-grade
2686	GGT7	4.939	7.85e-07	1.17e-05	Pro-grade
26273	FBXO3	-4.939	7.85e-07	1.17e-05	Anti-grade
27163	NAAA	4.938	7.91e-07	1.18e-05	Pro-grade
11144	DMC1	4.937	7.94e-07	1.18e-05	Pro-grade
128218	TMEM125	-4.935	8.01e-07	1.19e-05	Anti-grade
168374	ZNF92	4.935	8.02e-07	1.19e-05	Pro-grade
672	BRCA1	4.934	8.07e-07	1.2e-05	Pro-grade
3799	KIF5B	-4.933	8.09e-07	1.2e-05	Anti-grade
26056	RAB11FIP5	-4.93	8.24e-07	1.23e-05	Anti-grade
1839	HBEGF	-4.929	8.25e-07	1.23e-05	Anti-grade
1497	CTNS	-4.928	8.32e-07	1.23e-05	Anti-grade
23552	CDK20	4.928	8.32e-07	1.23e-05	Pro-grade
11182	SLC2A6	4.925	8.45e-07	1.25e-05	Pro-grade
23431	AP4E1	-4.924	8.47e-07	1.26e-05	Anti-grade
55704	CCDC88A	4.924	8.48e-07	1.26e-05	Pro-grade
55647	RAB20	4.924	8.49e-07	1.26e-05	Pro-grade
4014	LORICRIN	-4.923	8.51e-07	1.26e-05	Anti-grade
1259	CNGA1	-4.921	8.62e-07	1.27e-05	Anti-grade
55612	FERMT1	-4.921	8.62e-07	1.27e-05	Anti-grade
163051	ZNF709	4.92	8.65e-07	1.28e-05	Pro-grade
9203	ZMYM3	4.92	8.66e-07	1.28e-05	Pro-grade
11219	TREX2	-4.918	8.74e-07	1.29e-05	Anti-grade
645369	TMEM200C	4.917	8.78e-07	1.29e-05	Pro-grade
389119	INKA1	-4.916	8.81e-07	1.3e-05	Anti-grade
2841	GPR18	4.915	8.86e-07	1.3e-05	Pro-grade
83852	SETDB2	4.915	8.9e-07	1.31e-05	Pro-grade
23098	SARM1	4.914	8.9e-07	1.31e-05	Pro-grade
374969	SVBP	4.913	8.99e-07	1.32e-05	Pro-grade
23149	FCHO1	4.911	9.07e-07	1.33e-05	Pro-grade
3055	HCK	4.91	9.1e-07	1.34e-05	Pro-grade
54951	COMMD8	-4.91	9.1e-07	1.34e-05	Anti-grade
93058	COQ10A	4.91	9.11e-07	1.34e-05	Pro-grade
63920	ZBED8	4.909	9.14e-07	1.34e-05	Pro-grade
4514	COX3	4.908	9.21e-07	1.35e-05	Pro-grade
259307	IL4I1	4.907	9.25e-07	1.35e-05	Pro-grade
55182	RNF220	4.906	9.32e-07	1.36e-05	Pro-grade
83394	PITPNM3	-4.904	9.38e-07	1.37e-05	Anti-grade
55901	THSD1	-4.904	9.38e-07	1.37e-05	Anti-grade
51704	GPRC5B	4.903	9.45e-07	1.38e-05	Pro-grade
1825	DSC3	-4.901	9.53e-07	1.39e-05	Anti-grade
51251	NT5C3A	-4.9	9.6e-07	1.4e-05	Anti-grade
442901	MIR328	-4.899	9.64e-07	1.41e-05	Anti-grade
3192	HNRNPU	4.898	9.7e-07	1.41e-05	Pro-grade
30832	ZNF354C	4.898	9.71e-07	1.41e-05	Pro-grade
NA	LINC02874	-4.897	9.72e-07	1.42e-05	Anti-grade
6296	ACSM3	4.897	9.73e-07	1.42e-05	Pro-grade
53917	RAB24	-4.895	9.82e-07	1.43e-05	Anti-grade
10808	HSPH1	-4.895	9.83e-07	1.43e-05	Anti-grade
3115	HLA-DPB1	4.894	9.9e-07	1.44e-05	Pro-grade
56	ACRV1	-4.892	9.98e-07	1.45e-05	Anti-grade
57157	PHTF2	4.891	1e-06	1.46e-05	Pro-grade
9844	ELMO1	4.888	1.02e-06	1.48e-05	Pro-grade
201161	CENPV	4.888	1.02e-06	1.48e-05	Pro-grade
NA	GIHCG	4.888	1.02e-06	1.48e-05	Pro-grade
8293	SERF1A	4.887	1.02e-06	1.48e-05	Pro-grade
1286	COL4A4	4.887	1.02e-06	1.48e-05	Pro-grade
128239	IQGAP3	4.885	1.04e-06	1.5e-05	Pro-grade
47	ACLY	-4.883	1.04e-06	1.51e-05	Anti-grade
90850	ZNF598	-4.883	1.05e-06	1.51e-05	Anti-grade
55536	CDCA7L	4.882	1.05e-06	1.52e-05	Pro-grade
117194	MRGPRX2	-4.882	1.05e-06	1.52e-05	Anti-grade
9448	MAP4K4	-4.881	1.05e-06	1.52e-05	Anti-grade
93594	TBC1D31	4.881	1.05e-06	1.52e-05	Pro-grade
63943	FKBPL	-4.88	1.06e-06	1.53e-05	Anti-grade
8479	HIRIP3	4.879	1.06e-06	1.53e-05	Pro-grade
116983	ACAP3	-4.879	1.07e-06	1.54e-05	Anti-grade
56910	STARD7	4.879	1.07e-06	1.54e-05	Pro-grade
54892	NCAPG2	4.878	1.07e-06	1.54e-05	Pro-grade
402415	XKRX	-4.878	1.07e-06	1.54e-05	Anti-grade
6523	SLC5A1	-4.877	1.08e-06	1.55e-05	Anti-grade
5028	P2RY1	-4.877	1.08e-06	1.55e-05	Anti-grade
149018	LELP1	-4.876	1.08e-06	1.55e-05	Anti-grade
84516	DCTN5	-4.876	1.08e-06	1.55e-05	Anti-grade
9657	IQCB1	4.876	1.08e-06	1.55e-05	Pro-grade
90780	PYGO2	4.875	1.09e-06	1.55e-05	Pro-grade
22838	RNF44	4.873	1.1e-06	1.57e-05	Pro-grade
5519	PPP2R1B	-4.872	1.1e-06	1.58e-05	Anti-grade
105	ADARB2	4.871	1.11e-06	1.58e-05	Pro-grade
9232	PTTG1	4.871	1.11e-06	1.58e-05	Pro-grade
7091	TLE4	-4.866	1.14e-06	1.63e-05	Anti-grade
4355	MPP2	4.865	1.15e-06	1.64e-05	Pro-grade
338382	RAB7B	-4.863	1.16e-06	1.65e-05	Anti-grade
7867	MAPKAPK3	-4.862	1.16e-06	1.65e-05	Anti-grade
284611	EEIG2	4.862	1.16e-06	1.65e-05	Pro-grade
11018	TMED1	4.862	1.16e-06	1.66e-05	Pro-grade
375593	TRIM73	4.861	1.17e-06	1.66e-05	Pro-grade
939	CD27	4.859	1.18e-06	1.68e-05	Pro-grade
51200	CPA4	-4.857	1.19e-06	1.69e-05	Anti-grade
92906	HNRNPLL	4.857	1.19e-06	1.69e-05	Pro-grade
5094	PCBP2	4.857	1.19e-06	1.69e-05	Pro-grade
11056	DDX52	-4.855	1.2e-06	1.7e-05	Anti-grade
11314	CD300A	4.854	1.21e-06	1.71e-05	Pro-grade
9943	OXSR1	-4.853	1.21e-06	1.72e-05	Anti-grade
439915	KRTAP5-5	-4.851	1.23e-06	1.74e-05	Anti-grade
129285	PPP1R21	-4.851	1.23e-06	1.74e-05	Anti-grade
29128	UHRF1	4.851	1.23e-06	1.74e-05	Pro-grade
3382	ICA1	4.85	1.24e-06	1.75e-05	Pro-grade
55215	FANCI	4.848	1.25e-06	1.76e-05	Pro-grade
79090	TRAPPC6A	4.846	1.26e-06	1.78e-05	Pro-grade
8884	SLC5A6	4.845	1.27e-06	1.79e-05	Pro-grade
8569	MKNK1	-4.844	1.27e-06	1.8e-05	Anti-grade
8140	SLC7A5	-4.841	1.29e-06	1.82e-05	Anti-grade
9423	NTN1	4.841	1.29e-06	1.82e-05	Pro-grade
65108	MARCKSL1	4.837	1.32e-06	1.86e-05	Pro-grade
383	ARG1	-4.837	1.32e-06	1.86e-05	Anti-grade
64098	PARVG	4.836	1.32e-06	1.86e-05	Pro-grade
7072	TIA1	4.836	1.33e-06	1.86e-05	Pro-grade
203522	INTS6L	4.835	1.33e-06	1.87e-05	Pro-grade
164091	PAQR7	-4.834	1.34e-06	1.88e-05	Anti-grade
7326	UBE2G1	-4.833	1.34e-06	1.89e-05	Anti-grade
22929	SEPHS1	4.83	1.37e-06	1.92e-05	Pro-grade
55213	RCBTB1	4.829	1.37e-06	1.92e-05	Pro-grade
51411	BIN2	4.829	1.37e-06	1.92e-05	Pro-grade
57396	CLK4	4.828	1.38e-06	1.93e-05	Pro-grade
5253	PHF2	4.827	1.38e-06	1.94e-05	Pro-grade
11112	HIBADH	4.827	1.39e-06	1.94e-05	Pro-grade
84226	C2orf16	-4.827	1.39e-06	1.94e-05	Anti-grade
79805	VASH2	4.826	1.39e-06	1.94e-05	Pro-grade
11337	GABARAP	4.825	1.4e-06	1.95e-05	Pro-grade
55057	CRYBG2	-4.824	1.41e-06	1.96e-05	Anti-grade
23169	SLC35D1	-4.823	1.41e-06	1.97e-05	Anti-grade
2161	F12	-4.822	1.42e-06	1.98e-05	Anti-grade
55293	UEVLD	-4.822	1.42e-06	1.98e-05	Anti-grade
83874	TBC1D10A	-4.82	1.44e-06	2e-05	Anti-grade
146909	KIF18B	4.82	1.44e-06	2e-05	Pro-grade
80271	ITPKC	-4.82	1.44e-06	2e-05	Anti-grade
4880	NPPC	4.819	1.44e-06	2e-05	Pro-grade
4739	NEDD9	4.819	1.44e-06	2e-05	Pro-grade
51374	ATRAID	4.817	1.46e-06	2.02e-05	Pro-grade
51550	CINP	-4.815	1.47e-06	2.04e-05	Anti-grade
138162	PIERCE1	4.815	1.47e-06	2.05e-05	Pro-grade
1756	DMD	4.814	1.48e-06	2.06e-05	Pro-grade
81888	HYI	4.813	1.48e-06	2.06e-05	Pro-grade
374569	ASPG	-4.813	1.49e-06	2.06e-05	Anti-grade
54020	SLC37A1	4.813	1.49e-06	2.06e-05	Pro-grade
134147	CMBL	4.81	1.51e-06	2.09e-05	Pro-grade
1663	DDX11	4.809	1.52e-06	2.09e-05	Pro-grade
9748	SLK	-4.808	1.52e-06	2.1e-05	Anti-grade
9312	KCNB2	4.808	1.52e-06	2.11e-05	Pro-grade
646862	RNF225	-4.806	1.54e-06	2.12e-05	Anti-grade
353143	LCE3B	-4.806	1.54e-06	2.12e-05	Anti-grade
29924	EPN1	-4.806	1.54e-06	2.13e-05	Anti-grade
6705	SPRR2F	-4.804	1.56e-06	2.14e-05	Anti-grade
22839	DLGAP4	-4.804	1.56e-06	2.14e-05	Anti-grade
55239	OGFOD1	-4.801	1.58e-06	2.17e-05	Anti-grade
7289	TULP3	4.801	1.58e-06	2.17e-05	Pro-grade
5933	RBL1	4.801	1.58e-06	2.18e-05	Pro-grade
23043	TNIK	4.8	1.59e-06	2.19e-05	Pro-grade
441869	ANKRD65	4.799	1.6e-06	2.19e-05	Pro-grade
914	CD2	4.798	1.61e-06	2.2e-05	Pro-grade
440021	KRTAP5-2	-4.797	1.61e-06	2.21e-05	Anti-grade
28981	IFT81	4.797	1.61e-06	2.21e-05	Pro-grade
56256	SERTAD4	4.793	1.65e-06	2.25e-05	Pro-grade
80206	FHOD3	4.791	1.66e-06	2.27e-05	Pro-grade
10236	HNRNPR	4.791	1.66e-06	2.27e-05	Pro-grade
26137	ZBTB20	4.79	1.66e-06	2.28e-05	Pro-grade
1946	EFNA5	-4.79	1.66e-06	2.28e-05	Anti-grade
80345	ZSCAN16	4.789	1.68e-06	2.29e-05	Pro-grade
7940	LST1	4.789	1.68e-06	2.29e-05	Pro-grade
5692	PSMB4	4.788	1.68e-06	2.29e-05	Pro-grade
5646	PRSS3	-4.788	1.68e-06	2.3e-05	Anti-grade
91351	DDX60L	-4.788	1.69e-06	2.3e-05	Anti-grade
144568	A2ML1	-4.787	1.69e-06	2.3e-05	Anti-grade
5063	PAK3	4.787	1.69e-06	2.31e-05	Pro-grade
159090	PABIR2	4.786	1.7e-06	2.31e-05	Pro-grade
26999	CYFIP2	4.786	1.7e-06	2.31e-05	Pro-grade
2305	FOXM1	4.785	1.71e-06	2.32e-05	Pro-grade
1047	CLGN	4.785	1.71e-06	2.32e-05	Pro-grade
55024	BANK1	4.785	1.71e-06	2.32e-05	Pro-grade
403	ARL3	4.785	1.71e-06	2.32e-05	Pro-grade
83937	RASSF4	4.783	1.73e-06	2.35e-05	Pro-grade
10019	SH2B3	4.782	1.73e-06	2.35e-05	Pro-grade
78995	HROB	4.782	1.73e-06	2.35e-05	Pro-grade
28959	TMEM176B	4.779	1.76e-06	2.38e-05	Pro-grade
339366	ADAMTSL5	-4.779	1.76e-06	2.38e-05	Anti-grade
489	ATP2A3	4.776	1.78e-06	2.41e-05	Pro-grade
114884	OSBPL10	-4.775	1.8e-06	2.43e-05	Anti-grade
3059	HCLS1	4.774	1.81e-06	2.44e-05	Pro-grade
57559	STAMBPL1	4.773	1.81e-06	2.45e-05	Pro-grade
24149	ZNF318	4.773	1.81e-06	2.45e-05	Pro-grade
150082	LCA5L	4.772	1.82e-06	2.46e-05	Pro-grade
285971	ZNF775	4.771	1.83e-06	2.47e-05	Pro-grade
84318	CCDC77	4.769	1.85e-06	2.49e-05	Pro-grade
6749	SSRP1	4.769	1.85e-06	2.49e-05	Pro-grade
404636	DENND10	-4.767	1.87e-06	2.52e-05	Anti-grade
100529063	BCL2L2-PABPN1	-4.765	1.89e-06	2.55e-05	Anti-grade
79370	BCL2L14	4.764	1.9e-06	2.55e-05	Pro-grade
83538	ODAD4	4.763	1.91e-06	2.56e-05	Pro-grade
84879	MFSD2A	-4.763	1.91e-06	2.57e-05	Anti-grade
80023	NRSN2	4.762	1.92e-06	2.58e-05	Pro-grade
392465	GLOD5	4.761	1.93e-06	2.59e-05	Pro-grade
54468	MIOS	-4.756	1.98e-06	2.65e-05	Anti-grade
714	C1QC	4.756	1.98e-06	2.65e-05	Pro-grade
1952	CELSR2	-4.756	1.98e-06	2.65e-05	Anti-grade
9589	WTAP	4.754	2e-06	2.67e-05	Pro-grade
79983	POF1B	-4.753	2e-06	2.68e-05	Anti-grade
6536	SLC6A9	-4.752	2.02e-06	2.7e-05	Anti-grade
10497	UNC13B	-4.751	2.02e-06	2.7e-05	Anti-grade
339500	ZNF678	4.75	2.03e-06	2.71e-05	Pro-grade
338322	NLRP10	-4.75	2.03e-06	2.72e-05	Anti-grade
27445	PCLO	4.75	2.04e-06	2.72e-05	Pro-grade
10330	CNPY2	4.749	2.04e-06	2.73e-05	Pro-grade
285533	RNF175	4.748	2.05e-06	2.74e-05	Pro-grade
5638	PRRG1	-4.747	2.06e-06	2.75e-05	Anti-grade
5983	RFC3	4.746	2.08e-06	2.77e-05	Pro-grade
100847062	MIR5195	4.746	2.08e-06	2.77e-05	Pro-grade
23708	GSPT2	4.745	2.08e-06	2.77e-05	Pro-grade
25788	RAD54B	4.745	2.08e-06	2.77e-05	Pro-grade
3835	KIF22	4.745	2.09e-06	2.77e-05	Pro-grade
5055	SERPINB2	-4.745	2.09e-06	2.78e-05	Anti-grade
6809	STX3	-4.743	2.11e-06	2.8e-05	Anti-grade
121268	RHEBL1	4.743	2.11e-06	2.8e-05	Pro-grade
10758	TRAF3IP2	-4.742	2.11e-06	2.8e-05	Anti-grade
9026	HIP1R	-4.741	2.13e-06	2.82e-05	Anti-grade
81786	TRIM7	-4.74	2.14e-06	2.84e-05	Anti-grade
9517	SPTLC2	-4.739	2.14e-06	2.84e-05	Anti-grade
51559	NT5DC3	4.739	2.15e-06	2.84e-05	Pro-grade
7594	ZNF43	4.738	2.16e-06	2.85e-05	Pro-grade
4542	MYO1F	4.738	2.16e-06	2.86e-05	Pro-grade
NA	LINC00302	-4.735	2.19e-06	2.9e-05	Anti-grade
1380	CR2	4.733	2.21e-06	2.92e-05	Pro-grade
57711	ZNF529	4.733	2.21e-06	2.92e-05	Pro-grade
79618	HMBOX1	4.733	2.21e-06	2.92e-05	Pro-grade
85364	ZCCHC3	4.732	2.22e-06	2.93e-05	Pro-grade
9525	VPS4B	-4.732	2.22e-06	2.93e-05	Anti-grade
260293	CYP4X1	4.732	2.23e-06	2.93e-05	Pro-grade
9354	UBE4A	-4.731	2.24e-06	2.95e-05	Anti-grade
140467	ZNF358	4.73	2.25e-06	2.96e-05	Pro-grade
23120	ATP10B	-4.729	2.25e-06	2.96e-05	Anti-grade
3308	HSPA4	-4.729	2.25e-06	2.96e-05	Anti-grade
79966	SCD5	4.727	2.28e-06	2.99e-05	Pro-grade
7335	UBE2V1	-4.727	2.28e-06	2.99e-05	Anti-grade
3034	HAL	-4.727	2.28e-06	3e-05	Anti-grade
10426	TUBGCP3	4.726	2.29e-06	3.01e-05	Pro-grade
152926	PPM1K	4.726	2.29e-06	3.01e-05	Pro-grade
51097	SCCPDH	4.725	2.3e-06	3.02e-05	Pro-grade
51629	SLC25A39	-4.725	2.3e-06	3.02e-05	Anti-grade
712	C1QA	4.725	2.31e-06	3.02e-05	Pro-grade
284439	SLC25A42	4.721	2.34e-06	3.06e-05	Pro-grade
713	C1QB	4.721	2.34e-06	3.06e-05	Pro-grade
805	CALM2	4.721	2.34e-06	3.06e-05	Pro-grade
5097	PCDH1	-4.72	2.36e-06	3.08e-05	Anti-grade
11200	CHEK2	4.718	2.38e-06	3.11e-05	Pro-grade
79022	TMEM106C	4.717	2.39e-06	3.12e-05	Pro-grade
144455	E2F7	4.717	2.4e-06	3.12e-05	Pro-grade
57707	MEAK7	-4.716	2.41e-06	3.14e-05	Anti-grade
58190	CTDSP1	4.713	2.44e-06	3.18e-05	Pro-grade
54861	SNRK	-4.713	2.45e-06	3.19e-05	Anti-grade
79600	TCTN1	4.711	2.46e-06	3.21e-05	Pro-grade
50810	HDGFL3	4.71	2.48e-06	3.23e-05	Pro-grade
57415	C3orf14	4.707	2.51e-06	3.26e-05	Pro-grade
5639	PRRG2	-4.707	2.51e-06	3.27e-05	Anti-grade
100271715	ARHGEF33	4.707	2.51e-06	3.27e-05	Pro-grade
3321	IGSF3	-4.706	2.52e-06	3.27e-05	Anti-grade
59349	KLHL12	4.706	2.52e-06	3.27e-05	Pro-grade
9055	PRC1	4.706	2.53e-06	3.28e-05	Pro-grade
2781	GNAZ	4.7	2.6e-06	3.37e-05	Pro-grade
55088	CCDC186	-4.7	2.6e-06	3.37e-05	Anti-grade
NA	NA	-4.7	2.6e-06	3.37e-05	Anti-grade
83667	SESN2	-4.699	2.61e-06	3.38e-05	Anti-grade
11339	OIP5	4.698	2.63e-06	3.4e-05	Pro-grade
339761	CYP27C1	-4.697	2.64e-06	3.41e-05	Anti-grade
256987	SERINC5	-4.697	2.64e-06	3.41e-05	Anti-grade
64786	TBC1D15	4.697	2.64e-06	3.41e-05	Pro-grade
57521	RPTOR	-4.695	2.67e-06	3.45e-05	Anti-grade
63950	DMRTA2	4.694	2.67e-06	3.45e-05	Pro-grade
974	CD79B	4.693	2.69e-06	3.47e-05	Pro-grade
84445	LZTS2	4.693	2.7e-06	3.48e-05	Pro-grade
5526	PPP2R5B	-4.692	2.7e-06	3.48e-05	Anti-grade
5889	RAD51C	4.692	2.7e-06	3.48e-05	Pro-grade
1836	SLC26A2	4.692	2.7e-06	3.48e-05	Pro-grade
8545	CGGBP1	4.691	2.71e-06	3.49e-05	Pro-grade
55653	BCAS4	4.691	2.72e-06	3.49e-05	Pro-grade
839	CASP6	4.691	2.72e-06	3.49e-05	Pro-grade
6304	SATB1	4.69	2.73e-06	3.5e-05	Pro-grade
64072	CDH23	4.69	2.73e-06	3.51e-05	Pro-grade
5790	PTPRCAP	4.688	2.76e-06	3.54e-05	Pro-grade
219790	RTKN2	4.687	2.77e-06	3.55e-05	Pro-grade
3087	HHEX	4.687	2.78e-06	3.56e-05	Pro-grade
10300	KATNB1	-4.687	2.78e-06	3.56e-05	Anti-grade
27315	PGAP2	-4.686	2.78e-06	3.56e-05	Anti-grade
317761	C14orf39	4.684	2.81e-06	3.6e-05	Pro-grade
3856	KRT8	4.684	2.81e-06	3.6e-05	Pro-grade
168850	ZNF800	-4.684	2.81e-06	3.6e-05	Anti-grade
255057	CBARP	-4.683	2.83e-06	3.62e-05	Anti-grade
80742	PRR3	4.681	2.85e-06	3.65e-05	Pro-grade
2207	FCER1G	4.681	2.86e-06	3.65e-05	Pro-grade
84271	POLDIP3	4.679	2.88e-06	3.68e-05	Pro-grade
157285	PRAG1	-4.679	2.88e-06	3.68e-05	Anti-grade
9914	ATP2C2	-4.678	2.89e-06	3.69e-05	Anti-grade
57572	DOCK6	-4.678	2.9e-06	3.7e-05	Anti-grade
2342	FNTB	-4.677	2.91e-06	3.7e-05	Anti-grade
578	BAK1	-4.677	2.91e-06	3.71e-05	Anti-grade
57649	PHF12	4.675	2.94e-06	3.74e-05	Pro-grade
102724594	LOC102724594	4.674	2.95e-06	3.75e-05	Pro-grade
51072	MEMO1	-4.672	2.98e-06	3.79e-05	Anti-grade
65244	SPATS2	4.671	3e-06	3.82e-05	Pro-grade
221527	ZBTB12	4.667	3.05e-06	3.88e-05	Pro-grade
339745	SPOPL	-4.667	3.06e-06	3.88e-05	Anti-grade
5511	PPP1R8	4.665	3.08e-06	3.91e-05	Pro-grade
22898	DENND3	4.665	3.09e-06	3.91e-05	Pro-grade
6597	SMARCA4	4.665	3.09e-06	3.91e-05	Pro-grade
55422	ZNF331	4.665	3.09e-06	3.92e-05	Pro-grade
643866	CBLN3	4.664	3.1e-06	3.92e-05	Pro-grade
9407	TMPRSS11D	-4.664	3.1e-06	3.92e-05	Anti-grade
8061	FOSL1	-4.663	3.12e-06	3.94e-05	Anti-grade
9185	REPS2	4.662	3.13e-06	3.95e-05	Pro-grade
440590	ZYG11A	4.661	3.15e-06	3.98e-05	Pro-grade
100506714	NUP50-DT	-4.66	3.16e-06	3.99e-05	Anti-grade
55898	UNC45A	-4.659	3.18e-06	4.01e-05	Anti-grade
55740	ENAH	-4.658	3.19e-06	4.02e-05	Anti-grade
80010	RMI1	4.658	3.19e-06	4.02e-05	Pro-grade
55531	ELMOD1	-4.658	3.19e-06	4.02e-05	Anti-grade
2232	FDXR	-4.658	3.19e-06	4.02e-05	Anti-grade
51058	ZNF691	4.658	3.2e-06	4.02e-05	Pro-grade
29091	STXBP6	4.658	3.2e-06	4.02e-05	Pro-grade
118932	ANKRD22	-4.656	3.22e-06	4.05e-05	Anti-grade
340745	LRIT2	-4.655	3.24e-06	4.07e-05	Anti-grade
54836	BSPRY	-4.655	3.24e-06	4.07e-05	Anti-grade
151230	KLHL23	4.653	3.27e-06	4.11e-05	Pro-grade
25800	SLC39A6	-4.652	3.28e-06	4.12e-05	Anti-grade
1672	DEFB1	-4.652	3.29e-06	4.12e-05	Anti-grade
[truncated: 3,070 more rows]

## Sheet: Table S6
Table S6: Top 10 gene sets that most significantly overlapped with each prognostic gene signature
Prognostic signature	MSigDB gene set name	GeneRatioa	BgRatiob	pvaluec	qvalued	MSigDB gene set description	Overlapping genes (Between prognostic gene signature and MSigDB gene set)
Pro-survival	GOBP_MONONUCLEAR_CELL_DIFFERENTIATION	40/466	431/22199	3.71846e-15	2.80223e-11	The process in which a relatively unspecialized cell acquires the specialized features of a mononuclear cell. [CL:0000842, GO_REF:0000086, GOC:TermGenie, PMID:24759906]	IKZF1/BATF/SPINK5/SLAMF6/FCRL3/CCR7/IL34/NKX2-3/EZH2/IKZF3/FLT3/PTPN22/PLA2G2D/GPR18/BLNK/IRF8/ID2/INPP5D/ITK/JAK3/LCK/LY9/SASH3/BCL2/BLK/SEMA4A/SLAMF1/SYK/PRDX2/ZAP70/FOXN1/CD2/CD3D/CD3E/CD3G/CD19/MS4A1/CD27/ITM2A/CD79A
Pro-survival	GOBP_ANTIGEN_RECEPTOR_MEDIATED_SIGNALING_PATHWAY	26/466	183/22199	1.45337e-14	5.47629e-11	A series of molecular signals initiated by the cross-linking of an antigen receptor on a B or T cell. [GOC:add]	FCRL3/CCR7/CSK/GCSAM/PTPN22/TRDC/BLNK/IKBKB/INPP5D/ITK/LCK/SH2D1A/UBASH3A/PRKCH/BCL2/CEACAM1/BLK/SYK/TXK/ZAP70/PVRIG/CD247/CD19/MS4A1/LPXN/CD79A
Pro-survival	GOBP_IMMUNE_RESPONSE_REGULATING_CELL_SURFACE_RECEPTOR_SIGNALING_PATHWAY	30/466	265/22199	6.64525e-14	1.66929e-10	A series of molecular signals initiated by the binding of an extracellular ligand to a receptor on the surface of the target cell capable of activating, perpetuating, or inhibiting an immune response. [GOC:add, ISBN:0781735149, PMID:15771571]	FCRL3/CCR7/CREBBP/CSK/BTLA/MS4A2/GCSAM/PTPN22/TRDC/BLNK/IKBKB/INPP5D/ITK/LCK/SH2D1A/UBASH3A/PRKCH/MAP2K7/BCL2/CEACAM1/BLK/SYK/TXK/ZAP70/PVRIG/CD247/CD19/MS4A1/LPXN/CD79A
Pro-survival	HP_LYMPHOPENIA	20/466	129/22199	3.1703e-12	5.97285e-09	Lymphopenia	IKZF1/CORO1A/IKZF3/LAT/IKBKB/IL2RG/ITK/JAK3/LCK/MYD88/RFX5/SYK/ZAP70/FOXN1/CD3D/CD3E/CD3G/CD247/CD19/MS4A1
Pro-survival	GOBP_REGULATION_OF_LYMPHOCYTE_ACTIVATION	37/466	469/22199	5.76311e-12	7.97567e-09	Any process that modulates the frequency, rate or extent of lymphocyte activation. [GOC:ai]	SPINK5/CORO1A/FCRL3/CLNK/CCR7/CSK/CTSG/IKZF3/PTPN22/PLA2G2D/LAT/SIT1/TRDC/ID2/INPP5D/JAK3/TBC1D10C/LCK/MYD88/NCK1/SASH3/SIRPG/BCL2/CEACAM1/BLK/RASAL3/SLAMF1/SYK/PRDX2/ZAP70/FOXN1/CD2/CD3E/CD5/CD6/CD19/CD27
Pro-survival	HALLMARK_ALLOGRAFT_REJECTION	24/466	200/22199	6.35006e-12	7.97567e-09	Genes up-regulated during transplant rejection.	CDKN2A/MAP4K1/CSK/SIT1/CXCR3/GZMB/IRF8/IKBKB/IL2RG/IL16/ITGAL/ITK/LCK/LTB/NCK1/CFP/ZAP70/CD2/CD3D/CD3E/CD3G/CD247/CD7/CD79A
Pro-survival	GOBP_ACTIVATION_OF_IMMUNE_RESPONSE	30/466	321/22199	9.63841e-12	1.03764e-08	Any process that initiates an immune response. [GO_REF:0000022, GOC:add, ISBN:0781735149]	FCRL3/CCR7/CREBBP/CSK/PYHIN1/GCSAM/PTPN22/TRDC/BLNK/IKBKB/INPP5D/ITK/LCK/SH2D1A/CFP/UBASH3A/PRKCH/MASP1/BCL2/CEACAM1/BLK/SYK/TXK/ZAP70/PVRIG/CD247/CD19/MS4A1/LPXN/CD79A
Pro-survival	GOBP_B_CELL_RECEPTOR_SIGNALING_PATHWAY	15/466	70/22199	1.35829e-11	1.27951e-08	A series of molecular signals initiated by the cross-linking of an antigen receptor on a B cell. [GOC:add]	FCRL3/GCSAM/PTPN22/TRDC/BLNK/ITK/LCK/PRKCH/BCL2/BLK/SYK/CD19/MS4A1/LPXN/CD79A
Pro-survival	GOBP_IMMUNE_RESPONSE_REGULATING_SIGNALING_PATHWAY	34/466	419/22199	1.99766e-11	1.62331e-08	The cascade of processes by which a signal interacts with a receptor, causing a change in the level or activity of a second messenger or other downstream target, and ultimately leading to the activation, perpetuation, or inhibition of an immune response. [GOC:add, ISBN:0781735149, PMID:15771571]	FCRL3/CCR7/CREBBP/CSK/BTLA/MS4A2/GRAMD4/GCSAM/PTPN22/TRDC/BLNK/IKBKB/INPP5D/ITK/LCK/SH2D1A/MYD88/UBASH3A/PRKCH/MAP2K7/BCL2/CEACAM1/BLK/SYK/TLR5/TXK/ZAP70/PVRIG/CD247/TIFA/CD19/MS4A1/LPXN/CD79A
Pro-survival	HP_ABNORMAL_LYMPHOCYTE_MORPHOLOGY	22/466	176/22199	2.15408e-11	1.62331e-08	Abnormal lymphocyte morphology	IKZF1/CORO1A/IKZF3/FUCA1/LAT/IKBKB/IL2RG/ITK/JAK3/LCK/SH2D1A/MYD88/RFX5/SYK/ZAP70/FOXN1/CD3D/CD3E/CD3G/CD247/CD19/MS4A1
Anti-survival	HALLMARK_EPITHELIAL_MESENCHYMAL_TRANSITION	52/723	200/22199	3.26547e-32	3.3618e-28	Genes defining epithelial-mesenchymal transition, as in wound healing, fibrosis and metastasis.	CDH6/FSTL3/BASP1/POSTN/FERMT2/COL11A1/CCN2/FAP/DKK1/FLNA/FN1/CXCL1/IL6/CXCL8/INHBA/ITGA5/AREG/LAMC1/LGALS1/LOXL2/MATN3/MMP14/GADD45B/NNMT/NT5E/SERPINE1/NTM/TNFRSF12A/PFN2/PLAUR/PLOD1/PLOD2/PMEPA1/PTX3/PVR/RGS4/BGN/SGCB/SNAI2/SPOCK1/TAGLN/TGFBI/TGM2/THBS1/TIMP1/VEGFC/COLGALT1/TFPI2/CALU/SERPINH1/PLOD3/CD59
Anti-survival	BMI1_DN_MEL18_DN.V1_UP	32/723	145/22199	5.58011e-18	2.87236e-14	Genes up-regulated in DAOY cells (medulloblastoma) upon knockdown of BMI1 and PCGF2 [Gene ID=648, 7703] genes by RNAi.	DUSP10/ADM/CSF2/FAP/FJX1/CXCL1/APBB2/CXCL8/INHBA/ITGA3/ITGA5/ITGB6/LAMB3/LIF/FADS3/ASPH/MT1F/NT5E/CHST11/PAPPA/PLAUR/PMEPA1/TRIB3/CCND1/STX1A/TAGLN/TNFAIP6/VEGFC/FOSL1/KLF7/STC2/GFPT2
Anti-survival	MEL18_DN.V1_UP	30/723	141/22199	1.79726e-16	6.1676e-13	Genes up-regulated in DAOY cells (medulloblastoma) upon knockdown of PCGF2 [Gene ID=7703] gene by RNAi.	SLC2A6/ADM/CSF2/FAP/FJX1/SRPX2/CXCL1/INHBA/ITGA3/ITGA5/KCNJ15/LAMB3/LIF/FADS3/ASPH/MT1F/NT5E/CHST11/PAPPA/PLAUR/DDIT4/PMEPA1/CCND1/STX1A/TNFAIP6/VEGFC/C3orf52/FOSL1/STC2/GFPT2
Anti-survival	HALLMARK_HYPOXIA	35/723	200/22199	3.51447e-16	9.04538e-13	Genes up-regulated in response to low oxygen levels (hypoxia).	ADM/CCN2/EFNA1/ENO1/GAPDH/TES/CAVIN1/ANXA2/HSPA5/IL6/MT2A/NFIL3/P4HA1/SERPINE1/PDGFB/PDK1/PFKP/PGK1/PLAUR/ERRFI1/DDIT4/PRKCA/BGN/SLC2A3/STC1/TGFBI/TGM2/SRPX/CAV1/KLF7/STC2/IER3/P4HA2/SCARB1/AKAP12
Anti-survival	BMI1_DN.V1_UP	29/723	147/22199	4.75398e-15	8.46638e-12	Genes up-regulated in DAOY cells (medulloblastoma) upon knockdown of BMI1 [Gene ID=648] gene by RNAi.	SLC2A6/CSF2/FAP/ATF6/DKK1/FJX1/B4GALNT1/SRPX2/CXCL1/POMT2/INHBA/ITGA3/ITGA5/ITGB6/LAMB3/LIF/FADS3/ASPH/NT5E/CHST11/PAPPA/PMEPA1/CCND1/STX1A/TAGLN/TNFAIP6/VEGFC/STC2/GFPT2
Anti-survival	GOCC_ENDOPLASMIC_RETICULUM_LUMEN	42/723	310/22199	4.93427e-15	8.46638e-12	The volume enclosed by the membranes of the endoplasmic reticulum. [ISBN:0198547684]	TSPAN5/FSTL3/PDIA5/PRSS23/CHGB/COL11A1/TOR1A/ESD/FGA/GANAB/FN1/HSPA5/COL28A1/APP/IL6/LAMC1/LGALS1/MATN3/P4HA1/PDGFA/PDGFB/PLAUR/FKBP14/UGGT2/PDGFC/UGGT1/ADAM17/THBS1/TIMP1/WNT7A/MANF/POGLUT2/COLGALT1/CALU/EVA1A/COL25A1/COL27A1/STC2/SERPINH1/P4HA2/PLOD3/MINPP1
Anti-survival	HALLMARK_MTORC1_SIGNALING	30/723	200/22199	2.957e-12	4.3489e-09	Genes up-regulated through activation of mTORC1 complex.	MTHFD2/STIP1/DHCR7/ENO1/ACSL3/SEC11A/GAPDH/TES/NUFIP1/HPRT1/HSPA5/ASNS/ACLY/NFIL3/NMT1/P4HA1/RDH11/UFM1/PDK1/PGK1/PLOD2/DDIT4/TRIB3/RPN1/SC5D/SLC2A3/STC1/AURKA/CYB5B/SERPINH1
Anti-survival	GOCC_CELL_SUBSTRATE_JUNCTION	45/723	431/22199	6.40092e-12	7.47431e-09	A cell junction that forms a connection between a cell and the extracellular matrix. [GOC:aruk, GOC:bc, GOC:hb, GOC:mah, PMID:10419689, PMID:1643657, PMID:16805308, PMID:26923917, PMID:8314002]	FLOT1/CORO2B/PROCR/FERMT2/EFNB2/CTTN/FAP/FHL2/RRAS2/FLNA/FZD2/TES/GNA12/PARVB/ANXA5/HSPA5/ITGA3/ITGA5/ITGB6/L1CAM/LASP1/MCAM/MME/MMP14/PLAU/PLAUR/PARVA/MAP2K1/PVR/PXN/RPL12/SDCBP/ADAM17/TGM2/VCL/YWHAG/SPRY4/BCAR3/PPFIA1/CAV1/CAV2/NUMB/ACTN1/AKAP12/CD59
Anti-survival	RAF_UP.V1_UP	29/723	193/22199	6.53412e-12	7.47431e-09	Genes up-regulated in MCF-7 cells (breast cancer) positive for ESR1 [Gene ID=2099] MCF-7 cells (breast cancer) stably over-expressing constitutively active RAF1 [Gene ID=5894] gene.	CDC42EP3/CGA/FERMT2/SLC2A6/ENPEP/PXDC1/RRAS2/QPCT/BACE2/TES/ITGB6/L1CAM/LAMC1/ASPH/NEDD4/DHRS7/PHYH/TBC1D2/CAMK2N1/PARVA/KLHL7/PRPS1/C1GALT1/PYGL/SDCBP/UPK2/TFPI2/SGCE/MICAL2
Anti-survival	HALLMARK_TNFA_SIGNALING_VIA_NFKB	29/723	200/22199	1.60657e-11	1.65397e-08	Genes regulated by NF-kB in response to TNF [GeneID=7124].	CEBPB/SLC2A6/CSF2/EFNA1/F2RL1/FJX1/CXCL1/CXCL2/IL6/INHBA/AREG/LAMB3/LIF/GADD45B/NFIL3/OLR1/SERPINE1/PLAU/PLAUR/PMEPA1/PTX3/CCND1/SLC2A3/TLR2/TNFAIP6/FOSL1/IER3/MSC/GFPT2
S1	BMI1_DN_MEL18_DN.V1_UP	22/240	145/22199	3.83544e-19	2.75845e-15	Genes up-regulated in DAOY cells (medulloblastoma) upon knockdown of BMI1 and PCGF2 [Gene ID=648, 7703] genes by RNAi.	DUSP10/ADM/CSF2/FJX1/CXCL1/APBB2/CXCL8/INHBA/ITGA3/ITGA5/ITGB6/LAMB3/FADS3/NT5E/CHST11/PAPPA/PLAUR/PMEPA1/CCND1/STX1A/VEGFC/FOSL1
S1	MEL18_DN.V1_UP	21/240	141/22199	3.75484e-18	1.35024e-14	Genes up-regulated in DAOY cells (medulloblastoma) upon knockdown of PCGF2 [Gene ID=7703] gene by RNAi.	ADM/CSF2/FJX1/CXCL1/INHBA/ITGA3/ITGA5/KCNJ15/LAMB3/FADS3/NT5E/CHST11/PAPPA/PLAUR/DDIT4/PMEPA1/CCND1/STX1A/VEGFC/C3orf52/FOSL1
S1	HALLMARK_EPITHELIAL_MESENCHYMAL_TRANSITION	23/240	200/22199	3.3523e-17	8.03658e-14	Genes defining epithelial-mesenchymal transition, as in wound healing, fibrosis and metastasis.	FSTL3/BASP1/DKK1/FLNA/CXCL1/IL6/CXCL8/INHBA/ITGA5/NT5E/SERPINE1/TNFRSF12A/PLAUR/PMEPA1/PVR/SNAI2/TGFBI/TGM2/THBS1/VEGFC/COLGALT1/TFPI2/CD59
S1	GOCC_CELL_SUBSTRATE_JUNCTION	28/240	431/22199	3.18032e-14	5.71822e-11	A cell junction that forms a connection between a cell and the extracellular matrix. [GOC:aruk, GOC:bc, GOC:hb, GOC:mah, PMID:10419689, PMID:1643657, PMID:16805308, PMID:26923917, PMID:8314002]	PROCR/EFNB2/CTTN/FHL2/RRAS2/FLNA/TES/GNA12/ANXA5/HSPA5/ITGA3/ITGA5/ITGB6/L1CAM/PLAU/PLAUR/MAP2K1/PVR/SDCBP/TGM2/VCL/SPRY4/BCAR3/PPFIA1/CAV1/CAV2/ACTN1/CD59
S1	HALLMARK_HYPOXIA	20/240	200/22199	6.19712e-14	8.91394e-11	Genes up-regulated in response to low oxygen levels (hypoxia).	ADM/EFNA1/ENO1/TES/ANXA2/HSPA5/IL6/MT2A/NFIL3/SERPINE1/PFKP/PLAUR/ERRFI1/DDIT4/PRKCA/STC1/TGFBI/TGM2/CAV1/IER3
S1	BMI1_DN.V1_UP	17/240	147/22199	4.60483e-13	5.51966e-10	Genes up-regulated in DAOY cells (medulloblastoma) upon knockdown of BMI1 [Gene ID=648] gene by RNAi.	CSF2/DKK1/FJX1/CXCL1/INHBA/ITGA3/ITGA5/ITGB6/LAMB3/FADS3/NT5E/CHST11/PAPPA/PMEPA1/CCND1/STX1A/VEGFC
S1	HALLMARK_TNFA_SIGNALING_VIA_NFKB	19/240	200/22199	6.78664e-13	6.97279e-10	Genes regulated by NF-kB in response to TNF [GeneID=7124].	CEBPB/CSF2/EFNA1/F2RL1/FJX1/CXCL1/CXCL2/IL6/INHBA/LAMB3/NFIL3/SERPINE1/PLAU/PLAUR/PMEPA1/CCND1/TLR2/FOSL1/IER3
S1	WP_FOCAL_ADHESION	18/240	198/22199	5.90073e-12	5.13499e-09	Focal adhesion	FLNA/IGF1R/ITGA3/ITGA5/ITGB6/LAMB3/PRKCA/PDGFC/MAP2K1/CCND1/SHC1/THBS1/VAV2/VCL/VEGFC/CAV1/CAV2/ACTN1
S1	KEGG_FOCAL_ADHESION	18/240	199/22199	6.42588e-12	5.13499e-09	Focal adhesion	FLNA/IGF1R/ITGA3/ITGA5/ITGB6/LAMB3/PRKCA/PDGFC/MAP2K1/CCND1/SHC1/THBS1/VAV2/VCL/VEGFC/CAV1/CAV2/ACTN1
S1	GOBP_WOUND_HEALING	24/240	423/22199	4.12943e-11	2.96989e-08	The series of events that restore integrity to a damaged tissue, following an injury. [GOC:bf, PMID:15269788]	PROCR/DCBLD2/TOR1A/EPHB2/F2RL1/FLNA/GNA12/ANXA5/IL6/ITGA5/ITGB6/SERPINE1/TNFRSF12A/PLAU/PLAUR/PRKCA/THBS1/VAV2/VCL/WNT7A/TFPI2/CAV1/ACTN1/CD59
S2	GOBP_RIBONUCLEOPROTEIN_COMPLEX_BIOGENESIS	19/193	424/22199	6.11431e-09	3.25526e-05	A cellular process that results in the biosynthesis of constituent macromolecules, assembly, and arrangement of constituent parts of a complex containing RNA and proteins. Includes the biosynthesis of the constituent RNA and protein molecules, and those macromolecular modifications that are involved in synthesis or assembly of the ribonucleoprotein complex. [GOC:isa_complete, GOC:mah]	NPM3/UTP14A/PWP1/EXOSC6/PUF60/DCAF13/NUFIP1/MCTS1/NOB1/METTL5/HSP90AA1/NMD3/POLR2D/HEATR3/NAT10/UTP6/NOL10/RPF2/BMS1
S2	HALLMARK_MTORC1_SIGNALING	13/193	200/22199	2.3116e-08	6.15349e-05	Genes up-regulated through activation of mTORC1 complex.	MTHFD2/STIP1/DHCR7/NUFIP1/HPRT1/ACLY/NMT1/RDH11/PDK1/PGK1/TRIB3/RPN1/AURKA
S2	GOBP_RIBOSOME_BIOGENESIS	14/193	300/22199	4.04723e-07	0.000718248	A cellular process that results in the biosynthesis of constituent macromolecules, assembly, and arrangement of constituent parts of ribosome subunits; includes transport to the sites of protein synthesis. [GOC:ma, PMID:26404467, Wikipedia:Ribosome_biogenesis]	NPM3/UTP14A/PWP1/EXOSC6/DCAF13/NOB1/METTL5/NMD3/HEATR3/NAT10/UTP6/NOL10/RPF2/BMS1
S2	chr14q24	9/193	118/22199	9.31141e-07	0.00123935	Ensembl 103 genes in cytogenetic band chr14q24	AHSA1/ISCA2/SNW1/ANGEL1/DCAF4/POMT2/RDH11/DNAL1/PNMA1
S2	GOBP_NCRNA_PROCESSING	15/193	387/22199	1.60664e-06	0.00171075	Any process that results in the conversion of one or more primary non-coding RNA (ncRNA) transcripts into one or more mature ncRNA molecules. [GOC:mah]	NPM3/UTP14A/PWP1/EXOSC6/ADAT1/DCAF13/NOB1/METTL5/TRMT12/NAT10/UTP6/SSB/NOL10/RPF2/BMS1
S2	GOBP_IRON_SULFUR_CLUSTER_ASSEMBLY	5/193	26/22199	2.67442e-06	0.00237311	The incorporation of iron and exogenous sulfur into a metallo-sulfur cluster. [GOC:jl, GOC:mah, GOC:pde, GOC:vw]	ISCA2/ABCB7/NFU1/GLRX5/NUBPL
S2	GOBP_RRNA_METABOLIC_PROCESS	12/193	261/22199	3.24844e-06	0.00247067	The chemical reactions and pathways involving rRNA, ribosomal RNA, a structural constituent of ribosomes. [ISBN:0198506732]	NPM3/UTP14A/PWP1/EXOSC6/DCAF13/NOB1/METTL5/NAT10/UTP6/NOL10/RPF2/BMS1
S2	GOBP_MATURATION_OF_SSU_RRNA	6/193	49/22199	4.09401e-06	0.00272456	Any process involved in the maturation of a precursor Small SubUnit (SSU) ribosomal RNA (rRNA) molecule into a mature SSU-rRNA molecule. [GOC:curators]	DCAF13/NOB1/NAT10/UTP6/NOL10/BMS1
S2	GOBP_CELLULAR_RESPONSE_TO_TOPOLOGICALLY_INCORRECT_PROTEIN	8/193	113/22199	6.62777e-06	0.0039207	Any process that results in a change in state or activity of a cell (in terms of movement, secretion, enzyme production, gene expression, etc.) as a result of a protein that is not folded in its correct three-dimensional structure. [GOC:bf]	ATF6/TBL2/HSF1/ATXN3/AUP1/UGGT1/STC2/VAPB
S2	GOBP_RESPONSE_TO_TOPOLOGICALLY_INCORRECT_PROTEIN	9/193	155/22199	8.87904e-06	0.00449543	Any process that results in a change in state or activity of a cell or an organism (in terms of movement, secretion, enzyme production, gene expression, etc.) as a result of a protein that is not folded in its correct three-dimensional structure. [GOC:bf]	ATF6/TBL2/HSF1/HSP90AA1/ATXN3/AUP1/UGGT1/STC2/VAPB
S4	HALLMARK_EPITHELIAL_MESENCHYMAL_TRANSITION	24/139	200/22199	4.31817e-24	2.05761e-20	Genes defining epithelial-mesenchymal transition, as in wound healing, fibrosis and metastasis.	CDH6/POSTN/FERMT2/COL11A1/FAP/FN1/LGALS1/MATN3/MMP14/GADD45B/NNMT/NTM/PLOD1/PLOD2/PTX3/RGS4/BGN/SGCB/SPOCK1/TAGLN/TIMP1/CALU/SERPINH1/PLOD3
S4	REACTOME_EXTRACELLULAR_MATRIX_ORGANIZATION	15/139	301/22199	7.33962e-10	1.74866e-06	Extracellular matrix organization	COL11A1/FN1/IBSP/MATN3/MMP11/MMP14/NID1/P4HA1/PDGFB/PLOD1/PLOD2/BGN/TIMP1/SERPINH1/PLOD3
S4	GOBP_EXTERNAL_ENCAPSULATING_STRUCTURE_ORGANIZATION	14/139	309/22199	9.40406e-09	1.16704e-05	A process that is carried out at the cellular level which results in the assembly, arrangement of constituent parts, or disassembly of external structures that lie outside the plasma membrane and surround the entire cell. [GOC:ai, GOC:dph, GOC:jl, GOC:mah]	FLOT1/POSTN/COL11A1/AEBP1/FAP/IBSP/MMP11/MMP14/NID1/P4HA1/PTX3/WT1/SERPINH1/PLOD3
S4	GOCC_ENDOPLASMIC_RETICULUM_LUMEN	14/139	310/22199	9.79681e-09	1.16704e-05	The volume enclosed by the membranes of the endoplasmic reticulum. [ISBN:0198547684]	PDIA5/CHGB/COL11A1/GANAB/FN1/LGALS1/MATN3/P4HA1/PDGFB/UGGT2/TIMP1/CALU/SERPINH1/PLOD3
S4	GOBP_GLYCOPROTEIN_METABOLIC_PROCESS	15/139	372/22199	1.29444e-08	1.2336e-05	The chemical reactions and pathways involving glycoproteins, a protein that contains covalently bound glycose (i.e. monosaccharide) residues; the glycose occurs most commonly as oligosaccharide or fairly small polysaccharide but occasionally as monosaccharide. [GOC:go_curators, ISBN:0198506732]	COL11A1/CHSY1/GANAB/FUT8/BACE2/PLOD1/PLOD2/CHPF2/UGGT2/PTX3/BGN/XYLT2/ST6GALNAC5/PLOD3/GFPT2
S4	ESC_J1_UP_LATE.V1_UP	11/139	185/22199	2.475e-08	1.96556e-05	Genes up-regulated during late stages of differentiation of embryoid bodies from J1 embryonic stem cells.	PDIA5/ENPEP/FUT8/GRINA/FOXA2/GADD45B/P4HA1/PARVA/BGN/SPOCK1/SGCE
S4	TGFB_UP.V1_UP	11/139	189/22199	3.08597e-08	2.10067e-05	Genes up-regulated in a panel of epithelial cell lines by TGFB1 [Gene ID=7040].	FERMT2/DDC/MMD/LIF/GADD45B/DACT1/PDGFB/LARP6/TAGLN/TBX3/AKAP12
S4	HP_PLATYSPONDYLY	9/139	112/22199	3.62758e-08	2.16068e-05	Platyspondyly	COL11A1/FN1/MATN3/PLOD1/PLOD2/BGN/XYLT2/SERPINH1/PLOD3
S4	HP_ABNORMAL_STERNUM_MORPHOLOGY	15/139	411/22199	4.82908e-08	2.55673e-05	Abnormal sternum morphology	GDF11/AEBP1/FN1/FZD2/SRPX2/KIF7/MATN3/MME/DACT1/PIGT/PLOD1/PLOD2/BGN/TBX3/PCGF2
S4	GOCC_COLLAGEN_CONTAINING_EXTRACELLULAR_MATRIX	15/139	426/22199	7.70714e-08	3.67245e-05	An extracellular matrix consisting mainly of proteins (especially collagen) and glycosaminoglycans (mostly as proteoglycans) that provides not only essential physical scaffolding for the cellular constituents but can also initiate crucial biochemical and biomechanical cues required for tissue morphogenesis, differentiation and homeostasis. The components are secreted by cells in the vicinity and …	POSTN/COL11A1/AEBP1/FN1/SRPX2/LGALS1/MATN3/NID1/PDGFB/BGN/TIMP1/WNT2/SRPX/SERPINH1/PLOD3
S5	GOBP_MONONUCLEAR_CELL_DIFFERENTIATION	30/120	431/22199	5.53254e-25	1.84123e-21	The process in which a relatively unspecialized cell acquires the specialized features of a mononuclear cell. [CL:0000842, GO_REF:0000086, GOC:TermGenie, PMID:24759906]	IKZF1/BATF/SLAMF6/FCRL3/CCR7/IKZF3/FLT3/PTPN22/PLA2G2D/GPR18/IRF8/ID2/INPP5D/ITK/LCK/LY9/SASH3/BCL2/BLK/SLAMF1/SYK/ZAP70/CD2/CD3D/CD3E/CD3G/CD19/MS4A1/ITM2A/CD79A
S5	GOBP_ANTIGEN_RECEPTOR_MEDIATED_SIGNALING_PATHWAY	20/120	183/22199	1.05209e-20	1.75068e-17	A series of molecular signals initiated by the cross-linking of an antigen receptor on a B or T cell. [GOC:add]	FCRL3/CCR7/CSK/GCSAM/PTPN22/INPP5D/ITK/LCK/SH2D1A/UBASH3A/BCL2/BLK/SYK/TXK/ZAP70/PVRIG/CD247/CD19/MS4A1/CD79A
S5	GOBP_IMMUNE_RESPONSE_REGULATING_CELL_SURFACE_RECEPTOR_SIGNALING_PATHWAY	22/120	265/22199	4.55704e-20	5.05527e-17	A series of molecular signals initiated by the binding of an extracellular ligand to a receptor on the surface of the target cell capable of activating, perpetuating, or inhibiting an immune response. [GOC:add, ISBN:0781735149, PMID:15771571]	FCRL3/CCR7/CSK/BTLA/MS4A2/GCSAM/PTPN22/INPP5D/ITK/LCK/SH2D1A/UBASH3A/BCL2/BLK/SYK/TXK/ZAP70/PVRIG/CD247/CD19/MS4A1/CD79A
S5	HALLMARK_ALLOGRAFT_REJECTION	20/120	200/22199	6.35085e-20	5.2839e-17	Genes up-regulated during transplant rejection.	MAP4K1/CSK/SIT1/CXCR3/GZMB/IRF8/IL2RG/IL16/ITGAL/ITK/LCK/LTB/ZAP70/CD2/CD3D/CD3E/CD3G/CD247/CD7/CD79A
S5	GOBP_REGULATION_OF_LYMPHOCYTE_ACTIVATION	25/120	469/22199	4.59353e-18	3.05745e-15	Any process that modulates the frequency, rate or extent of lymphocyte activation. [GOC:ai]	CORO1A/FCRL3/CCR7/CSK/CTSG/IKZF3/PTPN22/PLA2G2D/SIT1/ID2/INPP5D/LCK/SASH3/SIRPG/BCL2/BLK/RASAL3/SLAMF1/SYK/ZAP70/CD2/CD3E/CD5/CD6/CD19
S5	GOBP_ACTIVATION_OF_IMMUNE_RESPONSE	21/120	321/22199	4.62604e-17	2.56591e-14	Any process that initiates an immune response. [GO_REF:0000022, GOC:add, ISBN:0781735149]	FCRL3/CCR7/CSK/PYHIN1/GCSAM/PTPN22/INPP5D/ITK/LCK/SH2D1A/UBASH3A/BCL2/BLK/SYK/TXK/ZAP70/PVRIG/CD247/CD19/MS4A1/CD79A
S5	HP_ABNORMAL_LYMPHOCYTE_MORPHOLOGY	17/120	176/22199	8.25066e-17	3.9226e-14	Abnormal lymphocyte morphology	IKZF1/CORO1A/IKZF3/FUCA1/IL2RG/ITK/LCK/SH2D1A/RFX5/SYK/ZAP70/CD3D/CD3E/CD3G/CD247/CD19/MS4A1
S5	HP_LYMPHOPENIA	15/120	129/22199	3.57096e-16	1.48552e-13	Lymphopenia	IKZF1/CORO1A/IKZF3/IL2RG/ITK/LCK/RFX5/SYK/ZAP70/CD3D/CD3E/CD3G/CD247/CD19/MS4A1
S5	GOBP_IMMUNE_RESPONSE_REGULATING_SIGNALING_PATHWAY	22/120	419/22199	7.8546e-16	2.90446e-13	The cascade of processes by which a signal interacts with a receptor, causing a change in the level or activity of a second messenger or other downstream target, and ultimately leading to the activation, perpetuation, or inhibition of an immune response. [GOC:add, ISBN:0781735149, PMID:15771571]	FCRL3/CCR7/CSK/BTLA/MS4A2/GCSAM/PTPN22/INPP5D/ITK/LCK/SH2D1A/UBASH3A/BCL2/BLK/SYK/TXK/ZAP70/PVRIG/CD247/CD19/MS4A1/CD79A
S5	GOBP_LEUKOCYTE_PROLIFERATION	20/120	327/22199	1.00717e-15	3.35186e-13	The expansion of a leukocyte population by cell division. [GOC:add]	CORO1A/FCRL3/GAPT/IKZF3/FLT3/PTPN22/PLA2G2D/INPP5D/SASH3/BCL2/BLK/RASAL3/SLAMF1/SYK/ZAP70/CD3E/CD6/CD19/MS4A1/CD79A
S6	GOBP_SKIN_DEVELOPMENT	13/123	273/22199	4.07681e-09	6.2019e-06	The process whose specific outcome is the progression of the skin over time, from its formation to the mature structure. The skin is the external membranous integument of an animal. In vertebrates the skin generally consists of two layers, an outer nonsensitive and nonvascular epidermis (cuticle or skarfskin) composed of cells which are constantly growing and multiplying in the deeper, and being …	SPINK5/SOX21/CSTA/EXPH5/KAZN/ALOX12B/IVL/PPL/PRKCH/GRHL3/SPRR1A/SPRR3/CNFN
S6	GOBP_EPIDERMIS_DEVELOPMENT	14/123	334/22199	5.12021e-09	6.2019e-06	The process whose specific outcome is the progression of the epidermis over time, from its formation to the mature structure. The epidermis is the outer epithelial layer of an animal, it may be a single layer that produces an extracellular material (e.g. the cuticle of arthropods) or a complex stratified squamous epithelium, as in the case of many vertebrate species. [GOC:go_curators, UBERON:0001…	SPINK5/SOX21/CSTA/EXPH5/KAZN/IVL/CALML5/PPL/PRKCH/GRHL3/SPRR1A/SPRR3/ZNF750/CNFN
S6	GOCC_CORNIFIED_ENVELOPE	7/123	45/22199	5.14254e-09	6.2019e-06	A type of plasma membrane that has been modified through addition of distinct intracellular and extracellular components, including ceramide, found in cornifying epithelial cells (corneocytes). [GOC:add, PMID:11112355, PMID:11590230, PMID:15803139]	CSTA/KAZN/IVL/PPL/SPRR1A/SPRR3/CNFN
S6	LEF1_UP.V1_DN	11/123	187/22199	7.66595e-09	6.93385e-06	Genes down-regulated in DLD1 cells (colon carcinoma) over-expressing LEF1 [Gene ID=51176].	SMPDL3A/ELF3/EHF/ANK3/IL20RA/RBM47/MANSC1/RAB25/PTPN13/RAB27B/GDPD3
S6	KRAS.600_UP.V1_DN	12/123	279/22199	5.11211e-08	3.69912e-05	Genes down-regulated in four lineages of epithelial cell lines over-expressing an oncogenic form of KRAS [Gene ID=3845] gene.	CYP2C18/CADM4/LYPD3/BLNK/IVL/CALML5/PIK3C2B/SPRR1A/SPRR3/ZNF750/PLBD1/CALML3
S6	GOBP_KERATINOCYTE_DIFFERENTIATION	9/123	141/22199	9.27239e-08	5.09317e-05	The process in which a relatively unspecialized cell acquires specialized features of a keratinocyte. [GOC:dph, GOC:mah, GOC:sdb_2009, GOC:tb]	CSTA/EXPH5/KAZN/IVL/PPL/PRKCH/SPRR1A/SPRR3/CNFN
S6	KRAS.LUNG_UP.V1_DN	9/123	142/22199	9.85412e-08	5.09317e-05	Genes down-regulated in epithelial lung cancer cell lines over-expressing an oncogenic form of KRAS [Gene ID=3845] gene.	CYP2C18/DEFB1/LYPD3/IVL/CALML5/PIK3C2B/SPRR3/ZNF750/CALML3
S6	GOBP_EPIDERMAL_CELL_DIFFERENTIATION	10/123	204/22199	2.09741e-07	9.48552e-05	The process in which a relatively unspecialized cell acquires specialized features of an epidermal cell, any of the cells making up the epidermis. [GOC:dph, GOC:go_curators, GOC:mtg_sensu, GOC:sdb_2009, GOC:tb]	SPINK5/CSTA/EXPH5/KAZN/IVL/PPL/PRKCH/SPRR1A/SPRR3/CNFN
S6	REACTOME_FORMATION_OF_THE_CORNIFIED_ENVELOPE	8/123	129/22199	6.15023e-07	0.000247239	Formation of the cornified envelope	SPINK5/CSTA/KRT24/KAZN/IVL/PPL/SPRR1A/SPRR3
S6	GOBP_KERATINIZATION	6/123	59/22199	9.07041e-07	0.000328168	The process in which the cytoplasm of the outermost cells of the vertebrate epidermis is replaced by keratin. Keratinization occurs in the stratum corneum, feathers, hair, claws, nails, hooves, and horns. [GOC:dph, GOC:ebc, GOC:sdb_2009, GOC:tb]	KAZN/IVL/PPL/SPRR1A/SPRR3/CNFN
Anti-LNM	REACTOME_FORMATION_OF_THE_CORNIFIED_ENVELOPE	39/453	101/17225	1.5522e-35	1.21196e-31	Formation of the cornified envelope	SPINK5/CSTA/KAZN/IVL/PPL/KLK12/TGM5/SPRR1B/KLK13/DSC2/RPTN/KRT80/SPRR2D/SPRR2G/FLG/EVPL/KLK8/SPRR2A/DSG1/PKP3/LORICRIN/KRT75/TGM1/SPINK6/LCE3D/PI3/LCE2B/KRT78/KRT23/JUP/PCSK6/DSG3/KRT6B/KLK14/CDSN/KRT2/PKP1/KRT16/KRT10
Anti-LNM	GOCC_CORNIFIED_ENVELOPE	27/453	39/17225	2.95254e-34	1.15267e-30	A type of plasma membrane that has been modified through addition of distinct intracellular and extracellular components, including ceramide, found in cornifying epithelial cells (corneocytes). [GOC:add, PMID:11112355, PMID:11590230, PMID:15803139]	CSTA/KAZN/IVL/PPL/CNFN/SPRR1B/DSC2/RPTN/SPRR2D/SPRR2G/FLG/EVPL/SPRR2A/DSG1/PKP3/LORICRIN/TGM1/PI3/ANXA1/FLG2/JUP/DSG3/CDSN/SCEL/KRT2/PKP1/KRT10
Anti-LNM	REACTOME_KERATINIZATION	39/453	132/17225	2.39223e-30	6.22618e-27	Keratinization	SPINK5/CSTA/KAZN/IVL/PPL/KLK12/TGM5/SPRR1B/KLK13/DSC2/RPTN/KRT80/SPRR2D/SPRR2G/FLG/EVPL/KLK8/SPRR2A/DSG1/PKP3/LORICRIN/KRT75/TGM1/SPINK6/LCE3D/PI3/LCE2B/KRT78/KRT23/JUP/PCSK6/DSG3/KRT6B/KLK14/CDSN/KRT2/PKP1/KRT16/KRT10
Anti-LNM	GOBP_KERATINIZATION	20/453	34/17225	1.6401e-23	3.20148e-20	The process in which the cytoplasm of the outermost cells of the vertebrate epidermis is replaced by keratin. Keratinization occurs in the stratum corneum, feathers, hair, claws, nails, hooves, and horns. [GOC:dph, GOC:ebc, GOC:sdb_2009, GOC:tb]	KAZN/IVL/PPL/CNFN/SPRR1B/CERS3/SPRR2D/SPRR2G/TMEM79/EVPL/SPRR2A/LORICRIN/TGM1/LCE3D/LCE2B/ABCA12/TGM3/CDSN/KRT2/KRT16
Anti-LNM	GOBP_KERATINOCYTE_DIFFERENTIATION	29/453	114/17225	8.09709e-21	1.26444e-17	The process in which a relatively unspecialized cell acquires specialized features of a keratinocyte. [GOC:dph, GOC:mah, GOC:sdb_2009, GOC:tb]	CSTA/KAZN/IVL/PPL/CNFN/SPRR1B/CERS3/SPRR2D/SPRR2G/TMEM79/FLG/EVPL/SPRR2A/ACER1/LORICRIN/TGM1/LCE3D/GRHL1/LCE2B/ANXA1/ABCA12/TGM3/S100A7/CDSN/SCEL/KRT2/KRT16/KRT10/EREG
Anti-LNM	GOBP_SKIN_DEVELOPMENT	38/453	243/17225	5.77706e-19	7.51788e-16	The process whose specific outcome is the progression of the skin over time, from its formation to the mature structure. The skin is the external membranous integument of an animal. In vertebrates the skin generally consists of two layers, an outer nonsensitive and nonvascular epidermis (cuticle or skarfskin) composed of cells which are constantly growing and multiplying in the deeper, and being …	SPINK5/CSTA/KAZN/ALOX12B/IVL/PPL/GRHL3/CNFN/SPRR1B/CERS3/SPRR2D/SPRR2G/TMEM79/ELOVL1/ALOXE3/FLG/EVPL/SPRR2A/ACER1/LORICRIN/TGM1/LCE3D/GRHL1/LCE2B/ANXA1/ABCA12/FLG2/LGR4/TGM3/JUP/S100A7/CDSN/SCEL/KRT2/KRT16/ALOX12/KRT10/EREG
Anti-LNM	GOBP_EPIDERMAL_CELL_DIFFERENTIATION	32/453	173/17225	2.27785e-18	2.54078e-15	The process in which a relatively unspecialized cell acquires specialized features of an epidermal cell, any of the cells making up the epidermis. [GOC:dph, GOC:go_curators, GOC:mtg_sensu, GOC:sdb_2009, GOC:tb]	SPINK5/CSTA/KAZN/IVL/HES5/PPL/CNFN/SULT2B1/SPRR1B/CERS3/SPRR2D/SPRR2G/TMEM79/FLG/EVPL/SPRR2A/ACER1/LORICRIN/TGM1/LCE3D/GRHL1/LCE2B/ANXA1/ABCA12/TGM3/S100A7/CDSN/SCEL/KRT2/KRT16/KRT10/EREG
Anti-LNM	GOBP_EPIDERMIS_DEVELOPMENT	40/453	299/17225	1.96099e-17	1.91393e-14	The process whose specific outcome is the progression of the epidermis over time, from its formation to the mature structure. The epidermis is the outer epithelial layer of an animal, it may be a single layer that produces an extracellular material (e.g. the cuticle of arthropods) or a complex stratified squamous epithelium, as in the case of many vertebrate species. [GOC:go_curators, UBERON:0001…	SPINK5/CSTA/KAZN/IVL/HES5/PPL/GRHL3/CNFN/TGM5/SULT2B1/SPRR1B/CRABP2/KRTDAP/KLK7/CERS3/SPRR2D/SPRR2G/TMEM79/FLG/EVPL/SPRR2A/ACER1/LORICRIN/TGM1/LCE3D/GRHL1/LCE2B/ANXA1/ABCA12/FLG2/LGR4/TGM3/S100A7/KLK14/CDSN/SCEL/KRT2/KRT16/KRT10/EREG
Anti-LNM	HP_ABNORMAL_EPIDERMAL_MORPHOLOGY	20/453	73/17225	1.96623e-15	1.70581e-12	Abnormal epidermal morphology	CSTA/ALOX12B/TGM5/SULT2B1/IL36RN/CERS3/CYP4F22/ALOXE3/SERPINB8/FLG/DSG1/TGM1/SERPINB7/JUP/CDSN/IL1RN/KRT2/PKP1/KRT10/AAGAB
Anti-LNM	HP_ICHTHYOSIS	24/453	128/17225	3.17319e-14	2.47763e-11	Ichthyosis	SPINK5/CSTA/ALOX12B/SLURP1/TGM5/SULT2B1/CERS3/CYP4F22/ALOXE3/FLG/SDR9C7/LORICRIN/ABHD5/TGM1/AP1B1/LSS/STIM1/MSMO1/ABCA12/PNPLA1/KRT2/KRT16/HRAS/KRT10
Pro-LNM	HALLMARK_E2F_TARGETS	45/419	197/17225	5.14878e-31	4.01811e-27	Genes encoding cell cycle related targets of E2F transcription factors.	PRPS1/AURKA/TOP2A/RAD21/ATAD2/BIRC5/HMGB2/TK1/MCM3/MCM7/LIG1/PSMC3IP/CIT/TACC3/AURKB/CDCA3/PTTG1/RNASEH2A/CDKN1B/SPC25/TIMELESS/KIF2C/MKI67/RAD51AP1/DSCC1/SPC24/ANP32E/DNMT1/SPAG5/SMC4/LBR/UBE2T/PLK4/MCM6/CHEK2/RPA3/CCNB2/DEK/CDK1/BUB1B/CCP110/CKS2/DDX39A/PNN/KIF4A
Pro-LNM	GOBP_ORGANELLE_FISSION	59/419	469/17225	1.02513e-25	4.00008e-22	The creation of two or more organelles by division of one organelle. [GOC:jid]	SYCP2/TEX19/AURKA/KNTC1/DSN1/TOP2A/RAD21/RAD54L/DMC1/EME1/ASPM/CDCA5/NEK2/MND1/CDC25C/PSMC3IP/FBXO5/TACC3/AURKB/CDT1/MYBL1/PTTG1/NUF2/CDKN1B/KIF2C/MAP10/CENPF/MKI67/SMC1B/UBE2C/RAD51AP1/DSCC1/DMRT1/MEI1/STAG3/SPAG5/SMC4/NSL1/SLF2/KIFC1/FIGNL1/CENPK/EML4/NUSAP1/RAD51/CHEK2/BUB1/EPS8/CCNB2/BUB1B/PSRC1/PKMYT1/CKS2/KIF15/KIF11/ZWINT/FANCD2/KIF4A/RAD51D
Pro-LNM	HALLMARK_G2M_CHECKPOINT	36/419	198/17225	2.14427e-21	5.57797e-18	Genes involved in the G2/M checkpoint, as in progression through the cell division cycle.	CHAF1A/CCND1/AURKA/TOP2A/RAD21/BIRC5/RAD54L/MCM3/EXO1/NEK2/FBXO5/TACC3/AURKB/PTTG1/CDKN1B/KIF2C/CENPF/MKI67/RBL1/UBE2C/SMC4/LBR/PLK4/POLQ/MCM6/TROAP/NUSAP1/BUB1/CCNB2/CDK1/CKS2/DDX39A/KIF15/CASP8AP2/KIF11/KIF4A
Pro-LNM	GOBP_CHROMOSOME_SEGREGATION	45/419	333/17225	5.03361e-21	9.43013e-18	The process in which genetic material, in the form of chromosomes, is organized into specific structures and then physically separated and apportioned to two or more sets. In eukaryotes, chromosome segregation begins with the condensation of chromosomes, includes chromosome separation, and ends when chromosomes have completed movement to the spindle poles. [GOC:jl, GOC:mah, GOC:mtg_cell_cycle, GO…	SYCP2/KNTC1/DSN1/TOP2A/RAD21/DMC1/EME1/CENPH/CDCA5/NEK2/PSMC3IP/FBXO5/RMI2/TACC3/AURKB/CDT1/PTTG1/NUF2/BEX4/SPC25/KIF2C/MAP10/CENPF/MKI67/SMC1B/CENPW/UBE2C/DSCC1/SPC24/STAG3/SPAG5/SMC4/NSL1/SLF2/KIFC1/FEN1/CENPK/EML4/NUSAP1/BUB1/BUB1B/PSRC1/ZWINT/FANCD2/KIF4A
Pro-LNM	GOBP_NUCLEAR_CHROMOSOME_SEGREGATION	41/419	274/17225	6.55885e-21	9.43013e-18	The process in which genetic material, in the form of nuclear chromosomes, is organized into specific structures and then physically separated and apportioned to two or more sets. Nuclear chromosome segregation begins with the condensation of chromosomes, includes chromosome separation, and ends when chromosomes have completed movement to the spindle poles. [GOC:dos]	SYCP2/KNTC1/DSN1/TOP2A/RAD21/DMC1/EME1/CDCA5/NEK2/PSMC3IP/FBXO5/RMI2/TACC3/AURKB/CDT1/PTTG1/NUF2/SPC25/KIF2C/MAP10/CENPF/SMC1B/UBE2C/DSCC1/SPC24/STAG3/SPAG5/SMC4/NSL1/SLF2/KIFC1/FEN1/CENPK/EML4/NUSAP1/BUB1/BUB1B/PSRC1/ZWINT/FANCD2/KIF4A
Pro-LNM	GOCC_CHROMOSOMAL_REGION	46/419	352/17225	7.25022e-21	9.43013e-18	Any subdivision of a chromosome along its length. [GOC:dos]	NAT10/CKAP5/KNTC1/DSN1/TOP2A/RAD21/BIRC5/BLM/MCM3/DMC1/CENPH/MCM7/CDCA5/NEK2/AURKB/CDT1/NUF2/ZBTB10/SPC25/KIF2C/CENPF/HNRNPA2B1/SMC1B/CENPW/RAD51AP1/DSCC1/SPC24/STAG3/DNMT1/SPAG5/SMC4/NSL1/NGDN/MCM6/FEN1/CENPK/DNA2/RAD51/UHRF2/CHEK2/BUB1/CDK1/BUB1B/NUP85/ZWINT/RAD51D
Pro-LNM	GOBP_SISTER_CHROMATID_SEGREGATION	34/419	198/17225	1.90978e-19	2.12914e-16	The cell cycle process in which sister chromatids are organized and then physically separated and apportioned to two or more sets. [GOC:ai, GOC:elh]	KNTC1/DSN1/TOP2A/RAD21/CDCA5/NEK2/FBXO5/RMI2/TACC3/AURKB/CDT1/PTTG1/NUF2/KIF2C/MAP10/CENPF/SMC1B/UBE2C/DSCC1/STAG3/SPAG5/SMC4/NSL1/SLF2/KIFC1/FEN1/CENPK/EML4/NUSAP1/BUB1/BUB1B/PSRC1/ZWINT/KIF4A
Pro-LNM	GOBP_MITOTIC_NUCLEAR_DIVISION	40/419	290/17225	4.08947e-19	3.98928e-16	A mitotic cell cycle process comprising the steps by which the nucleus of a eukaryotic cell divides; the process involves condensation of chromosomal DNA into a highly compacted form. Canonically, mitosis produces two daughter nuclei whose chromosome complement is identical to that of the mother cell. [ISBN:0198547684]	AURKA/KNTC1/DSN1/RAD21/CDCA5/NEK2/CDC25C/FBXO5/TACC3/AURKB/CDT1/PTTG1/NUF2/CDKN1B/KIF2C/MAP10/CENPF/MKI67/SMC1B/UBE2C/DSCC1/DMRT1/SPAG5/SMC4/NSL1/SLF2/KIFC1/CENPK/EML4/NUSAP1/CHEK2/BUB1/EPS8/BUB1B/PSRC1/PKMYT1/KIF15/KIF11/ZWINT/KIF4A
Pro-LNM	REACTOME_CELL_CYCLE_CHECKPOINTS	39/419	278/17225	6.33401e-19	5.49229e-16	Cell Cycle Checkpoints	CKAP5/KNTC1/DSN1/RFC4/BIRC5/BLM/MCM3/MDC1/CENPH/MCM7/EXO1/CDC25C/RMI2/AURKB/RFC5/NUF2/CDKN1B/SPC25/KIF2C/CENPF/MCM8/UBE2C/SPC24/NSL1/PSMB4/RHNO1/MCM6/CENPK/DNA2/CHEK2/BUB1/RPA3/CCNB2/CDK1/BUB1B/PKMYT1/GTSE1/NUP85/ZWINT
Pro-LNM	REACTOME_MITOTIC_PROMETAPHASE	33/419	196/17225	1.23609e-18	9.64647e-16	Mitotic Prometaphase	CKAP5/KNTC1/DSN1/RAD21/HAUS5/BIRC5/HAUS8/ALMS1/CENPH/CDCA5/NEK2/AURKB/NUF2/SPC25/KIF2C/CENPF/CENPJ/SPC24/CEP78/SMC4/NSL1/PLK4/CENPK/EML4/BUB1/CCNB2/CDK1/BUB1B/CCP110/HAUS2/NUP85/CNTRL/ZWINT
L1	REACTOME_FORMATION_OF_THE_CORNIFIED_ENVELOPE	19/161	101/17225	7.9149e-20	3.84743e-16	Formation of the cornified envelope	KRT80/KLK8/DSG1/PKP3/LORICRIN/KRT75/SPINK6/LCE3D/PI3/KRT23/JUP/PCSK6/KRT6B/KLK14/CDSN/KRT2/PKP1/KRT16/KRT10
L1	REACTOME_KERATINIZATION	19/161	132/17225	1.5661e-17	3.80639e-14	Keratinization	KRT80/KLK8/DSG1/PKP3/LORICRIN/KRT75/SPINK6/LCE3D/PI3/KRT23/JUP/PCSK6/KRT6B/KLK14/CDSN/KRT2/PKP1/KRT16/KRT10
L1	HP_PLANTAR_HYPERKERATOSIS	16/161	157/17225	1.51697e-12	2.458e-09	Plantar hyperkeratosis	ALOX12B/CYP4F22/ALOXE3/SDR9C7/DSG1/TRPM4/LORICRIN/ABCA12/SERPINB7/JUP/PNPLA1/KRT6B/KRT2/PKP1/KRT16/KRT10
L1	HP_ABNORMALITY_OF_THE_PLANTAR_SKIN_OF_FOOT	17/161	190/17225	2.48028e-12	3.01416e-09	Abnormality of the plantar skin of foot	ALOX12B/CYP4F22/ALOXE3/SDR9C7/DSG1/TRPM4/LORICRIN/ABCA12/SERPINB7/JUP/PNPLA1/KRT6B/KRT2/PKP1/KRT16/HRAS/KRT10
L1	HP_ABNORMAL_EPIDERMAL_MORPHOLOGY	12/161	73/17225	3.30483e-12	3.21295e-09	Abnormal epidermal morphology	ALOX12B/IL36RN/CYP4F22/ALOXE3/SERPINB8/DSG1/SERPINB7/JUP/CDSN/KRT2/PKP1/KRT10
L1	HP_HYPERKERATOSIS	18/161	245/17225	1.53462e-11	1.2433e-08	Hyperkeratosis	ALOX12B/CYP4F22/ALOXE3/SERPINB8/SDR9C7/DSG1/TRPM4/LORICRIN/ABCA12/SERPINB7/JUP/PNPLA1/KRT6B/KRT2/PKP1/KRT16/HRAS/KRT10
L1	HP_CONGENITAL_ICHTHYOSIFORM_ERYTHRODERMA	8/161	24/17225	3.16802e-11	2.19996e-08	Congenital ichthyosiform erythroderma	ALOX12B/CYP4F22/ALOXE3/LORICRIN/ABCA12/PNPLA1/KRT2/KRT10
L1	GOCC_CORNIFIED_ENVELOPE	9/161	39/17225	7.24949e-11	4.40497e-08	A type of plasma membrane that has been modified through addition of distinct intracellular and extracellular components, including ceramide, found in cornifying epithelial cells (corneocytes). [GOC:add, PMID:11112355, PMID:11590230, PMID:15803139]	DSG1/PKP3/LORICRIN/PI3/JUP/CDSN/KRT2/PKP1/KRT10
L1	HP_HYPERGRANULOSIS	7/161	17/17225	9.82959e-11	5.30907e-08	Hypergranulosis	ALOX12B/ALOXE3/SDR9C7/DSG1/LORICRIN/SERPINB7/PNPLA1
L1	HP_EPIDERMAL_ACANTHOSIS	9/161	41/17225	1.17955e-10	5.73379e-08	Epidermal acanthosis	ALOX12B/IL36RN/CYP4F22/ALOXE3/SERPINB8/DSG1/SERPINB7/JUP/KRT10
L2	GOCC_CORNIFIED_ENVELOPE	12/208	39/17225	2.05341e-14	1.07784e-10	A type of plasma membrane that has been modified through addition of distinct intracellular and extracellular components, including ceramide, found in cornifying epithelial cells (corneocytes). [GOC:add, PMID:11112355, PMID:11590230, PMID:15803139]	CSTA/KAZN/IVL/PPL/CNFN/SPRR1B/DSC2/EVPL/TGM1/ANXA1/DSG3/SCEL
L2	GOBP_KERATINIZATION	10/208	34/17225	5.40677e-12	1.41901e-08	The process in which the cytoplasm of the outermost cells of the vertebrate epidermis is replaced by keratin. Keratinization occurs in the stratum corneum, feathers, hair, claws, nails, hooves, and horns. [GOC:dph, GOC:ebc, GOC:sdb_2009, GOC:tb]	KAZN/IVL/PPL/CNFN/SPRR1B/CERS3/TMEM79/EVPL/TGM1/TGM3
L2	REACTOME_FORMATION_OF_THE_CORNIFIED_ENVELOPE	14/208	101/17225	1.84121e-11	3.2215e-08	Formation of the cornified envelope	SPINK5/CSTA/KAZN/IVL/PPL/KLK12/TGM5/SPRR1B/KLK13/DSC2/EVPL/TGM1/KRT78/DSG3
L2	GOBP_KERATINOCYTE_DIFFERENTIATION	14/208	114/17225	9.77922e-11	1.28328e-07	The process in which a relatively unspecialized cell acquires specialized features of a keratinocyte. [GOC:dph, GOC:mah, GOC:sdb_2009, GOC:tb]	CSTA/KAZN/IVL/PPL/CNFN/SPRR1B/CERS3/TMEM79/EVPL/TGM1/GRHL1/ANXA1/TGM3/SCEL
L2	GOBP_EPIDERMAL_CELL_DIFFERENTIATION	16/208	173/17225	3.26046e-10	3.42283e-07	The process in which a relatively unspecialized cell acquires specialized features of an epidermal cell, any of the cells making up the epidermis. [GOC:dph, GOC:go_curators, GOC:mtg_sensu, GOC:sdb_2009, GOC:tb]	SPINK5/CSTA/KAZN/IVL/PPL/CNFN/SULT2B1/SPRR1B/CERS3/TMEM79/EVPL/TGM1/GRHL1/ANXA1/TGM3/SCEL
L2	GOBP_EPIDERMIS_DEVELOPMENT	20/208	299/17225	6.39037e-10	5.30898e-07	The process whose specific outcome is the progression of the epidermis over time, from its formation to the mature structure. The epidermis is the outer epithelial layer of an animal, it may be a single layer that produces an extracellular material (e.g. the cuticle of arthropods) or a complex stratified squamous epithelium, as in the case of many vertebrate species. [GOC:go_curators, UBERON:0001…	SPINK5/CSTA/KAZN/IVL/PPL/GRHL3/CNFN/TGM5/SULT2B1/SPRR1B/CRABP2/CERS3/TMEM79/EVPL/TGM1/GRHL1/ANXA1/LGR4/TGM3/SCEL
L2	REACTOME_KERATINIZATION	14/208	132/17225	7.07998e-10	5.30898e-07	Keratinization	SPINK5/CSTA/KAZN/IVL/PPL/KLK12/TGM5/SPRR1B/KLK13/DSC2/EVPL/TGM1/KRT78/DSG3
L2	GOBP_SKIN_DEVELOPMENT	18/208	243/17225	9.40513e-10	6.17094e-07	The process whose specific outcome is the progression of the skin over time, from its formation to the mature structure. The skin is the external membranous integument of an animal. In vertebrates the skin generally consists of two layers, an outer nonsensitive and nonvascular epidermis (cuticle or skarfskin) composed of cells which are constantly growing and multiplying in the deeper, and being …	SPINK5/CSTA/KAZN/IVL/PPL/GRHL3/CNFN/SPRR1B/CERS3/TMEM79/EVPL/TGM1/GRHL1/ANXA1/LGR4/TGM3/SCEL/ALOX12
L2	GOBP_PEPTIDE_CROSS_LINKING	8/208	35/17225	7.02926e-09	4.09962e-06	The formation of a covalent cross-link between or within protein chains. [GOC:jsg]	CSTA/IVL/TGM5/SPRR1B/EVPL/TGM1/ANXA1/TGM3
L2	HP_ICHTHYOSIS	12/208	128/17225	4.86864e-08	2.55555e-05	Ichthyosis	SPINK5/CSTA/SLURP1/TGM5/SULT2B1/CERS3/ABHD5/TGM1/AP1B1/LSS/STIM1/MSMO1
L3	chr11q23	8/15	111/17225	1.42643e-14	1.425e-11	Ensembl 103 genes in cytogenetic band chr11q23	ZPR1/REXO2/PTS/DLAT/ZW10/SIK3/HMBS/RNF214
L3	GOBP_POSITIVE_REGULATION_OF_INTRACELLULAR_TRANSPORT	4/15	187/17225	1.67212e-05	0.00835226	Any process that activates or increases the frequency, rate or extent of the directed movement of substances within cells. [GOC:mah]	ZPR1/FEZ1/MTMR2/RDX
L3	chr11q24	3/15	69/17225	2.70429e-05	0.00900529	Ensembl 103 genes in cytogenetic band chr11q24	HSPA8/FEZ1/PUS3
L3	GOBP_POSITIVE_REGULATION_OF_CYTOPLASMIC_TRANSPORT	2/15	13/17225	5.49056e-05	0.0137127	Any process that activates or increases the frequency, rate or extent of cytoplasmic transport. [GO_REF:0000058, GOC:TermGenie, PMID:25049409]	MTMR2/RDX
L3	GOBP_REGULATION_OF_EARLY_ENDOSOME_TO_LATE_ENDOSOME_TRANSPORT	2/15	16/17225	8.43427e-05	0.0168517	Any process that modulates the frequency, rate or extent of early endosome to late endosome transport. [GOC:BHF]	MTMR2/RDX
L3	GOBP_REGULATION_OF_INTRACELLULAR_TRANSPORT	4/15	313/17225	0.000124621	0.0207494	Any process that modulates the frequency, rate or extent of the directed movement of substances within cells. [GOC:mah]	ZPR1/FEZ1/MTMR2/RDX
L3	GOBP_REGULATION_OF_CYTOPLASMIC_TRANSPORT	2/15	26/17225	0.000227282	0.0324363	Any process that modulates the frequency, rate or extent of cytoplasmic transport. [GO_REF:0000058, GOC:TermGenie, PMID:25049409]	MTMR2/RDX
L3	HP_PSEUDOBULBAR_SIGNS	2/15	30/17225	0.000303596	0.0379116	Pseudobulbar signs	PUS3/HMBS
L3	GOBP_POSITIVE_REGULATION_OF_RNA_SPLICING	2/15	36/17225	0.000438366	0.0486586	Any process that activates or increases the frequency, rate or extent of RNA splicing. [GOC:mah]	ZPR1/HSPA8
L4	HALLMARK_E2F_TARGETS	39/196	197/17225	1.78441e-37	8.68827e-34	Genes encoding cell cycle related targets of E2F transcription factors.	PRPS1/AURKA/TOP2A/RAD21/ATAD2/BIRC5/HMGB2/TK1/MCM3/MCM7/LIG1/PSMC3IP/CIT/TACC3/AURKB/CDCA3/PTTG1/RNASEH2A/SPC25/TIMELESS/KIF2C/MKI67/RAD51AP1/DSCC1/ANP32E/DNMT1/SMC4/LBR/UBE2T/PLK4/MCM6/RPA3/CCNB2/DEK/CDK1/CCP110/DDX39A/PNN/KIF4A
L4	GOBP_ORGANELLE_FISSION	49/196	469/17225	2.22488e-33	5.41648e-30	The creation of two or more organelles by division of one organelle. [GOC:jid]	SYCP2/TEX19/AURKA/KNTC1/DSN1/TOP2A/RAD21/RAD54L/DMC1/EME1/ASPM/CDCA5/NEK2/MND1/CDC25C/PSMC3IP/FBXO5/TACC3/AURKB/CDT1/PTTG1/NUF2/KIF2C/CENPF/MKI67/SMC1B/UBE2C/RAD51AP1/DSCC1/DMRT1/STAG3/SMC4/NSL1/SLF2/FIGNL1/CENPK/EML4/NUSAP1/RAD51/BUB1/CCNB2/PSRC1/PKMYT1/KIF15/KIF11/ZWINT/FANCD2/KIF4A/RAD51D
L4	HALLMARK_G2M_CHECKPOINT	33/196	198/17225	3.82687e-29	6.21101e-26	Genes involved in the G2/M checkpoint, as in progression through the cell division cycle.	CHAF1A/CCND1/AURKA/TOP2A/RAD21/BIRC5/RAD54L/MCM3/EXO1/NEK2/FBXO5/TACC3/AURKB/PTTG1/KIF2C/CENPF/MKI67/RBL1/UBE2C/SMC4/LBR/PLK4/POLQ/MCM6/TROAP/NUSAP1/BUB1/CCNB2/CDK1/DDX39A/KIF15/KIF11/KIF4A
L4	GOBP_DNA_REPAIR	45/196	500/17225	8.50912e-28	1.03577e-24	The process of restoring DNA after damage. Genomes are subject to damage by chemical and physical agents in the environment (e.g. UV and ionizing radiations, chemical mutagens, fungal and bacterial toxins, etc.) and by free radicals or alkylating agents endogenously generated in metabolism. DNA is also damaged because of errors during its replication. A variety of different DNA repair pathways ha…	CHAF1A/RAD21/RFC4/NUCKS1/BLM/MSH6/HMGB2/RAD54L/MCM3/MDC1/POLG2/DMC1/EME1/MCM7/CDCA5/LIG1/EXO1/RMI2/RFC5/PTTG1/BRD8/RNASEH2A/TIMELESS/POLA1/MCM8/RAD51AP1/DTL/ACTL6A/UBE2T/SLF2/POLQ/RHNO1/MCM6/FIGNL1/TONSL/FANCB/RAD51/RPA3/DEK/CDK1/DHX9/HMCES/EXO5/FANCD2/RAD51D
L4	GOBP_NUCLEAR_CHROMOSOME_SEGREGATION	35/196	274/17225	8.74197e-27	8.51293e-24	The process in which genetic material, in the form of nuclear chromosomes, is organized into specific structures and then physically separated and apportioned to two or more sets. Nuclear chromosome segregation begins with the condensation of chromosomes, includes chromosome separation, and ends when chromosomes have completed movement to the spindle poles. [GOC:dos]	SYCP2/KNTC1/DSN1/TOP2A/RAD21/DMC1/EME1/CDCA5/NEK2/PSMC3IP/FBXO5/RMI2/TACC3/AURKB/CDT1/PTTG1/NUF2/SPC25/KIF2C/CENPF/SMC1B/UBE2C/DSCC1/STAG3/SMC4/NSL1/SLF2/CENPK/EML4/NUSAP1/BUB1/PSRC1/ZWINT/FANCD2/KIF4A
L4	GOBP_CHROMOSOME_SEGREGATION	37/196	333/17225	4.29661e-26	3.4867e-23	The process in which genetic material, in the form of chromosomes, is organized into specific structures and then physically separated and apportioned to two or more sets. In eukaryotes, chromosome segregation begins with the condensation of chromosomes, includes chromosome separation, and ends when chromosomes have completed movement to the spindle poles. [GOC:jl, GOC:mah, GOC:mtg_cell_cycle, GO…	SYCP2/KNTC1/DSN1/TOP2A/RAD21/DMC1/EME1/CENPH/CDCA5/NEK2/PSMC3IP/FBXO5/RMI2/TACC3/AURKB/CDT1/PTTG1/NUF2/SPC25/KIF2C/CENPF/MKI67/SMC1B/UBE2C/DSCC1/STAG3/SMC4/NSL1/SLF2/CENPK/EML4/NUSAP1/BUB1/PSRC1/ZWINT/FANCD2/KIF4A
L4	GOBP_DNA_RECOMBINATION	35/196	302/17225	2.52979e-25	1.75965e-22	Any process in which a new genotype is formed by reassortment of genes resulting in gene combinations different from those that were present in the parents. In eukaryotes genetic recombination can occur by chromosome assortment, intrachromosomal recombination, or nonreciprocal interchromosomal recombination. Interchromosomal recombination occurs by crossing over. In bacteria it may occur by genet…	TEX19/TOP2A/RAD21/NUCKS1/BLM/MSH6/HMGB2/RAD54L/MCM3/DMC1/EME1/MCM7/LIG1/EXO1/MND1/PSMC3IP/RMI2/BRD8/TIMELESS/MCM8/RAD51AP1/H1-5/ACTL6A/POLQ/ATAD5/RHNO1/MCM6/FIGNL1/TONSL/FANCB/RAD51/RPA3/HMCES/FANCD2/RAD51D
L4	GOCC_CHROMOSOMAL_REGION	37/196	352/17225	3.15835e-25	1.92225e-22	Any subdivision of a chromosome along its length. [GOC:dos]	NAT10/CKAP5/KNTC1/DSN1/TOP2A/RAD21/BIRC5/BLM/MCM3/DMC1/CENPH/MCM7/CDCA5/NEK2/AURKB/CDT1/NUF2/SPC25/KIF2C/CENPF/HNRNPA2B1/SMC1B/RAD51AP1/DSCC1/STAG3/DNMT1/SMC4/NSL1/NGDN/MCM6/CENPK/RAD51/UHRF2/BUB1/CDK1/ZWINT/RAD51D
L4	REACTOME_MITOTIC_PROMETAPHASE	29/196	196/17225	3.85365e-24	2.08483e-21	Mitotic Prometaphase	CKAP5/KNTC1/DSN1/RAD21/HAUS5/BIRC5/HAUS8/ALMS1/CENPH/CDCA5/NEK2/AURKB/NUF2/SPC25/KIF2C/CENPF/CENPJ/SMC4/NSL1/PLK4/CENPK/EML4/BUB1/CCNB2/CDK1/CCP110/HAUS2/CNTRL/ZWINT
L4	GOBP_SISTER_CHROMATID_SEGREGATION	29/196	198/17225	5.19461e-24	2.52926e-21	The cell cycle process in which sister chromatids are organized and then physically separated and apportioned to two or more sets. [GOC:ai, GOC:elh]	KNTC1/DSN1/TOP2A/RAD21/CDCA5/NEK2/FBXO5/RMI2/TACC3/AURKB/CDT1/PTTG1/NUF2/KIF2C/CENPF/SMC1B/UBE2C/DSCC1/STAG3/SMC4/NSL1/SLF2/CENPK/EML4/NUSAP1/BUB1/PSRC1/ZWINT/KIF4A
L5	GOBP_REGULATION_OF_LYMPHOCYTE_ACTIVATION	18/146	437/17225	3.22939e-08	0.000157626	Any process that modulates the frequency, rate or extent of lymphocyte activation. [GOC:ai]	FCRL3/AXL/CD3E/CD19/SH3KBP1/CD83/RUNX3/IL27RA/BTN2A2/MERTK/RAC2/IL7R/LAPTM5/IRS2/VAV1/HAVCR2/SOX4/TCF7
L5	HALLMARK_KRAS_SIGNALING_UP	12/146	199/17225	1.29172e-07	0.000315245	Genes up-regulated by KRAS activation.	IL2RG/MMP11/CD37/CXCR4/SNAP91/ETV5/RGS16/ADAMDEC1/IL7R/LAPTM5/TRAF1/BTBD3
L5	HP_ABNORMAL_CIRCULATING_IGG_LEVEL	8/146	75/17225	2.29544e-07	0.000373467	Abnormal circulating IgG level	IL2RG/CD3E/CD19/MS4A1/BACH2/CXCR4/RAC2/IL7R
L5	HALLMARK_IL2_STAT5_SIGNALING	11/146	198/17225	9.93754e-07	0.00110175	Genes up-regulated by STAT5 in response to IL2 stimulation.	P2RX4/ADAM19/CCND3/CD83/GALM/GABARAPL1/GPX4/CTSZ/RGS16/TRAF1/ALCAM
L5	HP_DECREASED_CIRCULATING_IGG_LEVEL	7/146	64/17225	1.12862e-06	0.00110175	Decreased circulating IgG level	IL2RG/CD3E/CD19/MS4A1/BACH2/CXCR4/RAC2
L5	GOBP_POSITIVE_REGULATION_OF_CELL_ACTIVATION	14/146	344/17225	1.37976e-06	0.00112243	Any process that activates or increases the frequency, rate or extent of activation. [GOC:ai]	FCRL3/AXL/CD3E/SH3KBP1/CD83/RUNX3/IL27RA/BTN2A2/STAP1/IL7R/IRS2/VAV1/HAVCR2/SOX4
L5	GOBP_MONONUCLEAR_CELL_DIFFERENTIATION	15/146	416/17225	2.56086e-06	0.00178565	The process in which a relatively unspecialized cell acquires the specialized features of a mononuclear cell. [CL:0000842, GO_REF:0000086, GOC:TermGenie, PMID:24759906]	FCRL3/AXL/CD3E/CD19/MS4A1/HHEX/CD83/RUNX3/BTN2A2/MERTK/IL7R/VAV1/CMTM7/SOX4/TCF7
L5	GOBP_REGULATION_OF_DENDRITIC_SPINE_DEVELOPMENT	6/146	52/17225	4.93964e-06	0.0030138	Any process that modulates the rate, frequency, or extent of dendritic spine development, the process whose specific outcome is the progression of the dendritic spine over time, from its formation to the mature structure. [GOC:dph]	APOE/ASAP1/SDK1/DISC1/PAK3/DTNBP1
L5	GOBP_LEUKOCYTE_PROLIFERATION	12/146	312/17225	1.42675e-05	0.00773773	The expansion of a leukocyte population by cell division. [GOC:add]	FCRL3/CD3E/CD19/MS4A1/HHEX/CCND3/IL27RA/BTN2A2/RAC2/IL7R/IRS2/HAVCR2
L5	GOBP_REGULATION_OF_T_CELL_ACTIVATION	12/146	322/17225	1.95137e-05	0.00894243	Any process that modulates the frequency, rate or extent of T cell activation. [GOC:ai]	CD3E/CD83/RUNX3/IL27RA/BTN2A2/RAC2/IL7R/LAPTM5/VAV1/HAVCR2/SOX4/TCF7
L6	REACTOME_PROCESSING_OF_CAPPED_INTRON_CONTAINING_PRE_MRNA	4/14	230/17225	2.79073e-05	0.0083425	Processing of Capped Intron-Containing Pre-mRNA	CPSF1/XAB2/SART1/NUP214
L6	GOCC_CATALYTIC_STEP_2_SPLICEOSOME	3/14	80/17225	3.38438e-05	0.0083425	A spliceosomal complex that contains three snRNPs, including U5, bound to a splicing intermediate in which the first catalytic cleavage of the 5' splice site has occurred. The precise subunit composition differs significantly from that of the catalytic step 1, or activated, spliceosome, and includes many proteins in addition to those found in the associated snRNPs. [GOC:ab, GOC:krc, GOC:mah, ISBN…	XAB2/WDR83/SART1
L6	HP_ACIDEMIA	2/14	22/17225	0.000140396	0.0230718	Acidemia	ACSF3/PAH
L6	GOBP_MRNA_PROCESSING	4/14	435/17225	0.000328388	0.0318509	Any process involved in the conversion of a primary mRNA transcript into one or more mature mRNA(s) prior to translation into polypeptide. [GOC:mah]	CPSF1/XAB2/WDR83/SART1
L6	GOCC_SPLICEOSOMAL_COMPLEX	3/14	176/17225	0.000351362	0.0318509	Any of a series of ribonucleoprotein complexes that contain snRNA(s) and small nuclear ribonucleoproteins (snRNPs), and are formed sequentially during the spliceosomal splicing of one or more substrate RNAs, and which also contain the RNA substrate(s) from the initial target RNAs of splicing, the splicing intermediate RNA(s), to the final RNA products. During cis-splicing, the initial target RNA …	XAB2/WDR83/SART1
L6	REACTOME_MRNA_SPLICING	3/14	182/17225	0.000387638	0.0318509	mRNA Splicing	CPSF1/XAB2/SART1
L6	REACTOME_TRANSPORT_OF_MATURE_MRNAS_DERIVED_FROM_INTRONLESS_TRANSCRIPTS	2/14	41/17225	0.000493998	0.0347916	Transport of Mature mRNAs Derived from Intronless Transcripts	CPSF1/NUP214
aGeneRatio: Ratio of genes within the prognostic signature that overlap with the MSigDB gene set
bBgRatio: Ratio of genes within the MSigDB gene set that overlap with the overall number of background (i.e., 'universe') genes
cpvalue: Hypergeometric test p-value calculated using the clusterProfiler package
dqvalue: The false discover rate analog (FDR) of the p-value after correction for multiple hypothesis testing
